# Supplementary material for: Crystal structure of (E)-1-(4-tert-butyl­phen­yl)-2-(4-iodo­phen­yl)ethene
Source: Acta Crystallogr E Crystallogr Commun. 2015 Apr 15;71(Pt 5):o309–10. doi: 10.1107/S2056989015007185 (PMC4420064; doi:10.1107/S2056989015007185)
Supplement: Supplementary file 1 [file e-71-0o309-sup1.cif]

##############################################################################
#                                                                            #
# This CIF contains the data in a paper accepted for publication in          #
# Acta Crystallographica Section E. It conforms to the requirements of       #
# Notes for Authors for Acta Crystallographica Section E, and has been       #
# peer reviewed under the auspices of the IUCr Commission on Journals.       #
#                                                                            #
# Full details of the Crystallographic Information File format               #
# are given in the paper "The Crystallographic Information File (CIF):       #
# a New Standard Archive File for Crystallography" by S. R. Hall, F. H.      #
# Allen and I. D. Brown [Acta Cryst. (1991), A47, 655-685].                  #
#                                                                            #
# The current version of the core CIF dictionary is obtainable from          #
# ftp://ftp.iucr.org/pub/cif_core.dic.                                       #
#                                                                            #
# Software is freely available for graphical display of the structure(s)     #
# in this CIF. For information consult the CIF software page                 #
# http://www.iucr.org/resources/cif/software.                                #
#                                                                            #
# This file may be used for bona fide research purposes within the           #
# scientific community so long as proper attribution is given to the journal # 
# article from which it was obtained.                                        #
#                                                                            #
##############################################################################
data_Global
_audit_creation_method
;
Olex2 1.2
(compiled 2013.12.10 svn.r2850 for OlexSys, GUI svn.r4736)
;
_journal_date_recd_electronic     2015-04-01
_journal_date_accepted     2015-04-10
_journal_name_full     'Acta Crystallographica, Section E'
_journal_year     2015
_journal_volume     71
_journal_issue      5
_journal_page_first     o309
_journal_page_last     o310
_journal_paper_category     HO
_journal_paper_doi     10.1107/S2056989015007185
_journal_coeditor_code     SU5108
_publ_contact_author_name     'Moxey, Graeme J.'
_publ_contact_author_address
;
Research School of Chemistry
Australian National University
Canberra, ACT 2601
Australia
;
_publ_contact_author_email     graeme.moxey@anu.edu.au
_publ_contact_author_fax     '+61 2 6125 0750'
_publ_contact_author_phone     '+61 2 6125 2927'
_publ_section_title
;
Crystal structure of
(<i>E</i>)-1-(4-<i>tert</i>-butylphenyl)-2-(4-iodophenyl)ethene
;
loop_
    _publ_author_name
    _publ_author_footnote
    _publ_author_address
    'Chen, Zhiwei' .
;
School of Chemical and Material Engineering
Jiangnan University
Wuxi 214122
People's Republic of China
;
    'Moxey, Graeme J.' .
;
;
School of Chemical and Material Engineering
Jiangnan University
Wuxi 214122
People's Republic of China

Research School of Chemistry
Australian National University
Canberra, ACT 2601
Australia
;
;
_publ_section_synopsis     .
_shelxl_version_number         .2013
data_I
_chemical_name_systematic
;
(<i>E</i>)-1-(4-<i>tert</i>-Butylphenyl)-2-(4-iodophenyl)ethene
;
_chemical_name_common     ?
_chemical_formula_moiety     'C18 H19 I'
_chemical_formula_sum     'C18 H19 I'
_chemical_formula_iupac     'C18 H19 I'
_chemical_formula_weight     362.23
_chemical_melting_point     ?
_shelx_space_group_comment
;
The symmetry employed for this shelxl refinement is uniquely defined
by the following loop, which should always be used as a source of
symmetry information in preference to the above space-group names.
They are only intended as comments.
;
_space_group_crystal_system     orthorhombic
_space_group_name_H-M_alt     'P c a 21'
_space_group_name_Hall     'P 2c -2ac'
loop_
    _space_group_symop_operation_xyz
    'x, y, z'
    '-x, -y, z+1/2'
    '-x+1/2, y, z+1/2'
    'x+1/2, -y, z'
_cell_length_a     32.5385(9)
_cell_length_b     6.10513(15)
_cell_length_c     15.8615(3)
_cell_angle_alpha     90
_cell_angle_beta     90
_cell_angle_gamma     90
_cell_volume     3150.91(14)
_cell_formula_units_Z     8
_cell_measurement_reflns_used     4062
_cell_measurement_theta_min     2.7340
_cell_measurement_theta_max     71.6510
_cell_measurement_temperature     150.01(10)
_exptl_crystal_description     'needle'
_exptl_crystal_colour     colourless
_exptl_crystal_size_max     0.1586
_exptl_crystal_size_mid     0.0536
_exptl_crystal_size_min     0.0221
_exptl_crystal_density_diffrn     1.527
_exptl_crystal_density_meas     ?
_exptl_crystal_density_method     ?
_exptl_crystal_F_000     1440
loop_
    _exptl_crystal_face_index_h
    _exptl_crystal_face_index_k
    _exptl_crystal_face_index_l
    _exptl_crystal_face_perp_dist
    2 -4 0 0.0764
    7 0 -10 0.0111
    -7 0 10 0.0111
    -18 -2 3 0.0462
    -6 0 -10 0.0112
    19 2 1 0.0332
    4 0 10 0.0165
    16 -2 3 0.0433
    -15 0 7 0.0102
    14 0 -8 0.0117
    -9 0 9 0.0133
    -5 4 -2 0.0768
    8 0 -10 0.0127
_exptl_absorpt_coefficient_mu     15.825
_exptl_absorpt_correction_type     analytical
_exptl_absorpt_process_details
;
(CrysAlis PRO; Agilent, 2014)
;
_shelx_estimated_absorpt_T_min     ?
_shelx_estimated_absorpt_T_max     ?
_exptl_absorpt_correction_T_min     0.854
_exptl_absorpt_correction_T_max     0.966
_exptl_special_details     ?
_diffrn_ambient_temperature     150.0(10)
_diffrn_radiation_type     CuK\a
_diffrn_radiation_wavelength     1.54184
_diffrn_radiation_monochromator     mirror
_diffrn_measurement_device_type
                                   'Agilent SuperNova (Dual, Cu at zero, EosS2)'
_diffrn_measurement_device     'four-circle diffractometer'
_diffrn_measurement_method     '\w scans'
_diffrn_detector_area_resol_mean     8.1297
_diffrn_reflns_number     10293
_diffrn_reflns_av_R_equivalents     0.0331
_diffrn_reflns_theta_min     3.892
_diffrn_reflns_theta_max     72.248
_diffrn_reflns_theta_full     67.684
_diffrn_measured_fraction_theta_max     0.990
_diffrn_measured_fraction_theta_full     0.993
_diffrn_reflns_limit_h_min     -36
_diffrn_reflns_limit_h_max     40
_diffrn_reflns_limit_k_min     -7
_diffrn_reflns_limit_k_max     7
_diffrn_reflns_limit_l_min     -7
_diffrn_reflns_limit_l_max     19
_refine_special_details
;
Refined as a 2-component inversion twin.
;
_reflns_number_total     3770
_reflns_number_gt     3559
_reflns_threshold_expression     'I > 2\s(I)'
_refine_ls_structure_factor_coef     Fsqd
_refine_ls_matrix_type     full
_refine_ls_R_factor_all     0.0526
_refine_ls_R_factor_gt     0.0495
_refine_ls_wR_factor_gt     0.1298
_refine_ls_wR_factor_ref     0.1326
_refine_ls_goodness_of_fit_ref     1.037
_refine_ls_restrained_S_all     1.040
_refine_ls_number_reflns     3770
_refine_ls_number_parameters     350
_refine_ls_number_restraints     67
_refine_ls_hydrogen_treatment     constr
_refine_ls_weighting_scheme     calc
_refine_ls_weighting_details
              'w=1/[\s^2^(Fo^2^)+(0.0776P)^2^+7.7934P] where P=(Fo^2^+2Fc^2^)/3'
_atom_sites_solution_hydrogens     geom
_atom_sites_solution_primary     direct
_atom_sites_solution_secondary     difmap
_refine_ls_shift/su_max     0.001
_refine_ls_shift/su_mean     0.000
_refine_diff_density_max     2.086
_refine_diff_density_min     -1.306
_refine_ls_extinction_method     none
_refine_ls_extinction_coef     .
_refine_ls_abs_structure_details
;
Flack (1983), 570 Friedel pairs
;
_refine_ls_abs_structure_Flack     0.48(2)
loop_
    _atom_type_symbol
    _atom_type_description
    _atom_type_scat_dispersion_real
    _atom_type_scat_dispersion_imag
    _atom_type_scat_source
    'C' 'C' 0.0181 0.0091
                         'International Tables Vol C Tables 4.2.6.8 and 6.1.1.4'
    'H' 'H' 0.0000 0.0000
                         'International Tables Vol C Tables 4.2.6.8 and 6.1.1.4'
    'I' 'I' -0.3257 6.8362
                         'International Tables Vol C Tables 4.2.6.8 and 6.1.1.4'
_computing_data_collection
;
CrysAlis Pro (Agilent, 2014)
;
_computing_cell_refinement
;
CrysAlis Pro (Agilent, 2014)
;
_computing_data_reduction
;
CrysAlis Pro (Agilent, 2014)
;
_computing_structure_solution
;
SHELXS97 (Sheldrick, 2008)
;
_computing_structure_refinement
;
SHELXL2013 (Sheldrick, 2015)
;
_computing_molecular_graphics
;
OLEX2 (Dolomanov <i>et al.</i>,  2009)
;
_computing_publication_material
;
OLEX2 (Dolomanov <i>et al.</i>,  2009)
;
loop_
    _atom_site_type_symbol
    _atom_site_label
    _atom_site_fract_x
    _atom_site_fract_y
    _atom_site_fract_z
    _atom_site_U_iso_or_equiv
    _atom_site_adp_type
    _atom_site_calc_flag
    _atom_site_occupancy
    _atom_site_disorder_assembly
    _atom_site_disorder_group
    I I1 0.54022(2) -0.31330(10) 0.04996(5) 0.04638(19) Uani d 1 . .
    C C1 0.4990(3) -0.1418(15) 0.1266(6) 0.0337(19) Uani d 1 . .
    C C2 0.5086(3) 0.0691(15) 0.1547(7) 0.0366(19) Uani d 1 . .
    H H2 0.5327 0.1383 0.1375 0.044 Uiso calc 1 . .
    C C3 0.4807(4) 0.1750(14) 0.2101(7) 0.041(2) Uani d 1 . .
    H H3 0.4870 0.3146 0.2297 0.049 Uiso calc 1 . .
    C C4 0.4457(3) 0.0801(18) 0.2351(6) 0.038(2) Uani d 1 . .
    C C5 0.4356(3) -0.1290(17) 0.2036(6) 0.0361(19) Uani d 1 . .
    H H5 0.4110 -0.1953 0.2195 0.043 Uiso calc 1 . .
    C C6 0.4621(3) -0.2362(16) 0.1489(7) 0.036(2) Uani d 1 . .
    H H6 0.4549 -0.3723 0.1272 0.043 Uiso calc 1 . .
    C C7 0.4158(3) 0.1806(16) 0.2943(7) 0.036(2) Uani d 1 . .
    H H7 0.3932 0.0972 0.3102 0.043 Uiso calc 1 . .
    C C8 0.4191(3) 0.3824(17) 0.3267(6) 0.038(2) Uani d 1 . .
    H H8 0.4402 0.4695 0.3060 0.046 Uiso calc 1 . .
    C C9 0.3926(3) 0.4803(15) 0.3914(5) 0.0314(18) Uani d 1 . .
    C C10 0.4042(3) 0.6749(16) 0.4264(7) 0.040(2) Uani d 1 . .
    H H10 0.4268 0.7489 0.4045 0.048 Uiso calc 1 . .
    C C11 0.3829(3) 0.7647(17) 0.4941(8) 0.043(2) Uani d 1 . .
    H H11 0.3918 0.8970 0.5168 0.051 Uiso calc 1 . .
    C C12 0.3485(3) 0.6614(15) 0.5290(6) 0.035(2) Uani d 1 . .
    C C13 0.3352(3) 0.4714(16) 0.4881(7) 0.040(2) Uani d 1 . .
    H H13 0.3114 0.4025 0.5067 0.048 Uiso calc 1 . .
    C C14 0.3563(3) 0.3835(15) 0.4213(6) 0.037(2) Uani d 1 . .
    H H14 0.3464 0.2575 0.3953 0.044 Uiso calc 1 . .
    C C15 0.3286(5) 0.743(2) 0.6106(8) 0.056(3) Uani d 1 . .
    C C16 0.3539(6) 0.657(3) 0.6841(10) 0.077(3) Uani d 1 . .
    H H16A 0.3519 0.5001 0.6862 0.116 Uiso calc 1 . .
    H H16B 0.3437 0.7178 0.7359 0.116 Uiso calc 1 . .
    H H16C 0.3821 0.6985 0.6768 0.116 Uiso calc 1 . .
    C C17 0.3247(6) 0.985(3) 0.6122(10) 0.077(4) Uani d 1 . .
    H H17A 0.3148 1.0351 0.5586 0.115 Uiso calc 1 . .
    H H17B 0.3510 1.0488 0.6236 0.115 Uiso calc 1 . .
    H H17C 0.3056 1.0266 0.6556 0.115 Uiso calc 1 . .
    C C18 0.2857(5) 0.652(3) 0.6225(10) 0.071(3) Uani d 1 . .
    H H18A 0.2873 0.5082 0.6469 0.107 Uiso calc 1 . .
    H H18B 0.2721 0.6435 0.5689 0.107 Uiso calc 1 . .
    H H18C 0.2704 0.7463 0.6594 0.107 Uiso calc 1 . .
    I I2 0.78793(2) -0.28068(15) 0.94298(6) 0.0660(3) Uani d 1 . .
    C C19 0.7487(3) -0.1295(17) 0.8555(7) 0.037(2) Uani d 1 . .
    C C20 0.7411(3) -0.230(2) 0.7792(8) 0.046(3) Uani d 1 . .
    H H20 0.7518 -0.3680 0.7677 0.055 Uiso calc 1 . .
    C C21 0.7175(4) -0.124(3) 0.7204(8) 0.064(4) Uani d 1 . .
    H H21 0.7135 -0.1904 0.6684 0.077 Uiso calc 1 . .
    C C22 0.6996(4) 0.073(3) 0.7341(10) 0.063(4) Uani d 1 . .
    C C23 0.7063(4) 0.169(2) 0.8102(12) 0.066(4) Uani d 1 . .
    H H23 0.6939 0.3027 0.8217 0.079 Uiso calc 1 . .
    C C24 0.7315(4) 0.072(2) 0.8725(8) 0.053(3) Uani d 1 . .
    H H24 0.7363 0.1425 0.9236 0.063 Uiso calc 1 . .
    C C25 0.6767(4) 0.164(3) 0.6608(12) 0.072(3) Uani d 1 . .
    H H25 0.6724 0.0661 0.6169 0.086 Uiso calc 1 . .
    C C26 0.6631(4) 0.339(3) 0.6495(11) 0.067(3) Uani d 1 . .
    H H26 0.6681 0.4387 0.6927 0.080 Uiso calc 1 . .
    C C27 0.6392(3) 0.429(2) 0.5768(8) 0.056(2) Uani d 1 . .
    C C28 0.6210(3) 0.629(2) 0.5896(7) 0.049(2) Uani d 1 . .
    H H28 0.6257 0.7007 0.6404 0.059 Uiso calc 1 . .
    C C29 0.5963(3) 0.7274(18) 0.5311(7) 0.043(2) Uani d 1 . .
    H H29 0.5840 0.8609 0.5437 0.051 Uiso calc 1 . .
    C C30 0.5893(3) 0.6305(15) 0.4530(7) 0.0351(18) Uani d 1 . .
    C C31 0.6083(3) 0.4297(16) 0.4386(8) 0.048(2) Uani d 1 . .
    H H31 0.6045 0.3588 0.3873 0.057 Uiso calc 1 . .
    C C32 0.6327(4) 0.334(2) 0.5003(10) 0.057(3) Uani d 1 . .
    H H32 0.6452 0.2004 0.4888 0.069 Uiso calc 1 . .
    C C33 0.5640(3) 0.7429(16) 0.3844(7) 0.0379(18) Uani d 1 . .
    C C34 0.5377(4) 0.578(2) 0.3364(8) 0.055(3) Uani d 1 . .
    H H34A 0.5198 0.5036 0.3752 0.082 Uiso calc 1 . .
    H H34B 0.5551 0.4729 0.3091 0.082 Uiso calc 1 . .
    H H34C 0.5215 0.6532 0.2949 0.082 Uiso calc 1 . .
    C C35 0.5934(4) 0.8569(19) 0.3232(8) 0.047(2) Uani d 1 . .
    H H35A 0.6122 0.7514 0.3003 0.070 Uiso calc 1 . .
    H H35B 0.6085 0.9683 0.3526 0.070 Uiso calc 1 . .
    H H35C 0.5780 0.9226 0.2783 0.070 Uiso calc 1 . .
    C C36 0.5344(4) 0.911(2) 0.4202(9) 0.055(3) Uani d 1 . .
    H H36A 0.5171 0.8429 0.4616 0.083 Uiso calc 1 . .
    H H36B 0.5177 0.9693 0.3756 0.083 Uiso calc 1 . .
    H H36C 0.5497 1.0278 0.4460 0.083 Uiso calc 1 . .
loop_
    _atom_site_aniso_label
    _atom_site_aniso_U_11
    _atom_site_aniso_U_22
    _atom_site_aniso_U_33
    _atom_site_aniso_U_12
    _atom_site_aniso_U_13
    _atom_site_aniso_U_23
    I1 0.0447(3) 0.0457(3) 0.0487(3) 0.0059(2) 0.0084(3) -0.0103(3)
    C1 0.037(5) 0.033(4) 0.032(4) 0.003(4) 0.000(4) 0.005(4)
    C2 0.038(4) 0.032(4) 0.040(5) 0.000(4) -0.002(4) -0.002(4)
    C3 0.058(6) 0.019(4) 0.045(6) 0.001(4) -0.020(5) -0.007(4)
    C4 0.035(5) 0.058(6) 0.021(4) 0.014(4) 0.003(4) -0.001(4)
    C5 0.029(4) 0.042(5) 0.037(5) -0.003(4) -0.003(4) 0.004(4)
    C6 0.038(5) 0.033(4) 0.036(5) -0.001(4) -0.003(4) 0.000(4)
    C7 0.036(5) 0.043(5) 0.030(5) -0.007(4) -0.004(4) -0.002(4)
    C8 0.039(5) 0.043(5) 0.032(4) 0.003(4) -0.003(4) 0.010(4)
    C9 0.029(4) 0.044(5) 0.020(4) 0.007(4) 0.001(3) 0.005(3)
    C10 0.032(4) 0.048(5) 0.039(5) 0.000(4) 0.005(4) 0.010(4)
    C11 0.045(5) 0.036(4) 0.048(6) -0.007(4) 0.004(5) -0.007(4)
    C12 0.042(5) 0.038(4) 0.026(5) 0.008(4) 0.004(4) 0.005(4)
    C13 0.037(4) 0.037(4) 0.044(5) -0.002(4) 0.011(4) 0.005(4)
    C14 0.041(5) 0.032(4) 0.038(5) 0.005(4) 0.001(4) 0.006(4)
    C15 0.072(6) 0.056(5) 0.040(5) 0.019(4) 0.023(4) -0.003(4)
    C16 0.096(7) 0.086(8) 0.049(5) 0.027(6) 0.016(5) -0.004(5)
    C17 0.097(8) 0.065(5) 0.069(8) 0.019(5) 0.034(7) -0.003(4)
    C18 0.080(6) 0.082(7) 0.052(7) 0.014(5) 0.027(5) -0.001(6)
    I2 0.0478(4) 0.0800(5) 0.0701(6) -0.0002(4) -0.0213(4) 0.0277(5)
    C19 0.029(4) 0.041(5) 0.040(5) 0.001(4) -0.001(4) 0.007(4)
    C20 0.040(6) 0.052(6) 0.046(6) 0.000(5) -0.002(5) 0.002(5)
    C21 0.067(8) 0.089(10) 0.036(6) -0.029(8) -0.001(5) 0.006(7)
    C22 0.037(5) 0.082(8) 0.069(7) -0.017(5) -0.003(5) 0.039(6)
    C23 0.057(7) 0.040(6) 0.101(13) 0.023(5) 0.018(8) 0.025(7)
    C24 0.063(7) 0.049(6) 0.047(6) 0.006(5) 0.005(6) -0.011(5)
    C25 0.051(6) 0.086(6) 0.079(7) -0.014(4) -0.011(5) 0.037(5)
    C26 0.047(5) 0.082(5) 0.072(6) -0.016(4) -0.013(5) 0.034(4)
    C27 0.034(4) 0.076(5) 0.058(4) -0.014(4) -0.003(3) 0.026(4)
    C28 0.035(4) 0.076(5) 0.036(4) -0.012(4) -0.003(4) 0.024(4)
    C29 0.039(5) 0.051(5) 0.039(6) -0.008(4) 0.008(4) 0.002(4)
    C30 0.034(4) 0.037(4) 0.034(5) -0.006(4) -0.007(4) 0.004(4)
    C31 0.051(5) 0.036(4) 0.056(6) 0.000(4) -0.013(5) -0.002(5)
    C32 0.041(5) 0.065(6) 0.066(5) -0.005(4) -0.008(4) 0.023(4)
    C33 0.040(4) 0.036(3) 0.037(4) 0.006(3) -0.016(3) 0.003(3)
    C34 0.059(5) 0.057(5) 0.048(5) -0.007(4) -0.015(4) -0.002(4)
    C35 0.051(4) 0.042(4) 0.046(5) 0.004(4) -0.009(4) 0.003(4)
    C36 0.053(5) 0.054(5) 0.059(6) 0.014(4) -0.008(4) 0.003(4)
_geom_special_details
;
All e.s.d.'s (except the e.s.d. in the dihedral angle between two l.s. planes)
are estimated using the full covariance matrix. The cell e.s.d.'s are taken
into account individually in the estimation of e.s.d.'s in distances, angles
and torsion angles; correlations between e.s.d.'s in cell parameters are only
used when they are defined by crystal symmetry. An approximate (isotropic)
treatment of cell e.s.d.'s is used for estimating e.s.d.'s involving l.s.
planes.
;
loop_
    _geom_bond_atom_site_label_1
    _geom_bond_atom_site_label_2
    _geom_bond_site_symmetry_2
    _geom_bond_distance
    _geom_bond_publ_flag
    I1 C1 . 2.091(10) ?
    C1 C2 . 1.398(13) ?
    C1 C6 . 1.379(14) ?
    C2 H2 . 0.9300 ?
    C2 C3 . 1.420(16) ?
    C3 H3 . 0.9300 ?
    C3 C4 . 1.339(16) ?
    C4 C5 . 1.410(15) ?
    C4 C7 . 1.485(14) ?
    C5 H5 . 0.9300 ?
    C5 C6 . 1.386(15) ?
    C6 H6 . 0.9300 ?
    C7 H7 . 0.9300 ?
    C7 C8 . 1.339(15) ?
    C8 H8 . 0.9300 ?
    C8 C9 . 1.467(13) ?
    C9 C10 . 1.364(14) ?
    C9 C14 . 1.402(13) ?
    C10 H10 . 0.9300 ?
    C10 C11 . 1.391(15) ?
    C11 H11 . 0.9300 ?
    C11 C12 . 1.399(15) ?
    C12 C13 . 1.397(14) ?
    C12 C15 . 1.532(14) ?
    C13 H13 . 0.9300 ?
    C13 C14 . 1.372(15) ?
    C14 H14 . 0.9300 ?
    C15 C16 . 1.52(2) ?
    C15 C17 . 1.48(2) ?
    C15 C18 . 1.51(2) ?
    C16 H16A . 0.9600 ?
    C16 H16B . 0.9600 ?
    C16 H16C . 0.9600 ?
    C17 H17A . 0.9600 ?
    C17 H17B . 0.9600 ?
    C17 H17C . 0.9600 ?
    C18 H18A . 0.9600 ?
    C18 H18B . 0.9600 ?
    C18 H18C . 0.9600 ?
    I2 C19 . 2.099(10) ?
    C19 C20 . 1.379(17) ?
    C19 C24 . 1.379(15) ?
    C20 H20 . 0.9300 ?
    C20 C21 . 1.372(19) ?
    C21 H21 . 0.9300 ?
    C21 C22 . 1.35(2) ?
    C22 C23 . 1.36(2) ?
    C22 C25 . 1.490(19) ?
    C23 H23 . 0.9300 ?
    C23 C24 . 1.41(2) ?
    C24 H24 . 0.9300 ?
    C25 H25 . 0.9300 ?
    C25 C26 . 1.17(2) ?
    C26 H26 . 0.9300 ?
    C26 C27 . 1.494(18) ?
    C27 C28 . 1.37(2) ?
    C27 C32 . 1.36(2) ?
    C28 H28 . 0.9300 ?
    C28 C29 . 1.367(16) ?
    C29 H29 . 0.9300 ?
    C29 C30 . 1.391(15) ?
    C30 C31 . 1.391(14) ?
    C30 C33 . 1.527(13) ?
    C31 H31 . 0.9300 ?
    C31 C32 . 1.390(17) ?
    C32 H32 . 0.9300 ?
    C33 C34 . 1.526(15) ?
    C33 C35 . 1.530(16) ?
    C33 C36 . 1.518(16) ?
    C34 H34A . 0.9600 ?
    C34 H34B . 0.9600 ?
    C34 H34C . 0.9600 ?
    C35 H35A . 0.9600 ?
    C35 H35B . 0.9600 ?
    C35 H35C . 0.9600 ?
    C36 H36A . 0.9600 ?
    C36 H36B . 0.9600 ?
    C36 H36C . 0.9600 ?
loop_
    _geom_angle_atom_site_label_1
    _geom_angle_atom_site_label_2
    _geom_angle_atom_site_label_3
    _geom_angle_site_symmetry_1
    _geom_angle_site_symmetry_3
    _geom_angle
    _geom_angle_publ_flag
    C2 C1 I1 . . 120.2(7) ?
    C6 C1 I1 . . 119.9(7) ?
    C6 C1 C2 . . 119.9(9) ?
    C1 C2 H2 . . 120.9 ?
    C1 C2 C3 . . 118.2(9) ?
    C3 C2 H2 . . 120.9 ?
    C2 C3 H3 . . 119.0 ?
    C4 C3 C2 . . 122.0(9) ?
    C4 C3 H3 . . 119.0 ?
    C3 C4 C5 . . 119.1(9) ?
    C3 C4 C7 . . 124.4(10) ?
    C5 C4 C7 . . 116.5(9) ?
    C4 C5 H5 . . 119.9 ?
    C6 C5 C4 . . 120.2(9) ?
    C6 C5 H5 . . 119.9 ?
    C1 C6 C5 . . 120.3(9) ?
    C1 C6 H6 . . 119.8 ?
    C5 C6 H6 . . 119.8 ?
    C4 C7 H7 . . 117.6 ?
    C8 C7 C4 . . 124.9(10) ?
    C8 C7 H7 . . 117.6 ?
    C7 C8 H8 . . 116.7 ?
    C7 C8 C9 . . 126.6(10) ?
    C9 C8 H8 . . 116.7 ?
    C10 C9 C8 . . 118.4(9) ?
    C10 C9 C14 . . 117.6(9) ?
    C14 C9 C8 . . 124.0(9) ?
    C9 C10 H10 . . 119.4 ?
    C9 C10 C11 . . 121.2(9) ?
    C11 C10 H10 . . 119.4 ?
    C10 C11 H11 . . 119.1 ?
    C10 C11 C12 . . 121.8(9) ?
    C12 C11 H11 . . 119.1 ?
    C11 C12 C15 . . 121.8(10) ?
    C13 C12 C11 . . 116.0(9) ?
    C13 C12 C15 . . 122.1(10) ?
    C12 C13 H13 . . 119.0 ?
    C14 C13 C12 . . 121.9(9) ?
    C14 C13 H13 . . 119.0 ?
    C9 C14 H14 . . 119.4 ?
    C13 C14 C9 . . 121.1(9) ?
    C13 C14 H14 . . 119.4 ?
    C16 C15 C12 . . 107.8(10) ?
    C17 C15 C12 . . 112.0(11) ?
    C17 C15 C16 . . 112.2(15) ?
    C17 C15 C18 . . 106.5(13) ?
    C18 C15 C12 . . 112.1(12) ?
    C18 C15 C16 . . 106.1(13) ?
    C15 C16 H16A . . 109.5 ?
    C15 C16 H16B . . 109.5 ?
    C15 C16 H16C . . 109.5 ?
    H16A C16 H16B . . 109.5 ?
    H16A C16 H16C . . 109.5 ?
    H16B C16 H16C . . 109.5 ?
    C15 C17 H17A . . 109.5 ?
    C15 C17 H17B . . 109.5 ?
    C15 C17 H17C . . 109.5 ?
    H17A C17 H17B . . 109.5 ?
    H17A C17 H17C . . 109.5 ?
    H17B C17 H17C . . 109.5 ?
    C15 C18 H18A . . 109.5 ?
    C15 C18 H18B . . 109.5 ?
    C15 C18 H18C . . 109.5 ?
    H18A C18 H18B . . 109.5 ?
    H18A C18 H18C . . 109.5 ?
    H18B C18 H18C . . 109.5 ?
    C20 C19 I2 . . 119.6(8) ?
    C20 C19 C24 . . 119.7(10) ?
    C24 C19 I2 . . 120.7(9) ?
    C19 C20 H20 . . 120.4 ?
    C21 C20 C19 . . 119.1(12) ?
    C21 C20 H20 . . 120.4 ?
    C20 C21 H21 . . 118.2 ?
    C22 C21 C20 . . 123.6(14) ?
    C22 C21 H21 . . 118.2 ?
    C21 C22 C23 . . 117.1(12) ?
    C21 C22 C25 . . 115.0(16) ?
    C23 C22 C25 . . 127.8(15) ?
    C22 C23 H23 . . 118.9 ?
    C22 C23 C24 . . 122.3(12) ?
    C24 C23 H23 . . 118.9 ?
    C19 C24 C23 . . 118.2(12) ?
    C19 C24 H24 . . 120.9 ?
    C23 C24 H24 . . 120.9 ?
    C22 C25 H25 . . 114.7 ?
    C26 C25 C22 . . 131(2) ?
    C26 C25 H25 . . 114.7 ?
    C25 C26 H26 . . 114.8 ?
    C25 C26 C27 . . 130.5(18) ?
    C27 C26 H26 . . 114.8 ?
    C28 C27 C26 . . 115.9(14) ?
    C32 C27 C26 . . 127.8(14) ?
    C32 C27 C28 . . 116.3(11) ?
    C27 C28 H28 . . 118.5 ?
    C29 C28 C27 . . 123.0(12) ?
    C29 C28 H28 . . 118.5 ?
    C28 C29 H29 . . 119.6 ?
    C28 C29 C30 . . 120.9(11) ?
    C30 C29 H29 . . 119.6 ?
    C29 C30 C33 . . 122.1(9) ?
    C31 C30 C29 . . 116.6(10) ?
    C31 C30 C33 . . 121.2(10) ?
    C30 C31 H31 . . 119.7 ?
    C32 C31 C30 . . 120.5(12) ?
    C32 C31 H31 . . 119.7 ?
    C27 C32 C31 . . 122.6(13) ?
    C27 C32 H32 . . 118.7 ?
    C31 C32 H32 . . 118.7 ?
    C30 C33 C35 . . 108.6(8) ?
    C34 C33 C30 . . 111.2(9) ?
    C34 C33 C35 . . 109.6(10) ?
    C36 C33 C30 . . 112.3(9) ?
    C36 C33 C34 . . 106.1(10) ?
    C36 C33 C35 . . 109.0(9) ?
    C33 C34 H34A . . 109.5 ?
    C33 C34 H34B . . 109.5 ?
    C33 C34 H34C . . 109.5 ?
    H34A C34 H34B . . 109.5 ?
    H34A C34 H34C . . 109.5 ?
    H34B C34 H34C . . 109.5 ?
    C33 C35 H35A . . 109.5 ?
    C33 C35 H35B . . 109.5 ?
    C33 C35 H35C . . 109.5 ?
    H35A C35 H35B . . 109.5 ?
    H35A C35 H35C . . 109.5 ?
    H35B C35 H35C . . 109.5 ?
    C33 C36 H36A . . 109.5 ?
    C33 C36 H36B . . 109.5 ?
    C33 C36 H36C . . 109.5 ?
    H36A C36 H36B . . 109.5 ?
    H36A C36 H36C . . 109.5 ?
    H36B C36 H36C . . 109.5 ?
loop_
    _geom_torsion_atom_site_label_1
    _geom_torsion_atom_site_label_2
    _geom_torsion_atom_site_label_3
    _geom_torsion_atom_site_label_4
    _geom_torsion_site_symmetry_1
    _geom_torsion_site_symmetry_2
    _geom_torsion_site_symmetry_3
    _geom_torsion_site_symmetry_4
    _geom_torsion
    _geom_torsion_publ_flag
    I1 C1 C2 C3 . . . . -176.8(7) ?
    I1 C1 C6 C5 . . . . 176.3(7) ?
    C1 C2 C3 C4 . . . . -0.8(15) ?
    C2 C1 C6 C5 . . . . -4.3(15) ?
    C2 C3 C4 C5 . . . . -1.8(15) ?
    C2 C3 C4 C7 . . . . 178.6(10) ?
    C3 C4 C5 C6 . . . . 1.4(15) ?
    C3 C4 C7 C8 . . . . 3.7(16) ?
    C4 C5 C6 C1 . . . . 1.7(15) ?
    C4 C7 C8 C9 . . . . -173.6(9) ?
    C5 C4 C7 C8 . . . . -175.9(9) ?
    C6 C1 C2 C3 . . . . 3.9(14) ?
    C7 C4 C5 C6 . . . . -179.0(9) ?
    C7 C8 C9 C10 . . . . 169.9(10) ?
    C7 C8 C9 C14 . . . . -8.6(15) ?
    C8 C9 C10 C11 . . . . -173.1(10) ?
    C8 C9 C14 C13 . . . . 173.0(9) ?
    C9 C10 C11 C12 . . . . -0.6(17) ?
    C10 C9 C14 C13 . . . . -5.5(14) ?
    C10 C11 C12 C13 . . . . -4.3(16) ?
    C10 C11 C12 C15 . . . . 171.5(11) ?
    C11 C12 C13 C14 . . . . 4.2(15) ?
    C11 C12 C15 C16 . . . . -80.3(15) ?
    C11 C12 C15 C17 . . . . 43.5(18) ?
    C11 C12 C15 C18 . . . . 163.3(11) ?
    C12 C13 C14 C9 . . . . 0.6(15) ?
    C13 C12 C15 C16 . . . . 95.2(15) ?
    C13 C12 C15 C17 . . . . -140.9(13) ?
    C13 C12 C15 C18 . . . . -21.2(16) ?
    C14 C9 C10 C11 . . . . 5.5(14) ?
    C15 C12 C13 C14 . . . . -171.6(10) ?
    I2 C19 C20 C21 . . . . -176.0(9) ?
    I2 C19 C24 C23 . . . . 178.2(9) ?
    C19 C20 C21 C22 . . . . -3(2) ?
    C20 C19 C24 C23 . . . . 0.1(18) ?
    C20 C21 C22 C23 . . . . 1(2) ?
    C20 C21 C22 C25 . . . . 177.6(11) ?
    C21 C22 C23 C24 . . . . 1(2) ?
    C21 C22 C25 C26 . . . . -168.3(16) ?
    C22 C23 C24 C19 . . . . -2(2) ?
    C22 C25 C26 C27 . . . . -178.2(12) ?
    C23 C22 C25 C26 . . . . 8(3) ?
    C24 C19 C20 C21 . . . . 2.1(17) ?
    C25 C22 C23 C24 . . . . -174.7(12) ?
    C25 C26 C27 C28 . . . . 168.0(16) ?
    C25 C26 C27 C32 . . . . -11(2) ?
    C26 C27 C28 C29 . . . . -176.4(10) ?
    C26 C27 C32 C31 . . . . 177.1(12) ?
    C27 C28 C29 C30 . . . . -2.1(16) ?
    C28 C27 C32 C31 . . . . -1.8(17) ?
    C28 C29 C30 C31 . . . . 0.7(14) ?
    C28 C29 C30 C33 . . . . -176.3(9) ?
    C29 C30 C31 C32 . . . . 0.0(15) ?
    C29 C30 C33 C34 . . . . -142.2(10) ?
    C29 C30 C33 C35 . . . . 97.2(11) ?
    C29 C30 C33 C36 . . . . -23.5(14) ?
    C30 C31 C32 C27 . . . . 0.5(18) ?
    C31 C30 C33 C34 . . . . 41.0(14) ?
    C31 C30 C33 C35 . . . . -79.7(12) ?
    C31 C30 C33 C36 . . . . 159.7(10) ?
    C32 C27 C28 C29 . . . . 2.6(16) ?
    C33 C30 C31 C32 . . . . 177.0(10) ?
loop_
    _geom_hbond_atom_site_label_D
    _geom_hbond_atom_site_label_H
    _geom_hbond_atom_site_label_A
    _geom_hbond_site_symmetry_A
    _geom_hbond_distance_DH
    _geom_hbond_distance_HA
    _geom_hbond_distance_DA
    _geom_hbond_angle_DHA
    _geom_hbond_publ_flag
    C1 I1 Cg2 2_654 2.091(10) 3.628(4) 5.676(10) 165.5(3) yes
    C19 I2 Cg4 3_645 2.099(10) 3.567(4) 5.526(11) 153.6(3) yes
_shelx_hkl_file
;
   0   0   2 319982. 7808.90   3
   0   0   3 183.886 194.605   3
   0   0   3 337.195 233.543   2
   0   0   4 19769.8 638.031   4
   0   0   4 18018.5 837.060   2
   0   0   5 32.7235 279.167   2
   0   0   5 133.849 140.162   4
   0   0   6 40522.5 1573.19   2
   0   0   6 38884.4 1153.76   4
   0   0   7-39.5347 322.621   2
   0   0   8 170096. 5065.34   2
   0   0   9 84.0690 324.018   2
   0   0  10 128818. 4393.18   2
   0   0  11 286.669 385.977   2
   0   0  12 35610.5 2087.43   2
   0   0  13 280.315 209.555   9
   0   0  14 143.587 174.954  14
   0   0  14 272.355 207.652   9
   0   0  15 144.054 192.129  16
   0   0  15 172.231 201.965   9
   0   0  15 334.668 186.300  14
   0   0  16 5929.80 389.508   9
   0   0  16 5348.45 363.414  16
   0   0  17 23.3205 172.504  16
   0   0  17-37.2160 181.045   9
   0   0  18 11519.2 457.594  16
   0   0  19-92.4026 103.374  16
   0  -1   0 43114.8 1297.25   1
   0  -1   1 175.778 145.016   2
   0  -1   2 255043. 6407.69   2
   0  -1   3 373.889 279.667   2
   0   1   3 142.960 150.628   2
   0   1   4 10425.9 547.142   2
   0  -1   4 11007.3 677.866   2
   0  -1   4 9662.82 625.541   1
   0  -1   5 269.975 280.148   3
   0  -1   5 68.4034 319.999   2
   0   1   5-249.081 243.639   2
   0   1   6 9541.32 631.630   2
   0  -1   6 9147.41 641.880   3
   0  -1   6 10045.0 762.770   2
   0   1   7-60.5465 257.647   2
   0  -1   7 16.8492 317.754   2
   0  -1   7 147.531 277.305   3
   0  -1   8 47910.7 2081.43   2
   0  -1   8 48449.9 1814.42   3
   0   1   8 46879.4 1903.31   2
   0  -1   9 125.602 375.033   2
   0   1   9 288.465 302.028   2
   0  -1  10 5193.84 761.800   2
   0  -1  11 3.35104 383.381   2
   0   1  12 731.284 206.465   9
   0   1  12 291.342 162.047   7
   0   1  12 251.292 193.313  14
   0  -1  12 600.019 196.764   9
   0  -1  13 179.981 182.369  16
   0  -1  13 268.409 213.188   9
   0   1  13 208.853 156.261   7
   0   1  13 456.422 207.729   9
   0   1  13 372.360 211.395  14
   0  -1  14 3646.34 318.215   9
   0  -1  14 3175.86 287.096  16
   0   1  14 2958.55 258.156   7
   0   1  14 3245.43 305.687   9
   0   1  14 3213.01 297.565  14
   0   1  15 188.671 226.120   9
   0  -1  15 44.0301 193.280  16
   0   1  15 441.006 210.899  14
   0  -1  15 160.237 209.005   9
   0  -1  16 1020.73 222.687   9
   0   1  16 1117.64 222.030   9
   0   1  16 1415.70 236.382  14
   0   1  16 922.112 231.866  16
   0   1  17 2.80924 188.163  16
   0   1  17 11.4084 141.029  14
   0   1  17 96.7132 176.397   9
   0   1  18 1340.27 189.765   9
   0   1  18 1103.62 181.836  16
   0   1  19 65.1170 112.351  16
   0  -2  -2 145653. 4024.78   1
   0  -2   0 464187. 11276.5   2
   0  -2   0 483377. 11732.3   1
   0  -2   1 543.311 178.096   2
   0  -2   1 144.788 291.325   1
   0  -2   2 145843. 3923.04   2
   0  -2   2 150035. 4162.35   1
   0  -2   3 192.128 228.993   2
   0  -2   3 99.4730 293.373   1
   0  -2   4 22045.8 1128.01   1
   0  -2   4 21393.2 1032.17   2
   0  -2   5 564.967 363.314   1
   0  -2   5 43.1562 275.885   2
   0  -2   6 9697.49 812.727   1
   0  -2   6 9987.66 824.109   2
   0  -2   7 876.684 385.827   2
   0  -2   7-79.6105 275.094   3
   0  -2   8 85811.9 3195.16   2
   0  -2   9 63.4882 389.827   2
   0  -2  10 49698.9 2477.42   2
   0   2  11 565.986 190.108   7
   0  -2  11 56.5295 430.211   2
   0   2  11 353.334 203.110  14
   0  -2  11 281.017 188.266  18
   0   2  12 33398.9 1044.27   7
   0   2  12 32126.7 1031.64   9
   0  -2  12 33855.7 1039.28   9
   0   2  12 32672.6 1010.12  12
   0  -2  12 30359.4 1082.62  18
   0   2  12 32697.5 1081.05  14
   0   2  13 225.679 194.507   7
   0   2  13 107.887 190.751   9
   0  -2  13 163.921 208.161   9
   0  -2  14 365.429 182.771   9
   0   2  14 686.020 210.841   9
   0   2  14 569.024 218.684  14
   0   2  14 473.255 183.232   7
   0   2  15 336.867 181.955   9
   0   2  15 97.6515 163.301   7
   0   2  15-185.596 196.124  14
   0   2  16 2253.18 224.458   9
   0   2  16 2463.31 281.742  16
   0   2  16 2219.85 217.130   7
   0   2  17 291.642 182.707  16
   0   2  17 90.5273 121.346   7
   0   2  17 195.972 147.306   9
   0   2  18 3994.47 248.093  16
   0  -3  -5 294.764 290.976   1
   0  -3  -4 9850.19 749.793   1
   0  -3  -3 309.724 266.144   1
   0  -3  -2 185509. 5271.02   1
   0  -3  -1 1.91230 294.923   1
   0  -3   0 122628. 3769.42   1
   0  -3   1-220.161 336.156   1
   0  -3   2 191701. 5548.70   1
   0  -3   3 406.499 339.090   1
   0  -3   4 8823.41 834.027   1
   0  -3   5-542.219 424.985   1
   0  -3   5 5.89551 220.050   2
   0  -3   6 45192.5 1960.36   2
   0  -3   6 46815.6 2153.88   1
   0  -3   7 246.603 399.999   1
   0  -3   7-109.957 312.405   2
   0  -3   8 71825.6 2942.23   2
   0  -3   9 292.653 350.024   2
   0  -3  10 45270.0 1423.61  18
   0   3  10 46562.7 1372.85  12
   0   3  10 48605.6 1393.40   7
   0   3  11 394.465 201.082   7
   0   3  11-15.5085 176.441  12
   0  -3  11-8.44105 222.937  18
   0   3  12 3513.52 299.140   7
   0   3  12 3586.39 287.447   6
   0  -3  12 3077.99 330.268  18
   0   3  12 3607.43 288.527  12
   0   3  13 120.954 195.210   7
   0  -3  13 34.1885 244.470  18
   0   3  13-59.5143 149.382   6
   0   3  14 2984.79 273.770   7
   0   3  14 2540.98 241.634   6
   0   3  15 281.097 158.572   7
   0   3  15 249.292 135.781   6
   0   3  16 6244.62 318.178   7
   0   3  16 6611.88 344.230  16
   0   3  17 44.2899 128.360  16
   0  -4  -2 19233.1 1218.82   1
   0  -4  -1 54.9778 331.569   1
   0  -4   0 705.602 383.559   1
   0  -4   1-91.4705 329.020   1
   0  -4   2 16564.9 1222.33   1
   0  -4   3-488.622 414.333   1
   0  -4   4 8807.58 953.846   1
   0  -4   5 288.573 425.725   1
   0  -4   6 6501.38 867.051   1
   0   4   7 210.959 171.264  12
   0   4   7 44.5321 154.413   7
   0   4   7-58.1122 171.855  13
   0   4   8 668.488 195.797   7
   0   4   8 517.428 207.475  12
   0   4   8 277.528 182.816  13
   0   4   9 206.474 181.057   6
   0   4   9 240.027 172.791  13
   0   4   9 187.321 190.096   7
   0   4   9 94.0261 198.151  12
   0   4  10 1858.77 241.257   6
   0   4  10 1974.59 245.418   7
   0  -4  10 1496.67 262.107  18
   0   4  10 1965.46 271.718  12
   0   4  11 83.1339 193.883   7
   0   4  11-40.3604 189.348   6
   0   4  11-39.8844 192.698  12
   0  -4  11 18.1755 222.995  18
   0   4  12 5332.65 344.898  12
   0  -4  12 5751.35 410.769  18
   0   4  12 5468.94 344.895   7
   0   4  12 5131.40 331.410   6
   0   4  13 354.173 219.522   6
   0   4  13 47.1253 191.025   7
   0  -4  13 269.332 239.738  18
   0   4  14 4022.60 276.893   7
   0   4  14 3583.43 251.911  16
   0   4  14 3429.86 237.133   6
   0   4  15 202.512 137.149   6
   0   4  15 359.355 134.178  16
   0   5  -3 556.300 164.693  13
   0   5  -2 31146.7 984.534  13
   0   5  -1 318.734 175.988  13
   0   5   0 47327.2 1385.91  13
   0   5   1 365.706 188.588  13
   0   5   2 31209.2 1006.44  13
   0   5   3 127.532 199.898  13
   0   5   3 101.167 156.235  12
   0   5   4 2850.22 289.737  13
   0   5   4 2935.33 245.212   6
   0   5   4 3387.16 264.819  12
   0   5   5-242.726 164.743   6
   0   5   5 112.921 177.171  12
   0   5   5-344.831 206.788  13
   0   5   6 17489.6 649.692  12
   0   5   6 15917.8 626.351   6
   0   5   6 17534.3 674.322  13
   0   5   7 254.122 191.384  13
   0   5   7-152.591 181.853  12
   0   5   7-140.324 181.787   6
   0   5   8 14634.5 600.325  13
   0   5   8 14751.5 602.193  12
   0   5   8 14779.8 589.739   6
   0   5   9 426.905 192.580   6
   0  -5   9 238.391 225.535  18
   0   5   9 87.8471 188.710  12
   0   5   9-35.3096 173.409  13
   0   5  10 15858.8 597.042   6
   0   5  10 15198.3 601.559  12
   0   5  10 14483.5 576.843  13
   0  -5  10 15908.6 647.839  18
   0   5  11 274.438 190.806  12
   0  -5  11 243.311 201.831  18
   0   5  11-58.1340 160.143   6
   0  -5  12 3506.40 286.535  18
   0   5  12 4049.75 260.219   6
   0   5  13 313.939 146.105   6
   0   5  14 699.277 119.601   6
   0   6  -3 63.8069 155.658  13
   0   6  -2 5241.16 318.989  13
   0   6  -1-53.4797 170.161  13
   0   6   0 3204.03 278.543  13
   0   6   1-156.175 209.725  13
   0   6   2 5248.65 346.974  13
   0   6   3-255.050 224.221  13
   0   6   4 9479.81 411.378  12
   0   6   4 9388.21 461.149  13
   0   6   5 132.113 190.497  13
   0   6   5 271.940 170.174  12
   0   6   6 6734.35 346.739  12
   0   6   6 7104.58 388.455  13
   0   6   6 6706.40 328.130   6
   0   6   7-51.4241 165.114  13
   0   6   7-79.6739 159.919  12
   0   6   7 212.050 153.473   6
   0   6   8 5009.01 300.503  12
   0  -6   8 5301.83 325.438  18
   0   6   8 5609.26 293.554   6
   0   6   8 5110.90 306.233  13
   0   6   9 137.613 140.812  12
   0   6   9-25.8826 138.719  13
   0  -6   9-118.513 159.882  18
   0   6   9-103.963 126.918   6
   0  -6  10 87.0737 139.680  18
   0   6  10 11.7141 107.525  13
   0   6  10 121.606 128.791   6
   0  -6  11 174.929 127.612  18
   0   7  -1 178.070 129.854  13
   0   7   0 1876.28 178.986  13
   0   7   1 155.495 130.021  13
   0   7   2 963.067 165.802  13
   0   7   3-14.7528 138.717  13
   0   7   4 129.208 133.259  13
   0   7   5-61.9088 118.826  13
   0  -7   5 14.6861 106.040  18
   0  -7   6 167.130 102.349  18
   0   7   6 252.538 116.859  13
   0   7   7 23.5361 92.6420  13
  -1   0   1 24.8202 51.3694   1
   1   0   2-106.680 161.397   3
   1   0   3 81.4322 213.220   2
  -1   0   3 6.04937 223.641   2
   1   0   3 194.170 223.477   3
   1   0   3-5.34911 61.5537   4
   1   0   4 194.147 265.409   2
  -1   0   4 363.290 292.946   2
   1   0   4-53.7792 252.690   3
  -1   0   5-126.539 292.585   2
   1   0   5 94.2401 77.2565   4
   1   0   5-57.3891 283.716   2
  -1   0   6-84.1785 165.461   4
  -1   0   6 335.330 303.572   2
   1   0   6 460.468 350.599   2
  -1   0   7-171.232 340.850   2
   1   0   7-179.365 337.219   2
  -1   0   8 51.1189 342.744   2
   1   0   8 95.3894 365.805   2
   1   0   9 251.082 348.670   2
  -1   0   9 20.9656 303.570   2
   1   0  10 592.077 456.202   2
  -1   0  10 244.480 411.217   2
  -1   0  11-124.454 362.588   2
   1   0  11 247.584 366.466   2
   1   0  12 306.275 436.508   2
   1   0  13 48.8372 187.008   9
  -1   0  13 185.820 208.411   9
   1   0  14 261.908 256.061   9
  -1   0  14 642.924 227.325  16
  -1   0  14 203.855 207.033   9
  -1   0  14 138.708 188.787  14
  -1   0  15 417.083 215.225   9
   1   0  15-30.0721 201.997  16
   1   0  15-171.922 182.195  14
   1   0  15-16.1136 222.891   9
  -1   0  15 109.427 212.493  16
  -1   0  16 276.855 188.621  16
  -1   0  16 592.632 220.510   9
   1   0  16 288.896 200.205  16
   1   0  16 194.266 214.465   9
   1   0  16 254.863 177.562  14
  -1   0  17 32.7954 180.746   9
  -1   0  17 101.850 171.675  16
   1   0  17-72.0451 185.840   9
   1   0  17-131.886 173.448  16
   1   0  18 214.266 148.942  16
  -1   0  18 17.8244 149.546  16
   1   0  18 472.077 167.931   9
   1   0  19 117.843 99.9291  16
  -1   0  19-94.4663 101.161  16
   1  -1  -1 46044.8 1328.77   1
   1  -1   0 121551. 3153.08   1
  -1  -1   0 123761. 3212.53   1
  -1  -1   0 121451. 2982.71   2
  -1  -1   1 46976.4 1318.96   2
   1  -1   1 47120.7 1411.15   1
  -1  -1   2 257259. 6453.65   2
   1   1   2 256940. 6258.05   2
  -1  -1   3 211468. 5574.37   1
   1   1   3 214579. 5381.89   2
  -1  -1   3 217614. 5589.70   2
   1  -1   3 216887. 5583.88   2
  -1   1   4 33881.5 1197.94   2
   1  -1   4 35649.1 1332.15   1
  -1  -1   4 35632.0 1327.47   1
   1  -1   4 37063.7 1373.55   2
  -1  -1   4 36933.9 1362.28   2
   1   1   4 35132.2 1193.11   2
  -1   1   5 66709.4 2056.63   2
  -1  -1   5 62078.6 2023.54   3
   1  -1   5 59853.7 2099.04   3
  -1  -1   5 67974.5 2168.40   1
  -1  -1   5 69280.2 2237.92   2
   1  -1   5 68306.3 2235.96   2
   1   1   5 65432.5 2039.13   2
   1  -1   6 62657.8 2166.47   3
   1   1   6 65268.2 2133.73   2
   1  -1   6 63904.5 2296.90   2
  -1  -1   6 65883.3 2081.12   3
  -1  -1   6 65187.3 2314.76   2
  -1   1   6 65136.3 2140.65   2
  -1  -1   7 47782.6 1943.10   2
   1  -1   7 48721.1 1970.30   2
  -1   1   7 45730.6 1767.04   2
  -1  -1   7 46913.1 1666.12   3
   1   1   7 45423.9 1766.44   2
   1  -1   7 44594.6 1739.71   3
   1   1   8 70934.8 2572.49   2
   1  -1   8 78297.4 2822.14   2
  -1  -1   8 77450.7 2804.84   2
   1  -1   8 74745.9 2533.17   3
  -1   1   8 71374.8 2592.04   2
   1   1   9 26521.0 1406.66   2
   1  -1   9 24697.4 1490.85   2
  -1  -1   9 26749.5 1546.33   2
   1  -1  10 42728.4 2151.20   2
  -1  -1  10 41007.3 2131.86   2
   1   1  10 42384.1 1994.54   2
  -1  -1  11 26852.1 1745.04   2
   1  -1  11 27910.6 1776.59   2
   1  -1  12 15045.6 593.730   9
   1   1  12 15185.7 615.041  14
   1   1  12 14976.2 576.042   7
  -1  -1  12 14335.2 592.378   9
   1   1  12 14780.2 585.741   9
  -1   1  12 14333.3 590.318   9
  -1   1  12 15227.1 605.970  14
   1   1  13 23747.9 840.194  14
  -1   1  13 22377.0 776.581   7
  -1   1  13 22816.0 822.406  14
  -1  -1  13 21917.2 813.217   9
  -1  -1  13 23216.1 814.945  16
   1  -1  13 22970.6 812.169   9
  -1   1  13 22500.4 812.240   9
   1   1  13 23423.8 820.530   9
   1   1  13 23454.2 792.104   7
  -1  -1  14 3658.70 320.255   9
   1   1  14 3892.10 330.486   9
   1  -1  14 3602.27 318.986   9
  -1  -1  14 3552.24 299.039  16
   1   1  14 4070.62 287.231   7
  -1   1  14 3704.42 316.263  14
   1   1  14 3610.00 314.996  14
  -1   1  14 3422.04 309.661   9
   1   1  15 12474.2 565.390   9
  -1   1  15 12524.4 570.603  16
  -1   1  15 12448.2 560.052   9
  -1  -1  15 12498.5 558.528   9
   1  -1  15 11512.0 539.086   9
  -1  -1  15 12015.8 539.185  16
  -1   1  15 13240.3 556.923  14
   1   1  15 12414.6 509.935   7
   1   1  15 11977.9 555.467  14
  -1  -1  16 1491.23 215.674  16
   1   1  16 1251.74 225.218   9
  -1   1  16 1405.31 262.454  16
   1   1  16 1405.99 245.814  16
   1  -1  16 1639.20 237.413   9
  -1  -1  16 1545.02 234.176   9
   1   1  16 1584.11 230.753  14
  -1   1  16 1634.31 215.326  14
  -1   1  16 1154.70 233.915   9
  -1   1  17 2155.00 255.087  16
  -1   1  17 2674.24 257.543   9
   1   1  17 2575.41 258.251  16
   1   1  17 2415.83 227.181  14
   1  -1  17 2204.40 226.279   9
   1   1  17 2268.91 235.219   9
  -1   1  18 2310.48 225.765  16
   1   1  18 2673.54 223.988  16
   1   1  18 2577.34 212.923   9
   1   1  19 1488.11 150.865  16
  -1   1  19 1552.42 151.889  16
   1  -2  -3 23854.0 1017.14   1
   1  -2  -2 32459.2 1221.18   1
  -1  -2  -2 32840.6 1273.19   1
  -1  -2  -1 56387.5 1858.76   1
   1  -2  -1 55136.0 1800.72   1
  -1  -2   0 19199.7 906.481   1
   1  -2   0 18274.0 605.699   2
   1  -2   0 18305.2 866.136   1
  -1  -2   1 54638.6 1548.40   2
   1  -2   1 53591.4 1814.77   1
  -1  -2   1 53582.0 1846.34   1
   1  -2   1 54157.0 1587.58   2
  -1  -2   2 28526.9 1253.05   1
   1  -2   2 31423.7 1118.96   2
  -1  -2   2 30529.2 1089.00   2
   1  -2   2 29596.6 1256.54   1
  -1  -2   3 25405.5 1174.19   1
  -1  -2   3 24846.9 1051.50   2
   1  -2   3 25557.3 1067.01   2
   1  -2   3 25870.8 1185.07   1
  -1  -2   4 4572.61 526.940   1
   1  -2   4 3978.19 500.676   1
  -1  -2   4 4226.40 467.125   2
   1  -2   4 4629.40 497.200   2
   1  -2   5 62544.0 2257.83   2
  -1  -2   5 62260.3 2298.25   1
   1  -2   5 64882.3 2329.66   1
  -1  -2   5 64303.9 2261.97   2
   1  -2   6 12776.3 928.627   2
  -1  -2   6 14109.8 976.031   1
   1  -2   6 15325.7 1007.45   1
  -1  -2   6 13452.1 942.319   2
   1  -2   7 22080.0 1319.66   2
  -1  -2   7 22565.5 1315.77   2
   1  -2   7 21809.7 1233.25   3
   1  -2   8 10337.2 955.658   2
  -1  -2   8 10764.1 948.147   2
  -1  -2   9 18806.6 1368.23   2
   1  -2   9 18947.4 1340.49   2
   1  -2  10 4159.20 730.612   2
  -1  -2  10 4508.52 734.503   2
  -1   2  11 12063.1 512.028   7
  -1  -2  11 12408.3 1215.14   2
   1   2  11 12336.6 526.901   7
  -1  -2  11 11779.5 550.781  18
   1  -2  11 11856.1 1214.79   2
   1  -2  11 11924.5 551.736  18
   1   2  11 13621.5 570.544  14
  -1   2  11 14092.8 572.924  14
   1  -2  12 493.870 240.234  18
  -1   2  12 224.556 213.213  14
   1  -2  12 682.363 189.330   9
  -1   2  12 268.128 186.951  12
   1   2  12 428.027 206.981   7
  -1   2  12 111.642 187.467   7
  -1   2  12 387.979 177.940   9
  -1  -2  12 465.707 238.653  18
  -1  -2  12 623.989 219.100   9
   1   2  12 436.094 222.484  14
   1   2  12 461.486 185.950   9
   1  -2  13 11334.6 502.111   9
   1   2  13 11266.4 506.657   7
   1   2  13 10900.1 541.010  14
  -1   2  13 10666.1 497.651   7
   1   2  13 11253.8 513.335   9
  -1   2  13 11239.8 542.183  14
  -1   2  13 11164.2 499.306   9
  -1  -2  13 10983.3 503.031   9
   1   2  14 492.302 224.867  14
   1  -2  14 281.809 187.289   9
  -1   2  14 118.516 217.863  14
  -1   2  14-203.147 174.948   7
  -1  -2  14 274.263 183.132   9
   1   2  14 0.70985 185.826   9
  -1   2  14 338.843 194.416   9
   1   2  14 279.922 174.501   7
  -1   2  15 2578.28 251.919   9
   1   2  15 2630.12 258.321   9
   1  -2  15 2570.38 253.561   9
   1   2  15 2849.69 254.183   7
  -1   2  15 2852.56 247.080   7
   1   2  15 2872.07 290.566  14
  -1   2  16 890.617 171.178   7
   1   2  16 863.546 229.978  16
  -1   2  16 325.672 154.071   9
   1   2  16 1065.78 206.262   9
   1   2  16 632.029 160.554   7
  -1   2  16 1258.00 243.833  16
   1   2  17 4382.20 261.191   9
  -1   2  17 4351.76 234.187   7
  -1   2  17 4661.70 312.366  16
   1   2  17 4673.86 315.139  16
  -1   2  17 4466.52 267.947   9
   1   2  17 4424.08 246.808   7
   1   2  18 1112.85 172.177  16
  -1   2  18 1065.93 174.242  16
  -1  -3  -5 11395.5 863.003   1
  -1  -3  -4 18641.0 1075.76   1
   1  -3  -4 17119.1 984.801   1
  -1  -3  -3 12844.2 894.273   1
   1  -3  -3 13161.9 844.617   1
  -1  -3  -2 25863.3 1287.97   1
   1  -3  -2 24902.5 1203.81   1
   1  -3  -1 4845.36 526.762   1
  -1  -3  -1 5088.88 568.642   1
   1  -3   0 34381.6 1495.26   1
  -1  -3   0 32283.3 1499.32   1
   1  -3   1 5603.87 608.801   1
  -1  -3   1 5132.41 591.492   1
  -1  -3   2 26130.3 1337.09   1
   1  -3   2 24800.0 1308.32   1
   1  -3   3 13428.4 952.809   1
  -1  -3   3 11930.5 917.750   1
  -1  -3   4 19109.7 1193.11   1
   1  -3   4 19106.0 1210.16   1
   1  -3   5 11452.7 964.457   1
  -1  -3   5 10309.0 785.878   2
  -1  -3   5 10017.5 901.319   1
   1  -3   5 9985.16 790.300   2
  -1  -3   6 14036.3 998.341   2
  -1  -3   6 16365.3 1202.27   1
   1  -3   6 15580.4 1165.72   1
   1  -3   6 15895.6 1077.55   2
  -1  -3   7 4274.73 593.373   2
  -1  -3   7 4744.82 707.508   1
   1  -3   7 5360.97 679.437   2
   1  -3   8 16412.2 1227.95   2
  -1  -3   8 13541.0 1135.73   2
   1  -3   9 4407.09 736.530   2
  -1  -3   9 5322.99 808.334   2
   1   3  10 14465.1 593.406  12
   1   3  10 16212.7 653.706  14
  -1  -3  10 15009.7 637.853  18
  -1   3  10 15098.4 594.049  12
   1  -3  10 14589.3 631.892  18
   1   3  10 14502.5 604.533   7
  -1   3  10 15263.9 608.087   7
  -1  -3  11 3401.43 327.901  18
   1  -3  11 3177.18 325.274  18
  -1   3  11 3307.75 294.048   7
  -1   3  11 3039.14 265.108  12
   1   3  11 4032.70 318.579   7
   1   3  11 3423.76 291.393  12
  -1   3  12 9844.44 485.322   7
  -1   3  12 10103.0 479.870  12
   1  -3  12 10089.4 540.031  18
   1   3  12 9938.03 472.291  12
  -1  -3  12 10219.6 542.281  18
   1   3  12 10829.7 499.316   7
  -1   3  12 9734.44 466.624   6
   1  -3  13 1173.50 280.659  18
   1   3  13 775.763 189.475  12
  -1  -3  13 734.336 252.569  18
  -1   3  13 987.492 183.336   6
   1   3  13 1110.99 233.899   7
  -1   3  13 1089.34 225.664   7
   1   3  13 1085.02 196.639   6
   1   3  14 4934.51 327.374   7
  -1   3  14 4431.71 284.428   6
  -1   3  14 4641.28 312.890   7
   1   3  14 4769.99 306.877   6
  -1   3  15 2435.24 198.093   6
  -1   3  15 2221.66 226.911   7
  -1   3  15 2127.45 251.686  16
   1   3  15 2086.99 191.559   6
   1   3  15 2492.13 237.742   7
   1   3  16 2168.50 200.163   7
  -1   3  16 1949.85 220.157  16
  -1   3  16 1811.02 189.163   7
   1   3  16 2110.10 238.034  16
   1   3  17 764.848 124.499   7
   1   3  17 883.267 152.955  16
  -1   3  17 738.551 147.613  16
  -1  -4  -3 42371.3 1974.43   1
  -1  -4  -2 13734.9 1046.27   1
   1  -4  -1 13504.4 1016.30   1
  -1  -4  -1 14287.2 1059.74   1
   1  -4   0 10696.7 905.287   1
  -1  -4   0 10772.3 946.556   1
   1  -4   1 13656.6 1057.17   1
  -1  -4   1 14310.8 1102.45   1
  -1  -4   2 13543.5 1104.30   1
   1  -4   2 15640.8 1166.06   1
  -1  -4   3 42242.7 2125.30   1
   1  -4   3 43682.0 2130.78   1
  -1  -4   4 2642.33 595.059   1
   1  -4   4 3233.21 625.406   1
  -1  -4   5 57226.7 2666.40   1
   1  -4   5 55751.8 2622.40   1
  -1  -4   6 11357.6 1127.19   1
   1  -4   6 11080.9 1106.53   1
   1   4   7 15756.3 595.197   7
   1   4   7 14945.6 591.383  13
  -1   4   7 14983.4 595.619  13
   1   4   7 16025.3 607.453  12
  -1   4   7 14891.5 592.034   7
  -1   4   7 15529.1 595.361  12
  -1   4   8 14687.9 596.936   6
   1   4   8 14786.0 596.199   7
  -1   4   8 14223.3 595.023  12
  -1   4   8 15452.3 600.199  13
   1   4   8 14756.7 584.068  13
   1   4   8 14670.8 594.523  12
  -1   4   8 15068.2 599.640   7
  -1   4   9 9887.56 470.495   6
   1   4   9 10175.2 488.657  12
   1  -4   9 11020.9 535.709  18
  -1   4   9 10410.4 493.781  12
   1   4   9 10499.9 474.408  13
   1   4   9 10361.8 484.479   7
  -1   4   9 10238.4 474.635  13
  -1   4   9 10335.8 484.080   7
  -1   4  10 7438.39 415.377   6
   1   4  10 7805.89 411.061   6
  -1   4  10 7437.02 414.071  12
   1   4  10 7557.75 421.855   7
  -1   4  10 7867.34 400.565  13
   1  -4  10 7364.64 457.608  18
   1   4  10 7596.08 414.713  12
  -1   4  10 8316.63 429.344   7
  -1  -4  10 7029.93 445.049  18
   1  -4  11 7516.65 466.915  18
  -1   4  11 7776.72 412.631   6
  -1   4  11 8251.92 441.904  12
   1   4  11 8745.56 440.482  12
   1   4  11 8254.98 431.926   6
   1   4  11 8360.79 436.565   7
  -1   4  11 8269.91 429.667   7
  -1  -4  11 8150.99 480.828  18
  -1   4  12 910.701 198.029   6
  -1   4  12 793.696 215.536   7
   1   4  12 885.106 230.744   6
  -1  -4  12 49.4435 230.985  18
  -1   4  12 640.958 195.778  12
   1  -4  12 1032.63 261.430  18
   1   4  12 935.368 206.276   7
   1   4  12 867.202 206.794  12
   1  -4  13 12702.8 588.234  18
   1   4  13 13877.6 550.484   7
  -1   4  13 12749.3 520.369   6
  -1   4  13 13343.0 541.375   7
   1   4  13 13233.1 520.158   6
  -1  -4  13 13189.7 594.322  18
  -1   4  14 483.213 150.622  16
   1   4  14 576.657 164.947   6
  -1   4  14 203.675 147.563   6
  -1   4  14 621.574 169.305   7
   1   4  14 326.112 163.610   7
   1   4  15 3961.77 243.386   7
   1   4  15 3858.32 222.425   6
  -1   4  15 3542.74 207.552   6
  -1   4  15 3609.94 227.532  16
   1   4  15 3731.56 231.937  16
   1   4  16 720.763 120.004  16
   1   5  -3 2782.21 247.519  13
  -1   5  -2 2549.37 240.707  13
   1   5  -2 2387.82 240.774  13
  -1   5  -1 4924.56 323.040  13
   1   5  -1 4757.77 314.268  13
   1   5   0 1582.47 226.382  13
  -1   5   0 1569.03 214.801  13
   1   5   1 4939.60 338.038  13
  -1   5   1 4926.34 332.574  13
  -1   5   2 2587.77 264.111  13
   1   5   2 2070.83 250.270  13
  -1   5   3 2642.81 268.106  13
   1   5   3 2680.85 269.481  13
   1   5   3 3211.03 251.176  12
  -1   5   3 2928.72 241.952  12
  -1   5   4 5181.55 345.803  13
   1   5   4 4952.44 314.115  12
   1   5   4 4498.29 294.659   6
  -1   5   4 4586.81 295.500   6
   1   5   4 4816.02 333.976  13
  -1   5   4 4986.96 319.312  12
   1   5   5 2048.46 217.699   6
   1   5   5 1466.20 227.253  13
  -1   5   5 1468.86 227.383  13
   1   5   5 1689.06 218.754  12
  -1   5   5 1934.32 233.879  12
  -1   5   5 2062.45 226.975   6
   1   5   6 3911.39 307.980   6
  -1   5   6 4231.85 308.656  12
  -1   5   6 4569.53 340.430  13
   1   5   6 3680.30 301.413  13
   1   5   6 4291.18 312.105  12
  -1   5   6 3899.39 293.761   6
   1   5   7 1472.48 244.224  13
  -1   5   7 1086.31 201.253   6
  -1   5   7 1567.92 244.291  13
  -1   5   7 905.043 206.659  12
   1   5   7 1230.98 231.388   6
   1   5   7 951.273 201.469  12
  -1   5   8 427.440 220.087   6
  -1   5   8 879.796 216.496  13
   1   5   8 961.988 209.594  13
   1   5   8 592.490 210.443  12
  -1   5   8 440.254 215.148  12
   1   5   8 929.671 233.392   6
  -1   5   9 1376.64 235.435  12
  -1  -5   9 1483.30 260.002  18
   1  -5   9 1586.21 260.759  18
   1   5   9 1503.13 237.451   6
   1   5   9 1366.93 248.476  12
  -1   5   9 1454.30 224.610   6
   1   5   9 1603.54 234.852  13
  -1   5   9 1628.11 226.467  13
  -1   5  10 1674.61 254.983  12
   1   5  10 1309.09 240.704   6
   1   5  10 1339.66 198.605  13
   1   5  10 1130.91 239.664  12
  -1   5  10 1750.07 256.023   6
  -1  -5  10 1075.93 250.815  18
  -1   5  10 1533.39 223.594  13
   1  -5  10 1898.51 271.623  18
  -1   5  11 2198.55 249.656  12
   1   5  11 2128.42 243.244  12
  -1  -5  11 2126.70 257.465  18
   1  -5  11 2212.32 271.186  18
  -1   5  11 2169.05 229.020   6
   1   5  11 2271.56 239.625   6
  -1   5  11 1896.26 196.964  13
   1  -5  12 1243.90 222.135  18
  -1  -5  12 1381.10 226.376  18
   1   5  12 1344.67 217.322   6
  -1   5  12 1234.60 218.741   6
  -1  -5  13 907.979 180.205  18
   1   5  13 1131.07 151.944   6
  -1   5  13 1251.62 153.949   6
  -1   5  14 1558.71 136.772   6
   1   5  14 1403.18 136.834   6
   1   6  -3 4475.04 286.450  13
   1   6  -2 3059.58 259.379  13
  -1   6  -2 2996.75 256.718  13
   1   6  -1 6709.88 370.383  13
  -1   6  -1 6236.86 355.274  13
  -1   6   0 5432.47 334.108  13
   1   6   0 5308.42 346.585  13
  -1   6   1 6387.30 367.226  13
   1   6   1 6291.55 373.826  13
  -1   6   2 3531.75 296.244  13
   1   6   2 3257.94 282.579  13
   1   6   3 4427.44 322.834  13
  -1   6   3 4656.61 330.368  13
   1   6   4 488.151 155.875  12
  -1   6   4 603.473 215.870  13
   1   6   4 269.860 199.092  13
  -1   6   5 2985.72 237.867  12
   1   6   5 3291.77 282.748  13
   1   6   5 3279.98 250.447  12
  -1   6   5 3461.67 293.498  13
  -1   6   6-113.676 127.359   6
   1   6   6 235.989 165.211  12
  -1   6   6 188.935 191.027  13
  -1   6   6 79.8388 154.412  12
   1   6   6 14.1137 192.198  13
   1   6   6 206.947 148.207   6
  -1   6   7 2747.88 237.307  12
   1   6   7 2826.31 233.956  12
  -1   6   7 2712.71 219.066   6
   1  -6   7 2569.14 254.004  18
   1   6   7 3111.32 228.965   6
   1   6   7 2385.23 250.494  13
  -1   6   7 3019.34 261.787  13
   1   6   8 626.303 172.759   6
   1  -6   8 451.029 178.383  18
  -1   6   8 443.598 177.875  13
  -1   6   8 891.848 168.799   6
  -1   6   8 577.015 164.133  12
  -1  -6   8 656.868 195.347  18
   1   6   8 615.850 165.516  12
   1   6   8 762.671 170.892  13
  -1   6   9 432.590 130.130   6
   1   6   9 478.081 139.668   6
  -1   6   9 258.565 141.198  13
   1   6   9 484.358 159.438  12
  -1  -6   9 857.148 184.563  18
   1   6   9 512.834 148.631  13
   1  -6   9 604.417 168.354  18
  -1  -6  10 1425.93 186.996  18
   1   6  10 1697.98 162.994   6
  -1   6  10 1273.46 153.986  13
  -1   6  10 1871.11 160.489   6
   1  -6  10 1244.73 179.070  18
   1   6  10 1410.36 157.745  13
  -1  -6  11 1927.87 176.417  18
   1  -6  11 1768.97 165.995  18
   1   6  11 1817.87 146.236   6
   1   7  -2 496.089 122.515  13
   1   7  -1 4290.56 244.522  13
  -1   7  -1 4243.94 235.537  13
   1   7   0 249.546 128.691  13
  -1   7   0-65.3993 125.911  13
   1   7   1 3674.58 242.442  13
  -1   7   1 3964.73 238.730  13
   1   7   2 484.333 147.330  13
  -1   7   2 368.555 132.866  13
  -1   7   3 5526.94 283.473  13
   1   7   3 5364.20 282.422  13
  -1   7   4 427.381 139.682  13
   1  -7   4 148.773 112.080  18
   1   7   4 400.925 144.305  13
  -1   7   5 3096.80 207.847  13
   1   7   5 2945.26 204.480  13
  -1  -7   5 2944.49 200.039  18
   1  -7   5 2934.85 188.098  18
  -1   7   6 612.074 131.809  13
  -1  -7   6 471.226 116.227  18
   1   7   6 563.406 120.837  13
   1   7   7 1853.41 143.529  13
  -1   7   7 1566.16 137.985  13
  -2   0   1 2684.14 127.169   1
  -2   0   2 129834. 3247.66   1
   2   0   3 142162. 3762.91   3
  -2   0   4 266279. 6739.18   2
   2   0   4 261174. 6730.73   2
   2   0   4 258276. 6696.56   3
  -2   0   5 51527.1 1780.34   2
   2   0   5 51174.8 1777.46   2
   2   0   5 51067.6 1733.75   3
  -2   0   6 232366. 6355.46   2
   2   0   6 232736. 6367.89   2
  -2   0   6 238422. 6016.41   4
  -2   0   7 49533.0 1950.91   2
   2   0   7 50352.0 1951.92   2
  -2   0   8 47688.3 2010.24   2
   2   0   8 48597.2 2013.46   2
  -2   0   9 5907.58 732.413   2
   2   0   9 6212.55 738.344   2
  -2   0  10 4592.75 684.228   2
   2   0  10 3590.66 589.724   2
   2   0  11 6630.48 846.650   2
   2   0  12 53341.7 1501.07   9
  -2   0  12 49608.7 1495.89   9
   2   0  12 54285.4 2611.98   2
   2   0  13 16277.6 644.766   9
  -2   0  13 15675.6 639.241   9
   2   0  14 32533.9 1072.48   9
  -2   0  14 32730.3 1078.13  16
  -2   0  14 32574.3 1068.78   9
   2   0  15 18681.9 724.553  16
  -2   0  15 19616.5 739.224   9
  -2   0  15 18575.2 734.962  16
   2   0  15 19982.6 731.825  14
   2   0  15 19481.4 739.965   9
  -2   0  16 6535.65 392.505   9
   2   0  16 5999.03 369.638  16
   2   0  16 6574.83 380.929  14
  -2   0  16 6008.97 379.396  16
   2   0  16 6191.21 399.970   9
   2   0  17 2326.43 217.666  14
  -2   0  17 1895.10 237.465  16
  -2   0  17 2405.56 257.131   9
   2   0  17 2075.21 235.467  16
   2   0  17 1957.19 243.928   9
  -2   0  18 1773.51 193.041  16
   2   0  18 1725.85 185.979  16
   2   0  18 2080.83 210.017   9
  -2   0  19-43.9360 107.132  16
   2  -1  -1 3257.82 242.040   1
   2  -1   0 4205.66 281.608   1
  -2  -1   1 3327.49 243.444   2
   2  -1   1 3104.86 301.785   1
   2   1   2 2682.54 185.479   2
   2  -1   2 2898.31 341.174   1
  -2  -1   2 3148.90 310.061   2
  -2  -1   3 14073.9 690.143   1
   2   1   3 13180.6 544.373   2
  -2  -1   3 14344.7 698.326   2
   2  -1   4 78436.2 2409.58   2
  -2  -1   4 75192.2 2343.58   1
  -2  -1   4 81093.9 2417.97   2
   2   1   4 76071.5 2211.43   2
  -2  -1   5 28392.6 1176.56   1
   2   1   5 26311.0 1058.67   2
  -2  -1   5 27355.5 1222.01   2
   2  -1   5 27959.0 1230.57   2
   2  -1   5 24560.9 1165.67   3
  -2  -1   5 25454.2 1012.37   3
   2   1   6 26422.4 1145.13   2
  -2  -1   6 26984.0 1306.65   2
   2  -1   6 26941.3 1298.54   2
  -2  -1   6 27966.1 1071.94   3
   2  -1   6 25025.2 1213.70   3
   2  -1   7 9622.04 734.607   3
   2   1   7 9660.53 711.611   2
  -2  -1   7 10060.6 613.318   3
  -2  -1   7 10057.1 816.785   2
   2  -1   7 10148.8 834.932   2
   2   1   8 1096.94 344.666   2
   2  -1   8 1901.29 444.256   3
  -2  -1   8 1483.34 446.794   2
   2  -1   8 1739.88 463.376   2
   2  -1   9 1562.31 484.690   2
   2   1   9 1174.69 384.675   2
  -2  -1   9 782.825 402.584   2
   2  -1  10 5347.62 777.938   2
   2   1  10 6337.05 744.821   2
  -2  -1  10 5517.83 787.059   2
   2  -1  11 201.658 378.616   2
  -2  -1  11 758.439 452.090   2
   2   1  11 591.707 378.693   2
   2  -1  12 4199.36 321.048   9
   2   1  12 4434.96 311.562  11
   2  -1  12 4161.83 308.916  15
  -2  -1  12 4520.16 326.990   9
  -2  -1  12 4568.81 320.766  16
   2   1  12 4356.57 312.655   9
   2   1  12 4339.80 301.393   7
  -2   1  12 4442.43 315.894   9
  -2   1  12 4539.55 325.103  14
   2   1  13 5385.71 343.850  11
  -2   1  13 5008.16 346.546  14
   2  -1  13 4790.79 351.920   9
  -2  -1  13 4957.12 366.478   9
   2   1  13 5126.15 339.811   7
   2   1  13 5882.30 390.784  14
   2  -1  13 5057.57 340.405  15
  -2  -1  13 5294.57 356.014  16
  -2   1  13 5570.31 378.478   9
   2   1  13 4880.43 348.783   9
  -2  -1  14 2305.71 259.110  16
   2  -1  14 2952.40 303.245   9
   2   1  14 2541.17 248.426   7
  -2   1  14 2692.24 271.984  14
   2   1  14 1907.10 282.794  14
  -2   1  14 2555.95 278.902   9
  -2  -1  14 2483.12 296.107   9
   2   1  14 2299.99 296.980   9
  -2  -1  15 1901.09 262.541   9
  -2   1  15 1805.71 256.167   9
   2   1  15 1877.67 217.805   7
  -2   1  15 1729.20 277.477  16
   2   1  15 1950.34 258.286  14
  -2  -1  15 1580.51 233.339  16
   2   1  15 1777.54 267.225   9
   2  -1  15 1744.53 260.964   9
  -2   1  16 784.921 233.518  16
  -2  -1  16 471.937 198.986   9
  -2   1  16 595.901 182.084  14
   2   1  16 845.617 216.829  14
   2   1  16 777.721 238.474  16
  -2  -1  16 568.292 186.799  16
  -2   1  16 661.071 218.870   9
   2  -1  16 628.877 196.618   9
   2   1  16 423.608 223.030   9
   2  -1  17 582.634 182.320   9
   2   1  17 739.057 192.039  16
  -2   1  17 462.046 183.770   9
  -2  -1  17 1042.16 184.539  16
   2   1  17 980.099 212.789   9
  -2   1  17 981.653 214.599  16
   2   1  17 671.032 178.751  14
   2   1  18 1081.23 186.200   9
  -2   1  18 668.685 167.635  16
   2   1  18 663.081 161.406  16
  -2   1  19-127.174 105.448  16
   2   1  19 38.1676 105.829  16
   2  -2  -3 41962.2 1440.27   1
   2  -2  -2 87945.5 2556.40   1
  -2  -2  -1 4915.69 470.588   1
   2  -2  -1 5418.42 435.468   1
  -2  -2   0 2271.23 408.705   1
   2  -2   0 2086.20 334.785   1
  -2  -2   1 5473.52 528.777   1
   2  -2   1 4449.71 455.906   1
  -2  -2   2 84498.4 2649.69   1
  -2  -2   2 85237.7 2422.65   2
   2  -2   2 84662.5 2625.71   1
  -2  -2   3 39159.6 1425.14   2
  -2  -2   3 41745.6 1599.07   1
   2  -2   3 40624.0 1472.57   2
   2  -2   3 41164.8 1588.15   1
  -2  -2   4 130798. 3734.31   2
  -2  -2   4 127493. 3843.40   1
   2  -2   4 126386. 3759.21   2
   2  -2   4 130349. 3867.87   1
  -2  -2   5 40606.9 1643.34   2
   2  -2   5 40370.0 1701.41   1
   2  -2   5 38973.3 1644.52   2
  -2  -2   5 39734.4 1689.06   1
  -2  -2   6 141895. 4185.09   1
  -2  -2   6 125061. 3893.69   3
  -2  -2   6 134705. 4117.12   2
   2  -2   6 128501. 4104.55   3
   2  -2   6 139344. 4164.01   2
   2  -2   7 7055.71 730.469   3
   2  -2   7 7422.39 767.792   2
  -2  -2   7 7983.76 763.565   2
  -2  -2   7 7393.90 756.474   1
   2  -2   8 16594.0 1127.36   3
   2  -2   8 21108.5 1348.88   2
  -2  -2   8 19044.1 1268.76   2
  -2  -2   9 666.762 359.314   2
   2  -2   9 752.398 436.856   2
  -2  -2  10 2156.83 554.153   2
   2  -2  10 1715.98 531.052   2
  -2  -2  11 923.721 216.439  18
   2   2  11 706.142 214.292  14
  -2  -2  11-116.200 395.833   2
  -2   2  11 1012.77 217.300  14
   2   2  11 881.983 196.794   7
   2  -2  11 634.806 393.914   2
  -2   2  11 561.383 172.498   7
   2  -2  11 733.409 217.278  18
  -2   2  12 21193.0 767.775  14
  -2   2  12 18934.4 703.946   9
   2  -2  12 20701.5 723.992   9
  -2  -2  12 18795.8 764.063  18
  -2   2  12 19591.2 720.010   7
   2   2  12 20267.3 769.018  14
   2   2  12 20045.1 733.190   7
   2   2  12 20774.9 728.083   9
   2  -2  12 19334.9 780.193  18
  -2  -2  12 19379.1 719.929   9
  -2   2  13 2351.89 282.785  14
  -2  -2  13 2268.15 253.307   9
   2   2  13 2277.99 261.546   7
   2   2  13 3153.49 320.786  14
  -2   2  13 2806.37 260.589   9
   2   2  13 2542.97 268.807   9
  -2   2  13 2391.44 256.969   7
   2  -2  13 2646.99 268.772   9
   2   2  14 12995.3 566.214   9
  -2   2  14 13132.1 542.204   7
   2  -2  14 12607.4 550.989   9
  -2   2  14 13182.2 547.850   9
  -2   2  14 13604.7 594.560  14
   2   2  14 13398.3 560.717   7
   2   2  15 5810.96 385.473  14
  -2   2  15 5709.01 394.654  16
   2   2  15 5617.06 338.046   7
   2  -2  15 5789.32 346.452   9
  -2   2  15 5884.26 347.015   9
  -2   2  15 6021.97 334.541   7
   2   2  15 5634.87 357.572   9
   2   2  16 6006.64 324.312   7
   2   2  16 6259.42 349.870   9
  -2   2  16 5720.30 308.652   7
  -2   2  16 6184.00 379.457  16
  -2   2  16 6350.53 331.866   9
   2   2  17 906.691 174.742   9
   2   2  17 878.857 145.308   7
  -2   2  17 1059.17 204.551  16
   2   2  17 1056.85 206.459  16
   2   2  18 1532.79 181.871  16
  -2   2  18 1665.98 178.987  16
  -2  -3  -6 42349.5 1898.72   1
  -2  -3  -5 23474.7 1293.33   1
  -2  -3  -4 102739. 3398.04   1
  -2  -3  -3 16667.5 1033.09   1
   2  -3  -3 16048.9 905.701   1
  -2  -3  -2 30767.9 1457.96   1
   2  -3  -2 30556.5 1344.81   1
  -2  -3  -1 15645.4 990.845   1
   2  -3  -1 15898.3 917.910   1
  -2  -3   0 2838.51 456.272   1
   2  -3   0 4124.65 504.465   1
   2  -3   1 15974.5 966.736   1
  -2  -3   1 15753.9 1019.78   1
  -2  -3   2 31475.9 1536.38   1
   2  -3   2 32205.5 1507.55   1
  -2  -3   3 15529.2 1058.34   1
   2  -3   3 17413.2 1096.48   1
   2  -3   4 100046. 3437.84   1
  -2  -3   4 104156. 3480.63   1
   2  -3   4 98698.7 3158.86   2
  -2  -3   5 25534.7 1482.11   1
   2  -3   5 24961.6 1295.63   2
   2  -3   5 24656.1 1433.19   1
  -2  -3   6 41390.6 1869.52   2
   2  -3   6 44317.4 1945.20   2
  -2  -3   6 41938.8 2048.05   1
   2  -3   6 45161.1 2109.87   1
   2  -3   7 10348.7 987.053   3
  -2  -3   7 10039.4 897.685   2
   2  -3   7 9029.60 867.181   2
  -2  -3   7 9313.54 937.510   1
   2  -3   8 9666.77 945.723   2
  -2  -3   8 10338.5 967.699   2
   2  -3   9 8345.85 954.545   2
   2   3  10 17131.3 691.396  14
   2   3  10 15632.7 635.207   7
   2   3  10 16288.3 616.316  12
  -2   3  10 15950.6 616.697  12
  -2   3  10 15865.4 625.551   7
   2  -3  10 15971.6 663.612  18
  -2  -3  10 16237.1 664.622  18
  -2   3  11 1551.64 234.423   7
   2   3  11 2110.88 267.361   7
   2   3  11 2004.70 231.706  12
  -2  -3  11 2170.38 287.946  18
   2  -3  11 1885.14 275.501  18
  -2   3  11 1823.13 236.549  12
   2   3  11 1900.23 277.358  14
  -2   3  11 2055.77 235.758   6
  -2   3  12 12458.8 555.160   7
  -2   3  12 13081.0 551.331  12
   2  -3  12 12507.0 598.354  18
   2   3  12 12992.1 539.938  12
   2   3  12 13160.3 575.104   7
  -2   3  12 12916.1 539.082   6
  -2  -3  12 12566.5 609.330  18
   2   3  13 4798.00 336.533   7
   2   3  13 4697.48 310.959   6
   2   3  13 4499.96 311.872  12
  -2  -3  13 4054.23 364.874  18
  -2   3  13 4487.96 295.019   6
  -2   3  13 4383.60 319.480   7
   2  -3  13 4712.00 392.335  18
  -2   3  14 8458.96 422.837   7
   2   3  14 8482.50 399.257   6
   2   3  14 8276.49 427.588   7
  -2   3  14 8207.12 389.399   6
   2   3  15 2278.42 232.496   7
   2   3  15 1836.03 190.008   6
  -2   3  15 2037.83 186.772   6
  -2   3  15 1834.87 244.716  16
  -2   3  15 1674.22 207.354   7
   2   3  16 3393.14 271.773  16
  -2   3  16 3403.02 259.157  16
  -2   3  16 3515.22 231.382   7
   2   3  16 3535.22 245.710   7
   2   3  17 843.825 131.984   7
   2   3  17 629.735 148.259  16
  -2   3  17 559.108 148.607  16
  -2  -4  -3 1363.85 440.727   1
  -2  -4  -2 4723.85 664.751   1
   2  -4  -1 2384.49 429.630   1
  -2  -4  -1 2429.79 503.731   1
   2  -4   0 11668.3 940.311   1
  -2  -4   0 10859.5 968.317   1
  -2  -4   1 2259.54 517.044   1
   2  -4   1 2125.61 462.138   1
  -2  -4   2 4391.73 657.214   1
   2  -4   2 5454.72 710.977   1
  -2  -4   3 1034.91 445.852   1
   2  -4   3 1605.81 473.549   1
   2  -4   4 6717.62 820.637   1
  -2  -4   4 6942.94 842.220   1
   2  -4   5 1004.34 471.567   1
  -2  -4   5 1185.86 498.688   1
  -2  -4   6 17314.3 1389.81   1
   2  -4   6 15834.7 1369.71   1
  -2   4   7 1670.92 207.808   7
   2   4   7 1614.59 223.617   7
  -2   4   7 1908.36 235.396  13
   2   4   7 1258.56 191.207  13
  -2   4   7 1262.31 212.502  12
  -2   4   7 1295.96 190.634   6
   2   4   7 1639.09 228.818  12
   2   4   8 12296.5 531.560   7
  -2   4   8 12316.6 529.649   7
  -2   4   8 12514.6 531.519   6
   2   4   8 13208.1 547.716  12
  -2   4   8 12570.8 546.597  12
  -2   4   8 12536.1 539.340  13
   2   4   8 12862.1 535.837  13
  -2   4   9 3394.18 291.168   7
  -2   4   9 2998.33 264.598  13
   2   4   9 3382.92 300.312  12
   2   4   9 3059.19 297.362   7
   2   4   9 3492.00 280.870  13
  -2   4   9 2817.74 272.957  12
   2  -4   9 3884.47 339.057  18
  -2   4   9 3080.24 273.708   6
  -2   4  10 1910.67 259.222   7
  -2   4  10 1427.17 211.637  13
   2   4  10 2098.45 252.896  12
  -2   4  10 1670.71 243.608  12
   2  -4  10 1558.38 268.995  18
  -2  -4  10 1921.83 286.662  18
  -2   4  10 1882.14 246.229   6
   2   4  10 1866.29 251.829   7
   2   4  11 1204.62 225.998  12
   2  -4  11 1527.06 279.672  18
  -2   4  11 1180.01 208.951   6
  -2   4  11 1802.53 257.238  12
  -2   4  11 1266.85 230.954   7
   2   4  11 1544.91 255.013   7
  -2  -4  11 1372.75 286.779  18
   2   4  11 924.405 239.425   6
  -2   4  12 2099.89 268.447  12
   2   4  12 2457.76 258.210  12
  -2   4  12 2250.62 240.837   6
   2   4  12 2511.37 270.566   6
  -2   4  12 2223.63 259.603   7
   2   4  12 2205.20 273.875   7
  -2  -4  12 2466.36 310.686  18
   2  -4  12 2169.91 294.163  18
  -2   4  13 469.880 183.853   6
   2  -4  13 537.394 241.634  18
   2   4  13 1085.62 204.414  12
  -2  -4  13 763.958 255.770  18
  -2   4  13 732.460 218.086   7
   2   4  13 699.772 221.970   6
   2   4  13 600.733 201.075   7
  -2   4  14 90.9992 140.802  16
  -2   4  14 556.329 160.056   6
   2   4  14 197.988 165.329   6
   2   4  14 311.602 170.816   7
  -2   4  15 237.229 114.581   6
   2   4  15 397.712 142.002   7
   2   4  15 182.160 126.241  16
   2   4  15 278.718 128.193   6
  -2   4  15 230.973 122.911  16
   2   4  16 1326.37 133.328  16
  -2   5  -2 20900.4 725.815  13
  -2   5  -1 2423.02 237.355  13
   2   5  -1 2366.78 242.692  13
  -2   5   0 1895.14 225.161  13
   2   5   0 2110.77 234.730  13
   2   5   1 2480.35 261.883  13
  -2   5   1 2372.83 244.297  13
   2   5   2 20024.0 736.308  13
   2   5   2 20618.7 701.744  12
  -2   5   2 19938.8 731.462  13
  -2   5   3 7064.16 400.684  13
   2   5   3 7685.42 417.996  13
   2   5   3 7332.17 377.102  12
  -2   5   4 24929.6 868.724  13
   2   5   4 25860.9 877.895  13
   2   5   4 25084.3 837.629  12
  -2   5   4 24793.2 823.196   6
   2   5   4 25954.8 828.011   6
  -2   5   4 25311.9 834.586  12
  -2   5   5 5742.18 345.144  12
   2   5   5 5848.98 349.048  12
  -2   5   5 5985.26 341.792   6
  -2   5   5 5578.03 367.121  13
   2   5   5 6355.02 349.494   6
   2   5   5 5866.74 358.423  13
   2   5   6 13845.2 586.721  13
  -2   5   6 14692.4 577.510   6
  -2   5   6 14280.3 601.531  13
   2   5   6 14484.3 576.634   6
   2   5   6 14890.4 595.666  12
  -2   5   6 14433.8 583.975  12
  -2   5   7 4083.73 308.861  12
  -2   5   7 3880.02 286.917   6
   2   5   7 3446.82 294.691  12
   2   5   7 3622.95 300.438  13
   2   5   7 4209.13 309.723   6
  -2   5   7 4045.23 318.801  13
   2   5   8 6930.64 404.411  12
  -2   5   8 7531.76 400.047   6
   2   5   8 6937.76 388.533  13
   2   5   8 6837.04 376.834   7
   2   5   8 6833.19 394.367   6
  -2   5   8 7279.39 403.919  13
  -2   5   8 7114.91 399.314  12
   2   5   9 1536.93 220.838  13
   2   5   9 1243.34 202.651   7
   2   5   9 1415.22 215.240   6
   2   5   9 1199.05 233.456  12
   2  -5   9 1631.81 264.880  18
  -2  -5   9 1421.31 263.622  18
  -2   5   9 1311.16 215.385   6
  -2   5   9 1370.23 237.653  12
  -2   5   9 1166.55 206.407  13
  -2   5  10 1497.66 219.700   6
   2  -5  10 1492.84 259.073  18
   2   5  10 1824.33 219.439   7
  -2  -5  10 1754.32 278.394  18
   2   5  10 1443.89 233.407   6
  -2   5  10 1346.42 223.547  13
  -2   5  10 1972.87 248.222  12
   2   5  10 1185.31 196.648  13
   2   5  10 1382.81 225.216  12
  -2   5  11 2223.91 209.140  13
   2   5  11 2246.75 239.299  12
  -2   5  11 1908.64 222.593   6
   2   5  11 2412.52 232.670   6
   2  -5  11 2526.85 264.879  18
  -2  -5  11 2273.95 269.860  18
  -2   5  12 5358.51 297.177   6
  -2  -5  12 5577.68 347.963  18
   2  -5  12 5604.01 340.620  18
   2   5  12 5610.00 303.043   6
   2   5  12 5918.16 321.778  12
  -2   5  13 1490.12 165.897   6
   2   5  13 1720.58 178.518   6
  -2  -5  13 1315.82 193.016  18
   2   5  14 4426.38 221.839   6
   2   6  -3 705.768 181.536  13
   2   6  -2 4884.45 322.983  13
  -2   6  -2 4712.74 295.459  13
   2   6  -1 3805.95 294.179  13
  -2   6  -1 3330.13 270.336  13
  -2   6   0 4929.65 322.622  13
   2   6   0 4882.00 330.796  13
  -2   6   1 3429.09 288.049  13
   2   6   1 3723.44 315.521  13
  -2   6   2 4979.18 338.359  13
   2   6   2 4568.32 335.404  13
   2   6   3 552.860 195.110  13
  -2   6   3 905.072 223.885  13
   2   6   4 3496.85 306.525  13
  -2   6   4 3720.33 314.785  13
   2   6   4 3427.45 250.532  12
   2   6   5 894.208 223.328  13
  -2   6   5 650.646 161.788  12
  -2   6   5 1230.22 233.589  13
   2   6   5 997.095 185.391  12
   2   6   6 2525.52 233.983  12
   2   6   6 2540.43 258.178  13
   2   6   6 2598.70 220.295   6
  -2   6   6 2339.58 210.309   6
  -2   6   6 2351.27 223.709  12
  -2   6   6 2719.94 279.215  13
   2   6   7 2495.91 229.321  12
  -2   6   7 2644.70 230.922  12
   2   6   7 2442.08 224.827   6
  -2   6   7 2218.08 245.660  13
  -2   6   7 2516.05 222.875   6
   2   6   7 2420.19 238.910  13
   2  -6   7 2573.24 251.540  18
   2   6   8 3656.27 261.267  12
   2   6   8 3487.10 249.997  13
  -2   6   8 3084.24 229.283   6
  -2   6   8 3145.50 236.597  12
   2   6   8 3671.43 236.327   6
   2  -6   8 3325.84 260.502  18
  -2   6   8 3171.95 255.790  13
  -2  -6   8 3555.95 282.272  18
  -2  -6   9 1234.16 193.063  18
   2   6   9 1332.32 175.322  12
   2   6   9 1264.91 164.158   6
  -2   6   9 1264.41 165.645   6
  -2   6   9 1089.60 170.328  13
   2   6   9 836.160 155.765  13
   2  -6   9 982.894 177.880  18
  -2   6  10 2681.40 199.933  13
  -2  -6  10 2629.12 223.912  18
   2   6  10 2983.69 194.362   6
   2  -6  10 2417.09 203.323  18
   2   6  10 2626.73 183.628  13
   2   6  10 3229.39 213.601  12
  -2  -6  11 1754.25 171.573  18
   2   6  11 1922.86 153.555   6
   2  -6  11 1612.04 156.919  18
   2   7  -2 244.158 115.526  13
   2   7  -1 545.954 131.858  13
  -2   7  -1 384.759 125.292  13
  -2   7   0 103.524 118.744  13
   2   7   0 155.181 131.676  13
   2   7   1 483.591 142.054  13
  -2   7   1 611.116 146.185  13
  -2   7   2 219.550 126.692  13
   2   7   2 427.742 148.502  13
   2   7   3 889.055 162.560  13
  -2   7   3 711.101 149.241  13
   2   7   4 2374.29 194.390  13
  -2   7   4 2018.65 191.394  13
   2  -7   4 1965.47 161.558  18
   2  -7   5 353.776 112.570  18
   2   7   5 156.698 129.453  13
  -2   7   5 78.7331 125.013  13
  -2  -7   5 19.4442 117.767  18
   2   7   6 1435.17 147.516  13
  -2  -7   6 1404.91 146.414  18
  -2   7   6 1576.40 154.856  13
  -2   7   7-45.6504 91.2051  13
   3   0   0 119.843 112.346   3
  -3   0   1 187.289 71.9061   1
  -3   0   2 50.8161 102.197   1
   3   0   3 174.017 262.497   3
  -3   0   4-149.229 279.489   2
   3   0   4 133.984 288.904   3
  -3   0   5 124.823 291.828   2
   3   0   5-97.6152 297.857   2
   3   0   5 379.636 285.088   3
   3   0   6-11.2810 304.648   2
  -3   0   6 641.548 371.921   2
   3   0   7 122.712 334.258   2
  -3   0   7 262.183 318.797   2
  -3   0   7 71.2776 219.830   4
   3   0   8-31.0154 345.111   2
  -3   0   8-38.4374 316.355   2
  -3   0   9 439.642 395.411   2
   3   0   9 151.150 372.607   2
   3   0  10 190.591 389.056   2
   3   0  11 41.9252 356.459   2
   3   0  12 57.4206 389.383   2
   3   0  12 469.625 205.406   9
  -3   0  12 560.362 202.199   9
  -3   0  13 356.677 191.360  16
   3   0  13 289.389 197.691   9
  -3   0  13 201.456 194.878   9
  -3   0  14 645.079 233.570   9
  -3   0  14 548.173 246.852  16
   3   0  14 305.669 209.194   9
   3   0  15-101.250 186.513  16
  -3   0  15 390.125 227.170   9
  -3   0  15 491.120 236.415  16
   3   0  15 321.719 251.657   9
   3   0  15 190.995 195.886  14
  -3   0  16 135.076 196.182  16
   3   0  16 74.5535 190.463  14
  -3   0  16-44.2800 202.339   9
   3   0  16 245.665 186.205  16
   3   0  16 406.471 216.339   9
   3   0  17 89.0961 152.288  14
  -3   0  17 261.396 195.692   9
   3   0  17 146.425 188.806   9
   3   0  17-120.147 156.114  16
  -3   0  17-49.1810 176.962  16
   3   0  18 126.028 129.682  14
  -3   0  18 151.573 147.663  16
   3   0  18 347.056 133.184  16
   3   0  18 36.6648 160.427   9
  -3   0  19 92.4075 109.042  16
   3  -1  -2 49262.3 1343.44   1
   3  -1  -1 272383. 6669.01   1
   3  -1   0 6991.39 354.970   1
   3  -1   1 271817. 6785.31   1
  -3  -1   2 48582.0 1521.97   2
  -3  -1   2 51672.4 1578.11   1
   3  -1   2 49004.9 1551.13   1
  -3  -1   3 83889.4 2449.30   2
  -3  -1   3 83651.9 2432.62   1
   3   1   4 379369. 9553.26   2
  -3  -1   4 383687. 9692.87   1
  -3  -1   4 391628. 9772.40   2
   3  -1   5 3054.50 439.344   2
   3  -1   5 3561.01 504.881   3
  -3  -1   5 3527.72 326.893   3
  -3  -1   5 3649.41 429.133   1
   3   1   5 3210.10 362.509   2
  -3  -1   5 3436.61 475.135   2
   3   1   6 105374. 3127.82   2
   3  -1   6 104888. 3333.28   2
  -3  -1   6 105837. 3330.05   2
  -3  -1   6 108204. 2937.12   3
   3  -1   6 101331. 3260.22   3
  -3  -1   6 103455. 3196.16   1
   3   1   7 38207.1 1548.75   2
   3  -1   7 35267.2 1567.39   3
   3  -1   7 36376.9 1676.70   2
  -3  -1   7 37165.1 1688.05   2
   3  -1   8 13022.3 1024.25   2
   3  -1   8 14403.3 948.372   3
  -3  -1   8 12345.6 992.102   2
   3   1   8 12639.3 882.703   2
   3  -1   9 67726.7 2553.90   3
  -3  -1   9 68368.4 2766.23   2
   3   1   9 68045.9 2564.98   2
   3  -1   9 68754.3 2779.96   2
   3  -1  10 423.131 386.747   2
  -3  -1  10 347.557 415.965   2
   3   1  10 455.508 304.995   2
   3  -1  11 31897.0 1962.72   2
  -3  -1  12 28628.6 940.514   9
   3   1  12 28887.7 927.792  11
   3  -1  12 29018.8 933.198  15
   3  -1  12 29418.9 942.465   9
  -3  -1  12 28252.1 943.638  16
  -3   1  12 27819.7 934.349   9
  -3   1  12 29911.6 949.628  14
   3   1  12 28949.7 942.316   9
   3   1  12 27924.5 928.016   7
   3   1  13 9589.57 477.111   9
  -3  -1  13 9094.71 470.803   9
   3  -1  13 9671.10 476.797   9
   3   1  13 9726.38 458.434  11
  -3   1  13 9862.66 471.202   9
   3   1  13 9989.61 501.289  14
   3  -1  13 9342.05 458.615  15
   3   1  13 8858.86 452.016   7
  -3   1  13 9700.87 470.111  14
  -3  -1  13 9116.95 469.243  16
  -3  -1  14 18589.5 718.979  16
   3  -1  14 18468.8 697.282  15
  -3   1  14 19835.2 718.508  14
  -3   1  14 19087.7 721.802   9
  -3  -1  14 17869.7 717.492   9
   3  -1  14 17688.7 709.163   9
   3   1  14 18905.4 692.409   7
   3   1  14 19601.8 748.453  14
   3   1  14 18687.6 724.942   9
  -3  -1  15 2183.47 260.743  16
   3   1  15 2303.59 239.317   7
  -3   1  15 2357.73 253.206  14
  -3   1  15 1999.66 293.381  16
   3   1  15 2312.71 279.723  14
  -3   1  15 1961.34 251.714   9
  -3  -1  15 1786.62 257.297   9
   3  -1  15 1859.88 250.386   9
   3   1  15 2350.27 271.537   9
  -3  -1  16 5055.84 334.458  16
   3   1  16 5374.10 351.896   9
  -3   1  16 5160.61 371.335  16
   3  -1  16 5541.56 349.301   9
  -3   1  16 5904.89 360.864   9
   3   1  16 5334.39 304.128   7
   3   1  16 5851.49 372.440  14
   3   1  17 4017.18 306.663  16
  -3  -1  17 4045.42 271.450  16
   3   1  17 4063.42 290.044  14
  -3   1  17 4487.16 318.880  16
   3  -1  17 4878.54 304.782   9
   3   1  17 4163.93 302.038   9
  -3   1  17 4534.26 292.780   9
   3   1  18 929.694 171.663  16
   3   1  18 782.569 165.559   9
  -3   1  18 354.435 155.418  16
  -3   1  19 1182.52 143.844  16
   3   1  19 1437.02 144.393  16
   3  -2  -4 44213.9 1472.81   1
   3  -2  -3 13661.6 661.811   1
   3  -2  -2 56903.3 1766.18   1
  -3  -2  -1 59818.3 2002.74   1
   3  -2  -1 58167.6 1828.46   1
   3  -2   0 2585.68 368.237   1
  -3  -2   0 2480.84 386.122   1
  -3  -2   1 58786.8 2025.25   1
   3  -2   1 60792.8 1955.74   1
  -3  -2   2 56972.7 1752.77   2
  -3  -2   2 57973.9 1990.18   1
   3  -2   2 56793.0 1939.54   1
  -3  -2   3 13662.9 728.274   2
  -3  -2   3 13179.1 830.998   1
   3  -2   3 13185.2 821.918   1
   3  -2   4 44680.4 1761.05   1
  -3  -2   4 45065.4 1660.34   2
  -3  -2   4 42787.9 1726.16   1
   3  -2   4 44553.1 1690.09   2
  -3  -2   5 11006.1 816.440   1
  -3  -2   5 9544.06 725.207   2
   3  -2   5 10296.2 812.632   1
   3  -2   5 10790.0 804.114   2
   3  -2   6 28576.5 1515.11   3
  -3  -2   6 31760.1 1514.31   2
   3  -2   6 32956.9 1563.09   2
  -3  -2   6 33559.7 1558.89   1
   3  -2   7 34150.1 1721.43   3
  -3  -2   7 38002.1 1738.28   1
   3  -2   7 35286.5 1746.18   2
  -3  -2   7 36824.6 1747.36   2
  -3  -2   8 830.533 348.993   2
   3  -2   8 1496.85 445.449   3
   3  -2   8 379.329 345.955   2
  -3  -2   9 24753.2 1562.57   2
   3  -2   9 24097.8 1573.02   2
   3  -2  10 5922.72 835.249   2
  -3  -2  10 6872.84 886.422   2
  -3   2  11 8195.07 400.398   7
  -3  -2  11 7713.09 436.524  18
   3   2  11 7447.00 400.807   7
   3   2  11 8131.74 435.915  14
  -3   2  11 8624.41 434.058  14
  -3   2  11 7208.87 377.065  12
   3  -2  11 7564.39 433.935  18
   3  -2  11 9396.44 1084.72   2
  -3   2  12 8199.74 411.484   7
  -3   2  12 8513.33 452.757  14
   3   2  12 8184.12 459.341  14
  -3   2  12 8360.66 410.975   9
   3  -2  12 7892.88 476.367  18
  -3  -2  12 8229.21 429.863   9
   3   2  12 8428.90 426.125   9
   3   2  12 8253.31 442.471   7
  -3  -2  12 8522.83 475.664  18
   3  -2  12 8498.90 420.387  15
   3   2  13 709.553 212.004   7
   3   2  13 739.287 199.604   9
   3   2  13 665.114 242.345  14
   3  -2  13 779.184 199.971   9
  -3  -2  13 1006.74 222.311   9
  -3   2  13 736.619 186.579   7
  -3   2  13 689.024 200.919  14
  -3   2  13 593.823 202.030   9
   3   2  14 8079.47 471.433  14
   3  -2  14 7864.82 417.753   9
  -3   2  14 7359.61 389.045   7
   3   2  14 7379.19 419.239   7
  -3   2  14 7960.01 417.622   9
   3   2  14 8453.68 436.042   9
   3   2  15 2016.88 244.063   9
  -3   2  15 1846.72 203.639   7
  -3   2  15 1887.82 232.997   9
   3   2  15 2222.96 258.189   7
   3  -2  15 1822.14 223.804   9
  -3   2  15 2161.31 277.383  16
   3   2  15 1990.31 270.944  14
   3   2  16 683.638 188.856   9
  -3   2  16 629.543 146.046   7
   3   2  16 297.886 194.747  14
   3   2  16 479.641 159.301   7
  -3   2  16 501.960 221.266  16
  -3   2  16 633.173 167.234   9
   3   2  17 2294.02 212.211   9
  -3   2  17 1790.45 229.952  16
   3   2  17 2052.40 185.754   7
   3   2  17 2086.68 230.554  16
   3   2  18 575.567 104.995   7
   3   2  18 743.095 156.787  16
   3   2  18 662.495 127.083   9
  -3   2  18 771.270 160.349  16
  -3  -3  -5 4759.77 600.253   1
  -3  -3  -4 31217.5 1549.24   1
  -3  -3  -3 15091.4 1018.86   1
   3  -3  -3 15036.1 847.286   1
   3  -3  -2 27459.5 1233.12   1
  -3  -3  -2 28081.1 1398.69   1
  -3  -3  -1 72964.4 2616.21   1
   3  -3  -1 74069.4 2462.82   1
  -3  -3   0 17401.3 1073.86   1
   3  -3   0 19525.5 1028.81   1
  -3  -3   1 71327.2 2587.52   1
   3  -3   1 72114.8 2499.42   1
   3  -3   2 28265.0 1379.15   1
  -3  -3   2 26972.1 1405.02   1
   3  -3   3 14941.6 1013.48   1
  -3  -3   3 15533.8 1061.53   1
   3  -3   4 29887.5 1557.08   1
  -3  -3   4 32066.7 1610.52   1
   3  -3   4 30363.6 1384.28   2
  -3  -3   5 5074.41 667.624   1
   3  -3   5 4590.94 546.896   2
   3  -3   5 4752.34 644.625   1
   3  -3   6 40058.8 1887.55   2
  -3  -3   6 43622.0 2069.91   1
   3  -3   7 7215.13 784.551   2
  -3  -3   7 7810.25 874.240   1
   3  -3   7 6900.86 818.712   3
  -3  -3   8 9579.69 991.145   1
   3  -3   8 8244.41 895.252   2
   3  -3   9 21086.0 1514.89   2
  -3   3  10 2378.37 235.261   6
   3   3  10 2646.95 307.403  14
   3   3  10 2249.43 257.074   7
   3  -3  10 2180.52 261.992  18
  -3   3  10 1994.72 232.994  12
  -3   3  10 2341.37 245.153   7
   3   3  10 2295.06 242.557  12
  -3  -3  10 1889.83 266.039  18
   3   3  11 5673.24 367.349   7
  -3   3  11 5659.84 356.336   7
   3  -3  11 5401.98 397.885  18
  -3   3  11 5296.38 349.349  12
  -3  -3  11 4969.45 381.087  18
  -3   3  11 5175.21 326.854   6
   3   3  11 6073.50 411.617  14
   3   3  11 5486.01 344.580  12
  -3  -3  12 1830.68 284.844  18
   3   3  12 2112.13 259.326   7
   3   3  12 2040.17 241.363  12
  -3   3  12 2072.82 242.690  12
  -3   3  12 1717.67 251.360   7
  -3   3  12 1590.56 214.069   6
   3   3  12 2056.79 294.447  14
   3  -3  12 2300.76 309.066  18
  -3   3  13 1059.50 219.524   7
  -3  -3  13 1556.13 275.247  18
   3   3  13 817.144 213.609   7
   3  -3  13 1801.65 303.900  18
   3   3  13 967.331 208.410  12
  -3   3  13 854.105 193.356   6
  -3   3  14 4064.73 267.423   6
   3   3  14 3689.11 271.299   6
  -3   3  14 3748.61 304.852  16
  -3   3  14 3519.75 278.751   7
   3   3  14 4350.09 321.195   7
  -3   3  15 446.315 196.110  16
   3   3  15 306.101 187.270   7
   3   3  15 204.003 149.662   6
  -3   3  15 451.548 169.427   7
   3   3  16 1997.29 233.534  16
   3   3  16 2442.84 210.098   7
  -3   3  16 2498.36 238.229  16
   3   3  17 638.955 120.951   7
   3   3  17 805.564 152.358  16
  -3  -4  -4 30366.0 1702.13   1
  -3  -4  -3 15957.2 1173.78   1
  -3  -4  -2 30425.5 1668.27   1
  -3  -4  -1 53184.9 2355.59   1
   3  -4   0 3539.53 540.286   1
  -3  -4   0 3961.33 631.906   1
   3  -4   1 54908.5 2352.90   1
  -3  -4   1 54961.7 2430.45   1
   3  -4   2 32433.1 1715.13   1
  -3  -4   2 29155.4 1704.43   1
  -3  -4   3 16552.0 1270.29   1
   3  -4   3 16858.3 1246.19   1
  -3  -4   4 33410.6 1911.26   1
   3  -4   4 32848.8 1862.81   1
   3  -4   5 11851.1 1122.89   1
  -3  -4   5 10418.8 1060.39   1
  -3   4   6 28707.2 910.994   6
  -3  -4   6 28512.8 1826.57   1
   3   4   6 27822.9 919.485  12
  -3   4   6 29471.3 927.018  13
   3   4   7 21127.3 745.178  13
  -3   4   7 21114.2 752.815  12
   3   4   7 22031.9 753.264   7
   3   4   7 21126.3 751.970  12
  -3   4   7 21445.3 759.446  13
  -3   4   7 21528.6 748.921   6
  -3   4   7 22293.0 758.591   7
  -3   4   8 2452.13 259.486  12
   3   4   8 1981.79 234.619  13
  -3   4   8 2042.36 242.264   7
   3   4   8 2354.53 257.203   7
  -3   4   8 2430.46 247.203  13
  -3   4   8 2255.39 240.249   6
   3   4   8 1869.82 238.610  12
   3   4   9 16074.2 634.912  12
   3   4   9 16341.2 639.866   7
  -3   4   9 15534.5 621.859  13
  -3   4   9 15586.8 619.996   6
  -3   4   9 15786.0 631.052   7
   3  -4   9 16139.1 667.559  18
  -3   4   9 16135.2 640.520  12
  -3   4  10 5720.14 361.284  12
  -3   4  10 5511.73 350.866   6
   3  -4  10 5705.04 396.378  18
  -3  -4  10 5581.79 399.673  18
   3   4  10 5821.87 366.672  12
  -3   4  10 5637.62 342.759  13
   3   4  10 5631.72 360.904   7
  -3   4  10 5725.93 356.587   7
   3   4  11 7406.67 407.226  12
  -3   4  11 7515.43 409.344   7
  -3   4  11 7278.33 396.797   6
  -3   4  11 6590.72 370.987  13
  -3  -4  11 7126.50 447.826  18
   3   4  11 7314.28 406.379   7
  -3   4  11 7107.64 407.447  12
   3  -4  11 6849.60 438.099  18
   3   4  12 6993.99 401.033  12
   3   4  12 7443.53 400.628   7
   3   4  12 8087.51 411.112   6
   3  -4  12 7983.98 454.689  18
  -3  -4  12 7456.37 458.006  18
  -3   4  12 7924.66 401.869   6
  -3   4  12 8023.08 418.032   7
   3   4  13 2137.63 234.682   6
   3   4  13 2523.76 238.635  12
  -3   4  13 1925.94 212.436   6
   3  -4  13 2173.09 276.771  18
  -3  -4  13 2355.55 292.171  18
  -3   4  13 2439.42 245.723   7
   3   4  13 1914.91 248.293   7
  -3   4  14 4094.49 255.411   6
   3   4  14 4132.50 279.155   7
   3   4  14 4195.22 260.541   6
   3   4  15 2083.84 194.233   7
   3   4  15 2107.44 174.271   6
  -3   4  15 2320.65 172.204   6
   3   4  15 1783.14 186.146  16
   3   4  16 1651.62 144.889  16
  -3   5  -2 4059.10 283.520  13
  -3   5  -1 1117.42 186.759  13
   3   5   0 7121.54 387.745  13
  -3   5   0 6620.56 374.349  13
  -3   5   1 1342.21 216.574  13
   3   5   1 1349.50 225.539  13
  -3   5   2 3980.21 300.459  13
   3   5   2 4065.47 276.278  12
   3   5   2 4009.69 325.284  13
   3   5   3 4158.56 286.646  12
   3   5   3 4005.34 311.114  13
  -3   5   3 4186.58 305.472  13
   3   5   4 1001.13 221.078  13
  -3   5   4 691.353 196.487  13
  -3   5   4 1206.35 205.907  12
  -3   5   4 912.493 177.705   6
   3   5   4 1264.27 207.371  12
  -3   5   5 6583.06 391.747  13
  -3   5   5 6418.40 358.863  12
  -3   5   5 6245.63 350.377   6
   3   5   5 6693.50 363.998   6
   3   5   5 6436.62 373.729  12
   3   5   5 6689.93 390.274  13
  -3   5   6 6638.48 372.117   6
   3   5   6 6945.57 393.542  13
  -3   5   6 7535.78 422.986  13
   3   5   6 7426.14 399.446  12
   3   5   6 6526.82 372.979   6
  -3   5   6 7464.21 388.840  12
   3   5   7 2813.00 247.079   7
  -3   5   7 2856.40 278.751  12
  -3   5   7 2815.99 290.839  13
   3   5   7 2876.63 278.413   6
   3   5   7 2731.85 277.438  12
   3   5   7 2477.64 256.522  13
  -3   5   7 2801.39 259.428   6
   3   5   8 6709.72 383.508  13
   3   5   8 6842.83 377.096   7
  -3   5   8 6489.71 388.822  13
  -3   5   8 7181.77 407.015  12
   3   5   8 6658.03 394.576  12
  -3   5   8 6662.64 379.157   6
   3   5   8 6709.95 381.574   6
   3  -5   8 7132.78 423.851  18
   3   5   9 245.334 187.187   7
   3   5   9 111.643 171.185  13
  -3   5   9 242.751 204.624   6
   3   5   9 466.264 232.901   6
  -3  -5   9 62.6996 226.628  18
   3  -5   9 580.536 223.983  18
   3   5   9 199.780 214.677  12
  -3   5   9 491.450 209.270  13
  -3   5   9 136.589 196.044  12
  -3   5  10 3583.11 280.549  13
   3   5  10 3780.80 280.549   7
   3   5  10 3719.53 261.085  13
   3   5  10 4380.15 330.567  12
  -3   5  10 3952.28 286.250   6
  -3  -5  10 4127.15 336.007  18
   3  -5  10 4232.57 336.330  18
   3   5  10 3958.13 301.542   6
  -3   5  10 4018.97 305.524  12
  -3  -5  11 399.232 205.070  18
   3   5  11 127.425 175.605  12
  -3   5  11 98.8808 147.284   6
  -3   5  11 411.902 156.887  13
   3  -5  11 520.962 213.490  18
   3   5  11 655.762 230.418   6
   3   5  12 1113.48 189.585  12
   3   5  12 1402.51 223.839   6
  -3   5  12 995.064 178.342   6
   3  -5  12 1162.53 209.017  18
  -3  -5  12 768.316 207.101  18
   3   5  13 1853.57 184.044   6
  -3   5  13 1891.39 180.470   6
  -3  -5  13 2172.70 219.173  18
   3   5  14 160.988 106.690   6
   3   6  -4 8533.62 397.319  13
   3   6  -3 922.537 192.785  13
   3   6  -2 4748.95 319.906  13
  -3   6  -2 4341.06 281.807  13
  -3   6  -1 5804.44 333.191  13
   3   6  -1 5741.36 352.488  13
  -3   6   0 164.015 169.050  13
   3   6   0 234.172 198.068  13
   3   6   1 5702.91 360.997  13
  -3   6   1 5750.93 358.656  13
  -3   6   2 4773.69 332.839  13
   3   6   2 4274.34 329.108  13
   3   6   3 572.266 205.976  13
   3   6   3 547.909 163.052  12
  -3   6   3 1083.49 227.199  13
  -3   6   4 8757.54 445.162  13
   3   6   4 8559.47 395.625  12
   3   6   4 8925.95 442.384  13
   3   6   5 221.626 195.914  13
  -3   6   5 274.485 134.148  12
  -3   6   5 557.296 213.943  13
   3   6   5 386.685 154.627  12
  -3   6   6 4934.89 298.263  12
   3   6   6 5770.70 306.342   6
   3   6   6 5573.73 318.020  12
   3   6   6 4981.16 324.651  13
  -3   6   6 4913.90 334.258  13
   3  -6   7 3667.30 274.970  18
  -3   6   7 3423.26 256.340  12
  -3   6   7 3359.66 273.076  13
   3   6   7 3847.46 251.803   6
   3   6   7 3809.73 264.324  12
  -3   6   7 3568.67 241.206   6
   3   6   7 3114.82 266.135  13
  -3   6   8 3736.71 271.429  13
   3  -6   8 3496.85 265.375  18
   3   6   8 3739.35 257.693  12
   3   6   8 3807.63 240.084   6
  -3  -6   8 3389.49 276.714  18
   3   6   8 3232.94 245.147  13
   3   6   9 3573.68 225.620   6
   3  -6   9 3392.55 251.515  18
   3   6   9 3637.31 244.555  12
  -3   6   9 3524.28 244.854  13
   3   6   9 3669.05 229.724  13
  -3  -6   9 3121.35 258.528  18
   3   6  10 175.711 104.954  13
   3   6  10 481.370 129.379   6
   3  -6  10 311.750 137.892  18
  -3   6  10 211.398 119.927  13
  -3  -6  10 372.522 157.311  18
   3   6  10 374.826 135.582  12
   3   6  11 2739.92 173.779   6
  -3  -6  11 2624.31 196.703  18
   3   7  -2 1516.42 153.177  13
   3   7  -1 1205.32 160.562  13
   3   7   0 2511.89 199.736  13
  -3   7   0 2425.01 188.177  13
   3   7   1 910.307 150.768  13
  -3   7   1 1245.98 159.672  13
   3   7   2 1473.68 178.924  13
  -3   7   2 1540.38 165.514  13
  -3   7   3 1729.96 174.401  13
   3   7   3 1878.69 189.904  13
   3   7   4 1989.99 185.099  13
  -3   7   4 2187.31 187.989  13
  -3  -7   5 2799.05 196.286  18
   3   7   5 2933.02 201.651  13
  -3   7   5 2865.32 200.359  13
  -3   7   6 443.045 119.529  13
  -3  -7   6 502.042 124.419  18
   3   7   6 392.384 113.167  13
  -3   7   7 2986.91 172.674  13
   4   0   0 57557.2 1570.79   3
  -4   0   2 5879.97 265.806   1
  -4   0   3 156904. 3959.65   1
   4   0   4 2701.73 413.244   3
  -4   0   5 2885.83 429.377   2
   4   0   5 3179.84 449.819   3
   4   0   6 16664.6 931.102   3
   4   0   6 16873.3 956.984   2
  -4   0   6 15645.8 945.612   2
  -4   0   6 15967.3 799.582   4
  -4   0   7 128057. 3592.85   4
  -4   0   7 127174. 3918.33   2
   4   0   7 124507. 3891.52   2
  -4   0   8 19598.4 1194.56   2
   4   0   8 18238.0 1148.38   2
   4   0   9 135407. 4435.00   2
   4   0  10 75345.2 3011.65   2
   4   0  11 36655.1 2022.07   2
   4   0  12 27051.4 903.000  15
   4   0  12 27088.9 901.770   9
  -4   0  12 27565.4 916.743  16
   4   0  12 26108.9 1757.19   2
  -4   0  12 27414.0 907.096   9
   4   0  13 1448.42 246.848   9
  -4   0  13 731.678 213.838   9
  -4   0  13 1219.47 216.704  16
  -4   0  14 1293.52 240.800  16
   4   0  14 1215.41 240.407   9
  -4   0  14 940.813 221.883   9
  -4   0  15 2990.99 305.815   9
  -4   0  15 2563.09 287.604  16
   4   0  15 3359.28 312.134   9
   4   0  16 1849.83 244.519  14
  -4   0  16 1693.95 261.187   9
   4   0  16 1156.46 209.702  16
  -4   0  16 1319.36 243.624  16
   4   0  16 1620.76 246.823   9
   4   0  17 6419.61 344.833  14
   4   0  17 6462.60 355.718   9
   4   0  17 5713.81 336.668  16
  -4   0  17 5792.10 349.236  16
   4   0  18 2397.43 198.771  16
   4   0  18 3116.01 242.605   9
  -4   0  18 2505.81 222.289  16
  -4   0  19 5176.03 246.464  16
   4  -1  -2 2937.45 169.556   1
   4  -1  -1 29685.6 855.235   1
   4  -1   0 98968.6 2584.63   1
  -4  -1   1 30490.8 1064.97   1
   4  -1   1 29471.9 1002.65   1
  -4  -1   2 3141.63 350.878   1
  -4  -1   2 3067.58 371.347   4
   4  -1   2 3632.03 373.793   1
  -4  -1   3 2227.97 348.436   2
  -4  -1   3 2180.31 332.923   1
  -4  -1   3 2218.76 340.466   4
  -4  -1   4 33123.9 1082.67   3
  -4  -1   4 36945.0 1292.63   4
   4  -1   4 35113.4 1437.54   3
  -4  -1   4 36613.9 1386.42   2
  -4  -1   4 35234.7 1310.25   1
   4   1   5 18868.9 888.399   2
  -4  -1   5 20023.3 729.748   3
   4  -1   5 17910.6 1025.09   3
  -4  -1   5 18863.6 1013.36   2
  -4  -1   5 20166.5 902.324   4
  -4  -1   5 18056.1 908.033   1
   4   1   6 828.159 292.945   2
   4  -1   6 988.134 406.671   2
  -4  -1   6 464.351 334.009   2
  -4  -1   6 960.150 319.798   1
   4  -1   6 338.136 356.269   3
   4   1   7 20013.3 1050.89   2
   4  -1   7 19290.9 1129.01   3
   4  -1   7 18674.9 1163.84   2
  -4  -1   7 21231.7 1211.61   2
   4  -1   8 5050.89 655.442   2
   4   1   8 4314.43 548.854   2
   4  -1   8 4758.20 598.989   3
  -4  -1   8 4481.43 637.597   2
  -4  -1   9 9707.23 945.078   2
   4  -1   9 8871.14 884.999   2
   4  -1   9 8640.77 806.679   3
   4   1   9 8056.30 769.273   2
   4   1  10 3294.44 563.128   2
   4  -1  10 4532.61 727.787   2
   4  -1  11 1403.99 526.329   2
   4   1  12 1187.99 205.544  11
  -4   1  12 1389.63 222.394   9
  -4  -1  12 1593.81 234.241   9
  -4  -1  12 929.540 197.322  16
   4  -1  12 1359.13 221.572   9
  -4   1  12 1383.94 214.102  14
   4  -1  12 1231.34 214.432  15
   4   1  12 1230.94 221.082   7
   4   1  13 2091.41 249.765   7
   4  -1  13 2038.61 257.058  15
   4   1  13 1880.78 266.404  14
   4   1  13 1750.11 232.129  11
  -4  -1  13 2058.61 252.867  16
  -4  -1  13 2173.61 276.585   9
  -4   1  13 1959.05 248.752   9
  -4   1  13 2200.19 255.186  14
   4  -1  13 2155.69 256.796   9
   4   1  13 2296.32 280.022   9
  -4   1  14 2060.38 275.677   9
   4   1  14 2823.43 320.719  14
   4   1  14 2149.92 245.239   7
   4   1  14 2478.45 262.003  11
   4  -1  14 2541.52 286.942   9
   4  -1  14 2174.67 253.188  15
  -4  -1  14 2480.13 301.915   9
  -4  -1  14 2040.66 268.083  16
   4   1  14 2516.03 289.300   9
  -4   1  14 2478.85 303.635  16
   4   1  15 1176.35 196.776   7
  -4  -1  15 1101.39 226.033  16
   4   1  15 1144.53 249.585   9
  -4   1  15 1396.72 245.085   9
   4  -1  15 793.150 213.134   9
  -4   1  15 632.249 229.867  16
   4   1  15 1235.59 240.383  14
  -4  -1  15 1165.58 250.842   9
  -4   1  16 743.291 216.610   9
   4   1  16 468.618 207.612  14
   4  -1  16 751.341 215.936   9
   4   1  16 826.698 240.048   9
  -4  -1  16 714.400 200.746  16
  -4   1  16 517.133 235.092  16
   4   1  16 532.277 162.867   7
   4   1  17 1593.22 226.092   9
   4  -1  17 1232.82 180.470  14
  -4   1  17 1528.67 234.645  16
   4  -1  17 1403.64 212.891   9
  -4  -1  17 1434.67 192.209  16
   4   1  17 1290.94 222.334  16
   4   1  17 1408.14 210.973  14
   4   1  18 477.432 154.060   9
   4   1  18 314.440 148.168  16
  -4   1  18 483.820 163.810  16
   4   1  19 403.493 108.234  16
  -4   1  19 85.1606 107.280  16
   4  -2  -4 2479.23 289.791   1
   4  -2  -3 74120.1 2148.39   1
   4  -2  -2 24867.9 941.961   1
   4  -2  -1 163733. 4345.83   1
  -4  -2  -1 165115. 4605.03   1
  -4  -2   0 65038.2 2185.84   1
   4  -2   0 66865.6 2033.15   1
  -4  -2   1 159165. 4555.55   1
   4  -2   1 165226. 4437.07   1
  -4  -2   2 22489.0 1116.99   1
   4  -2   2 24487.9 1089.13   1
  -4  -2   3 75284.7 2504.96   1
   4  -2   3 77724.5 2505.77   1
  -4  -2   4 2340.06 393.564   2
   4  -2   4 2222.86 440.991   1
  -4  -2   4 2257.14 451.219   1
  -4  -2   5 4358.98 547.825   1
   4  -2   5 3745.18 514.509   2
  -4  -2   5 4224.37 508.345   2
   4  -2   6 20438.0 1244.07   3
  -4  -2   6 21298.6 1213.10   1
  -4  -2   6 19962.4 1165.51   2
   4  -2   6 20843.8 1217.88   2
   4  -2   7 48163.9 2088.78   2
   4  -2   7 42724.9 2028.45   3
  -4  -2   7 48653.2 2044.46   1
  -4  -2   7 47237.9 2053.74   2
   4  -2   8 26504.5 1558.08   2
  -4  -2   8 26719.3 1549.09   2
   4  -2   8 25282.3 1469.83   3
   4  -2   9 56636.2 2599.45   2
  -4  -2   9 57586.3 2579.32   2
   4  -2   9 58832.7 2474.87   3
   4  -2  10 17079.6 1379.68   2
  -4  -2  11 21530.2 759.328   9
  -4   2  11 20673.9 745.552  12
   4   2  11 23304.0 787.572  11
  -4   2  11 22523.0 758.235   7
   4  -2  11 21423.8 755.852  15
  -4   2  11 23935.4 802.479  14
   4   2  11 21601.7 773.291   7
   4  -2  11 20992.0 798.442  18
  -4  -2  11 21774.2 800.413  18
   4   2  11 22886.4 812.903  14
  -4   2  12 8851.50 415.927   9
  -4  -2  12 8009.92 460.016  18
   4  -2  12 8828.50 429.768  15
   4  -2  12 8067.02 478.853  18
  -4  -2  12 8483.15 441.193   9
  -4   2  12 8662.37 450.165  14
   4   2  12 8281.89 471.317  14
   4   2  12 8172.37 434.698   7
  -4   2  12 8663.00 427.039   7
   4   2  13 964.125 204.273   7
  -4   2  13 1250.10 206.376   9
   4  -2  13 940.475 203.517   9
   4   2  13 1150.82 221.048   9
  -4   2  13 1061.97 186.086   7
   4  -2  13 1603.72 227.807  15
   4   2  13 1827.54 283.776  14
  -4   2  14 179.283 167.118   7
   4   2  14 329.612 185.782   7
   4   2  14 424.447 245.931  14
  -4   2  14 327.478 213.578  16
   4  -2  14 66.1128 162.923   9
   4   2  14 63.6492 181.880   9
  -4   2  14 121.641 180.803   9
   4  -2  14 370.045 186.826  15
  -4   2  15 2391.91 240.725   9
   4   2  15 2648.60 258.887   9
  -4   2  15 3035.32 253.608   7
   4   2  15 2691.14 297.405  14
   4  -2  15 2785.86 243.499   9
  -4   2  15 3161.42 302.649  16
   4   2  15 2902.37 269.730   7
   4   2  16 848.831 193.768   9
   4   2  16 888.628 174.645   7
  -4   2  16 633.624 204.139  16
  -4   2  16 1063.52 161.621   7
  -4   2  16 776.016 181.262   9
   4   2  16 830.523 213.183  14
   4   2  17 2853.62 210.263   7
   4   2  17 3212.04 235.946   9
  -4   2  17 3260.21 264.941  16
   4   2  17 2858.60 252.479  16
  -4   2  18 1723.45 187.167  16
   4   2  18 1446.25 151.439   9
   4   2  18 1511.24 176.299  16
   4   2  18 1342.11 128.811   7
  -4  -3  -5 13846.0 1032.02   1
  -4  -3  -4 6541.98 707.864   1
  -4  -3  -3 13438.6 960.929   1
   4  -3  -2 20193.7 993.116   1
  -4  -3  -2 19621.7 1167.82   1
  -4  -3  -1 75210.2 2708.99   1
   4  -3  -1 76212.7 2488.70   1
   4  -3   0 4964.86 525.738   1
  -4  -3   0 5140.27 614.219   1
   4  -3   1 76721.8 2610.96   1
  -4  -3   1 74627.2 2716.83   1
  -4  -3   2 19236.4 1173.21   1
   4  -3   2 20030.8 1139.09   1
  -4  -3   3 13010.9 957.305   1
   4  -3   3 12679.8 931.594   1
   4  -3   4 7534.31 658.250   2
   4  -3   4 7548.33 768.753   1
  -4  -3   4 6800.72 721.163   1
   4  -3   5 13081.6 945.948   2
   4  -3   5 13082.1 1029.09   1
  -4  -3   5 12480.8 1007.98   1
  -4  -3   6 9385.16 917.008   1
   4  -3   6 8602.36 829.719   2
   4  -3   7 33427.1 1775.10   2
  -4  -3   7 33609.6 1836.92   1
   4  -3   7 29400.8 1787.52   3
  -4  -3   8 14441.5 1235.63   1
   4  -3   8 16484.9 1262.29   2
   4   3   9 38677.9 1185.24   7
  -4   3   9 38063.7 1175.97  12
  -4   3   9 39381.4 1168.40   6
  -4   3   9 39485.3 1182.82   7
   4  -3   9 40258.9 2173.55   2
   4   3   9 40077.6 1238.68  14
  -4  -3  10 7551.40 430.062  18
  -4   3  10 6981.70 380.114   6
   4  -3  10 7576.47 435.338  18
  -4   3  10 7401.10 395.077  12
   4   3  10 7080.43 380.560  12
  -4   3  10 7154.82 395.185   7
   4   3  10 7435.90 405.692   7
   4   3  10 7485.96 442.948  14
   4   3  11 7974.69 403.695  12
  -4   3  11 8018.74 424.545   7
   4   3  11 7713.05 465.579  14
  -4   3  11 7538.01 392.578   6
   4  -3  11 7853.44 459.736  18
   4   3  11 8411.22 439.391   7
  -4  -3  11 7393.30 443.812  18
  -4   3  11 7972.03 415.974  12
   4   3  12 2986.62 265.667  12
  -4   3  12 3100.78 290.865   7
   4   3  12 3234.82 300.068   7
   4  -3  12 3451.24 346.301  18
  -4  -3  12 3076.27 316.106  18
  -4   3  12 3062.90 259.844   6
   4   3  12 2754.17 309.357  14
   4   3  13 6160.45 382.881   7
   4   3  13 5330.47 334.012  12
  -4  -3  13 5769.03 414.030  18
  -4   3  13 6107.20 337.333   6
  -4   3  13 6647.42 375.604   7
  -4   3  14 694.327 180.826   7
  -4   3  14 562.845 207.715  16
   4   3  14 692.211 211.762   7
  -4   3  14 845.997 167.340   6
   4   3  14 581.453 165.415   6
   4   3  15 4295.33 296.609   7
  -4   3  15 4296.36 282.699   7
   4   3  15 4511.87 259.708   6
  -4   3  15 4325.99 304.506  16
  -4   3  16 1684.95 208.337  16
   4   3  16 1954.67 194.349   7
  -4   3  17 4345.83 247.016  16
   4   3  17 4273.43 253.919  16
   4   3  17 4699.80 234.608   7
  -4  -4  -4 5123.90 755.377   1
  -4  -4  -3 13413.7 1097.61   1
  -4  -4  -2 4635.05 689.841   1
  -4  -4  -1 8048.72 889.003   1
  -4  -4   0 1776.34 496.906   1
   4  -4   1 8011.57 801.130   1
  -4  -4   1 6377.90 793.899   1
   4  -4   2 4572.48 649.738   1
  -4  -4   2 4103.87 673.554   1
   4  -4   3 16357.0 1212.06   1
  -4  -4   3 15346.4 1238.29   1
   4  -4   4 4551.17 693.573   1
  -4  -4   4 5535.15 779.903   1
  -4  -4   5 6153.16 841.263   1
   4  -4   5 5627.32 798.566   1
  -4   4   6 5058.95 327.833  13
  -4  -4   6 5368.29 859.539   1
  -4   4   6 5045.99 316.894   6
  -4   4   6 5187.69 321.278  12
  -4   4   6 5303.78 321.543   7
   4   4   6 5117.87 315.449  12
  -4   4   7 7115.59 382.129   7
  -4   4   7 7401.16 390.272  12
  -4   4   7 6771.49 374.752   6
   4   4   7 7004.35 367.878  13
  -4   4   7 7091.53 395.885  13
   4   4   7 6981.75 386.468  12
   4   4   7 6867.36 382.103   7
  -4   4   8 6663.81 383.270   7
   4   4   8 6227.35 350.080  13
  -4   4   8 6902.22 390.850  12
   4   4   8 6458.96 386.218  12
   4   4   8 6906.29 390.340   7
  -4   4   8 6205.29 363.465   6
  -4   4   8 6860.77 386.260  13
  -4   4   9 3111.13 280.338   6
   4   4   9 3223.49 286.655   7
  -4   4   9 3099.58 292.077  12
   4   4   9 3004.72 278.627  12
  -4   4   9 3222.46 296.549   7
   4  -4   9 2870.65 291.835  18
  -4   4   9 3277.85 288.778  13
   4   4  10 2318.38 272.629   7
  -4   4  10 2246.01 269.482  12
   4  -4  10 2484.13 298.074  18
  -4   4  10 2269.43 250.703   6
  -4  -4  10 2518.90 313.321  18
  -4   4  10 2524.17 268.770  13
   4   4  10 2153.58 263.554  12
  -4   4  10 2403.35 267.417   7
  -4   4  11 5352.92 336.883   6
  -4   4  11 5520.90 352.881   7
  -4   4  11 4813.35 324.822  13
   4  -4  11 5800.34 406.067  18
   4   4  11 5641.07 351.276  12
  -4  -4  11 5062.94 386.321  18
  -4   4  11 4883.18 354.265  12
   4   4  11 5614.96 357.667   7
  -4   4  12 1122.79 209.382   6
   4  -4  12 1133.94 257.517  18
  -4  -4  12 867.321 237.232  18
   4   4  12 1415.53 261.813   6
  -4   4  12 1304.24 228.027   7
   4   4  12 1144.77 221.222  12
   4   4  12 1825.72 253.020   7
  -4   4  13 3448.43 259.650   6
   4   4  13 2793.80 245.647  12
   4   4  13 3409.14 292.144   7
  -4  -4  13 3217.76 317.177  18
   4   4  13 3391.94 270.394   6
   4   4  14 1883.89 219.813   7
  -4   4  14 2287.36 200.389   6
   4   4  14 2179.22 214.228   6
   4   4  15 695.472 139.285  16
   4   4  15 858.673 139.001   6
   4   4  15 853.298 163.878   7
   4   4  16 1003.78 124.145  16
  -4   5  -2 8912.91 417.943  13
  -4   5  -1 30215.7 958.529  13
  -4   5   0 14502.1 577.371  13
  -4   5   1 29606.7 957.059  13
   4   5   1 29352.2 964.461  13
   4   5   2 8768.00 413.605  12
   4   5   2 9144.94 451.758  13
  -4   5   2 8911.06 436.691  13
   4   5   3 7053.61 394.342  13
   4   5   3 6315.34 355.319  12
  -4   5   3 6453.67 373.765  13
   4   5   4 340.787 187.977  13
  -4   5   4 153.758 143.280   6
  -4   5   4 45.7561 146.589  12
  -4   5   4 126.018 189.224  13
   4   5   4 172.698 161.118  12
  -4   5   5 2485.50 277.487  13
   4   5   5 2471.19 267.260  13
   4   5   5 2248.54 241.851  12
  -4   5   5 2287.70 237.772  12
  -4   5   5 2316.41 234.291   6
   4   5   5 2394.45 233.420   6
  -4   5   6 2838.42 266.406  12
   4   5   6 2651.87 265.512   6
  -4   5   6 2784.23 252.149   6
  -4   5   6 2667.81 290.767  13
   4   5   6 1996.84 245.342  13
   4   5   6 2801.70 278.683  12
  -4   5   7 11131.0 492.165  12
   4   5   7 11297.4 503.611  12
   4   5   7 9867.46 475.942  13
   4   5   7 10583.9 485.729   6
  -4   5   7 11010.2 487.933   6
  -4   5   7 10822.4 514.313  13
  -4   5   8 5639.01 363.678  12
   4   5   8 6319.00 375.845   6
  -4   5   8 5521.98 370.982  13
   4  -5   8 5849.45 385.564  18
   4   5   8 5602.35 365.469  12
  -4   5   8 6306.42 361.911   6
   4   5   8 5551.53 341.317   7
   4   5   8 6024.39 353.853  13
  -4   5   9 14604.1 600.171  13
   4   5   9 15262.1 592.835   6
   4  -5   9 14843.5 629.896  18
   4   5   9 14544.3 572.400  13
  -4   5   9 14609.8 597.886  12
   4   5   9 15216.0 605.813  12
  -4   5   9 15959.3 598.361   6
   4   5   9 14164.5 576.139   7
   4   5  10 6200.39 345.332   7
   4   5  10 6554.20 361.526   6
  -4   5  10 6600.83 362.106   6
  -4   5  10 6080.98 357.461  13
  -4  -5  10 6367.56 411.369  18
   4  -5  10 6442.22 389.176  18
   4   5  10 6532.56 375.978  12
  -4   5  10 6615.60 378.204  12
   4   5  11 6216.62 345.393  12
  -4  -5  11 5812.60 375.450  18
  -4   5  11 5858.58 328.267   6
   4   5  11 6506.72 350.832   6
   4   5  11 6004.52 326.779   7
   4  -5  11 5930.00 364.696  18
  -4   5  11 5268.80 311.704  13
   4   5  12 1085.58 182.630  12
  -4   5  12 1032.70 177.563   6
   4   5  12 1068.74 186.389   6
   4  -5  12 1072.80 204.078  18
  -4  -5  12 1023.41 210.250  18
   4   5  13 933.352 147.250   6
  -4  -5  13 967.331 183.022  18
   4   5  14 163.875 99.1224   6
   4   6  -4 2355.51 232.808  13
   4   6  -3 2371.44 230.378  13
   4   6  -2 1792.31 233.850  13
   4   6  -1 3144.39 286.331  13
  -4   6  -1 2638.71 237.997  13
  -4   6   0 329.078 171.691  13
   4   6   0 680.463 219.909  13
  -4   6   1 2843.31 274.929  13
   4   6   1 2678.79 281.419  13
  -4   6   2 1740.76 236.022  13
   4   6   2 1901.49 274.768  13
  -4   6   3 2429.75 270.762  13
   4   6   3 2142.53 267.548  13
   4   6   3 2176.56 211.017  12
  -4   6   4 2572.35 270.247  13
   4   6   4 2193.39 256.679  13
   4   6   4 2412.46 223.768  12
   4   6   5 5148.23 336.892  13
   4   6   5 6019.34 336.102  12
  -4   6   5 5326.72 355.407  13
  -4   6   6 3577.32 295.376  13
   4   6   6 3342.35 280.657  13
   4   6   6 3285.17 263.609  12
  -4   6   6 3174.08 239.768  12
   4  -6   7 5955.63 331.001  18
   4   6   7 6183.85 335.039  12
   4   6   7 5577.92 300.614   6
  -4   6   7 5564.50 343.332  13
   4   6   7 5469.32 324.540  13
   4   6   8 633.434 161.128  13
   4   6   8 809.153 182.332  12
  -4   6   8 951.876 186.395  13
  -4  -6   8 629.581 200.250  18
   4  -6   8 760.952 170.174  18
   4   6   8 1153.05 181.190   6
   4   6   9 1739.08 190.675  12
  -4   6   9 1706.52 190.300  13
   4   6   9 1942.20 179.606   6
   4  -6   9 1553.88 191.087  18
   4   6   9 1818.53 175.506  13
  -4  -6   9 1743.09 218.867  18
   4   6  10-25.9910 124.990  12
   4   6  10 320.084 119.020   6
   4  -6  10 199.422 127.242  18
  -4  -6  10 474.057 153.118  18
  -4  -6  11 1370.65 161.380  18
   4   6  11 1321.20 132.232   6
   4   7  -2 909.256 140.080  13
   4   7  -1 1495.07 167.310  13
   4   7   0 858.483 160.028  13
  -4   7   0 964.623 142.439  13
  -4   7   1 1402.19 161.168  13
   4   7   1 1618.17 179.834  13
  -4   7   2 765.274 153.039  13
   4   7   2 1292.23 170.474  13
   4   7   3 1443.39 174.682  13
  -4   7   3 1683.56 170.804  13
  -4   7   4 140.712 126.430  13
   4   7   4 133.041 121.734  13
  -4   7   5 105.580 117.761  13
   4   7   5 223.862 122.189  13
   4   7   6 181.266 106.808  13
  -4   7   6 39.4479 105.181  13
  -4  -7   6-15.7844 106.933  18
  -4   7   7 303.946 94.6901  13
  -5   0  -3 203.148 73.4184   4
   5   0   0-110.006 187.224   3
   5   0   1 317.713 232.691   3
  -5   0   2 65.0212 108.147   1
  -5   0   3 117.159 135.848   1
   5   0   4 243.794 301.952   3
   5   0   5-36.8610 349.527   3
   5   0   6 187.279 337.184   3
   5   0   7 366.606 353.418   2
  -5   0   7 440.386 258.632   4
   5   0   8 280.499 342.514   2
   5   0   9 186.785 361.533   2
   5   0  10 163.752 404.731   2
   5   0  11-194.342 450.850   2
   5   0  12 514.528 212.481  15
  -5   0  12 34.0705 170.041   9
   5   0  12 190.172 439.689   2
  -5   0  12 186.527 206.962  16
   5   0  13 21.5285 185.454   9
  -5   0  13 61.2907 190.916   9
   5   0  13 404.107 218.043  15
  -5   0  13 248.074 207.409  16
   5   0  13 182.161 182.836  11
  -5   0  14 379.516 216.190  16
  -5   0  14-22.0124 197.412   9
   5   0  14-51.9934 195.641   9
   5   0  15 290.569 239.755   9
  -5   0  15 194.912 226.663   9
  -5   0  15-82.2024 197.963  16
   5   0  16 61.2501 191.535  14
  -5   0  16 59.1103 207.548   9
  -5   0  16 185.405 203.637  16
   5   0  16 187.008 171.691  16
   5   0  16-110.790 206.631   9
   5   0  17 241.306 157.619  16
   5   0  17 278.775 203.247   9
  -5   0  17 264.729 198.195  16
   5   0  17-17.5178 156.541  14
   5   0  18 234.644 157.734   9
  -5   0  18 441.892 153.853  16
   5   0  18 105.078 117.046  16
   5   0  18 115.740 131.863  14
  -5   0  19-1.54644 103.962  16
   5  -1  -2 84009.2 2068.05   1
   5  -1  -1 60671.3 1584.09   1
   5  -1   0 666198. 16104.3   1
  -5  -1   1 60433.6 1859.14   1
  -5  -1   2 97767.6 2848.42   1
  -5  -1   2 106551. 2913.57   4
  -5  -1   3 146085. 3930.61   4
  -5  -1   3 139722. 3859.79   1
  -5  -1   4 82579.7 2219.25   3
  -5  -1   4 86741.6 2547.98   1
   5  -1   4 84865.0 2719.19   3
  -5  -1   4 88662.6 2586.24   4
   5   1   5 87243.7 2648.99   2
  -5  -1   5 92803.9 2726.93   4
  -5  -1   5 89487.2 2715.36   1
  -5  -1   5 88755.1 2333.86   3
   5  -1   5 83912.8 2866.37   3
  -5  -1   5 92084.7 2867.00   2
  -5  -1   6 43713.4 1602.26   4
   5  -1   6 42639.1 1783.30   3
   5   1   6 42695.6 1614.50   2
  -5  -1   6 43513.9 1774.35   2
  -5  -1   6 41721.7 1630.82   1
  -5  -1   7 83827.5 2908.37   2
   5  -1   7 83895.1 2934.09   2
   5  -1   7 77649.7 2820.37   3
   5   1   7 81237.2 2700.65   2
   5  -1   8 48398.2 2052.32   3
   5  -1   8 49895.7 2182.86   2
   5   1   8 49217.5 1986.03   2
   5  -1   9 7846.38 881.391   2
   5  -1   9 7645.89 790.519   3
   5   1   9 7957.23 777.814   2
   5   1  10 47642.0 2142.47   2
   5  -1  10 45316.9 2294.70   2
   5  -1  11 12595.9 1215.65   2
   5   1  12 23361.5 783.902  11
  -5  -1  12 22186.5 784.065   9
  -5   1  12 22507.1 780.617   9
   5  -1  12 21702.8 775.452   9
  -5  -1  12 21344.9 785.640  16
   5  -1  12 21302.5 774.861  15
   5   1  13 10223.4 478.574   7
  -5  -1  13 9771.61 494.447   9
  -5   1  13 10767.3 518.041  16
   5   1  13 10531.1 488.075  11
   5  -1  13 10043.0 483.393   9
  -5   1  13 10689.9 498.394   9
   5   1  13 10368.7 499.749   9
  -5  -1  13 10558.4 504.374  16
   5  -1  13 10074.2 491.116  15
  -5  -1  14 4153.80 345.816   9
   5   1  14 5069.69 341.672  11
   5   1  14 5081.37 342.261   7
  -5   1  14 4808.87 368.751  16
  -5  -1  14 4398.97 336.793  16
  -5   1  14 5201.38 346.189   9
   5  -1  14 4790.90 337.634  15
   5  -1  14 4522.59 343.990   9
   5   1  14 5005.38 369.493   9
   5   1  14 5784.77 393.117  14
  -5   1  15 9407.19 487.592  16
   5   1  15 8344.71 423.296   7
   5  -1  15 7998.91 439.769   9
   5   1  15 8259.70 451.907   9
  -5  -1  15 7700.20 440.968  16
  -5   1  15 8566.01 450.364   9
   5   1  15 9867.64 493.254  14
   5  -1  16 4352.40 307.645   9
   5   1  16 4643.30 336.358   9
  -5   1  16 4338.91 337.585  16
  -5  -1  16 4284.64 315.295  16
   5   1  16 4183.05 282.773   7
  -5   1  16 4732.91 326.064   9
   5   1  16 4392.48 344.106  14
  -5  -1  17 1464.35 201.172  16
   5  -1  17 1606.35 204.298   9
   5   1  17 1514.82 222.108   9
  -5   1  17 1472.02 230.465  16
   5  -1  17 1214.57 176.912  14
   5   1  17 1505.63 216.139  16
  -5   1  18 5275.08 304.044  16
  -5  -1  18 4914.33 275.186  16
   5   1  18 5405.22 291.177  16
   5   1  18 5805.00 295.181   9
   5   1  18 5416.70 288.366  14
  -5   1  19 809.823 130.923  16
   5  -2  -3 10660.6 509.731   1
   5  -2  -2 73099.3 2090.18   1
  -5  -2  -1 9469.48 701.829   1
   5  -2  -1 8801.25 509.874   1
   5  -2   0 76407.5 2275.76   1
  -5  -2   0 75888.8 2480.91   1
  -5  -2   1 8981.89 682.276   1
   5  -2   1 9494.83 609.706   1
  -5  -2   2 72142.2 2404.69   1
   5  -2   2 73117.2 2335.04   1
   5  -2   3 10613.5 731.478   1
  -5  -2   3 9861.18 741.289   1
  -5  -2   4 34050.9 1486.19   1
  -5  -2   5 15112.9 975.877   1
   5  -2   6 22622.6 1353.89   3
   5  -2   6 25978.8 1388.17   2
  -5  -2   6 26373.9 1360.96   1
   5  -2   7 11151.9 971.605   2
   5  -2   7 10712.6 981.196   3
  -5  -2   7 12260.8 954.275   1
   5  -2   8 40052.9 1981.26   3
   5  -2   8 42089.4 2054.49   2
   5  -2   9 3295.04 619.045   3
   5  -2   9 3537.67 648.560   2
   5  -2  10 18351.9 1448.23   2
  -5   2  11 4848.07 312.256   7
   5   2  11 4976.89 353.095  14
  -5   2  11 5954.78 358.622  14
   5   2  11 5142.95 343.319   7
   5  -2  11 5043.87 329.410  15
  -5  -2  11 4725.08 315.625   9
  -5   2  11 5282.69 302.283   6
  -5  -2  11 5049.53 367.591  18
   5   2  11 5232.52 341.779  11
   5  -2  11 5205.58 370.762  18
   5   2  12 8062.64 442.747  11
  -5   2  12 8193.60 408.844   7
   5  -2  12 8403.17 429.405  15
   5   2  12 8493.39 439.243   7
  -5   2  12 8173.66 410.201   9
  -5  -2  12 8164.71 462.825  18
   5   2  12 8322.39 470.990  14
  -5   2  13 2283.27 246.861   7
   5   2  13 2446.91 288.695   7
   5   2  13 1725.32 251.374   9
  -5   2  13 1948.92 229.255   9
   5  -2  13 1552.92 239.623  15
   5   2  13 2172.11 300.138  14
  -5   2  14 4828.01 303.233   7
   5   2  14 4674.40 341.761   7
  -5   2  14 5001.76 361.152  16
   5  -2  14 4818.74 322.091  15
   5   2  14 4800.65 346.460   9
  -5   2  14 4633.82 310.721   9
   5  -2  14 4635.60 308.646   9
   5   2  14 5010.61 386.713  14
  -5   2  15 548.430 169.323   7
   5   2  15 234.189 207.455   9
   5   2  15 371.705 192.295   7
  -5   2  15 407.723 214.857  16
   5  -2  15 587.584 183.316   9
  -5   2  15 164.589 167.356   9
   5   2  15 493.666 231.186  14
   5   2  16 1671.15 213.973   9
   5   2  16 1618.61 205.907   7
  -5   2  16 1772.46 240.901  16
   5   2  16 1756.29 242.296  14
   5   2  17 1892.24 184.649   7
   5   2  17 1890.21 200.125   9
   5   2  17 2042.58 219.042  16
  -5   2  17 1848.90 214.444  16
   5   2  18 2019.36 142.769   7
   5   2  18 2190.44 165.126   9
  -5   2  18 2137.62 187.405  16
   5   2  18 1871.84 180.457  16
  -5  -3  -4 2652.08 529.008   1
  -5  -3  -3 20371.0 1243.10   1
  -5  -3  -2 26857.0 1429.68   1
   5  -3  -1 4766.09 481.716   1
  -5  -3  -1 4947.56 631.711   1
   5  -3   0 29628.6 1312.26   1
  -5  -3   0 28935.4 1466.63   1
   5  -3   1 4690.89 526.656   1
  -5  -3   1 4051.83 592.087   1
  -5  -3   2 25638.6 1401.67   1
   5  -3   2 26529.8 1326.61   1
   5  -3   3 21029.7 1217.16   1
  -5  -3   3 19883.1 1223.75   1
   5  -3   4 2766.80 443.998   2
  -5  -3   4 2623.09 487.668   1
   5  -3   4 2646.67 538.923   1
  -5  -3   5 23670.7 1427.80   1
   5  -3   5 23692.8 1311.57   2
   5  -3   6 1824.69 419.663   2
  -5  -3   6 2690.37 563.611   1
  -5  -3   7 32690.7 1831.91   1
   5  -3   7 31032.1 1850.99   3
   5  -3   7 32404.7 1764.37   2
   5  -3   8 3369.01 707.007   3
   5  -3   8 3288.76 608.167   2
  -5  -3   8 3338.89 675.111   1
  -5   3   9 7187.21 378.372   7
   5   3   9 7065.74 392.191   7
  -5   3   9 7650.14 384.238  12
   5   3   9 7414.93 377.118  12
   5  -3   9 6476.60 887.706   2
   5  -3   9 7198.24 412.895  18
  -5   3   9 7245.07 371.298   6
   5   3   9 7462.47 438.761  14
  -5   3  10 1346.41 204.954  13
  -5   3  10 1420.92 216.895  12
   5  -3  10 1288.88 245.114  18
   5   3  10 1620.49 252.279  14
  -5   3  10 1593.91 207.490   6
  -5  -3  10 1663.92 256.641  18
  -5   3  10 1565.28 224.377   7
   5   3  10 1555.78 225.431   7
   5   3  10 1440.67 208.466  12
   5  -3  11 4468.06 363.384  18
  -5   3  11 4366.43 322.374  12
   5   3  11 4352.33 317.411  12
  -5   3  11 4175.73 315.495   7
   5   3  11 4498.99 364.546  14
  -5  -3  11 4389.05 360.263  18
  -5   3  11 4367.17 312.313   6
   5   3  11 4763.59 337.816   7
  -5   3  12 10254.9 482.023   7
   5   3  12 10134.4 499.639   7
   5   3  12 9940.47 459.144  12
  -5   3  12 10159.3 464.599   6
   5  -3  12 10262.3 472.186  15
   5  -3  12 9823.18 529.772  18
  -5  -3  12 10399.3 531.087  18
   5   3  12 10512.1 540.712  14
  -5   3  13 4420.58 334.037  16
  -5   3  13 4169.67 290.844   6
  -5   3  13 4342.52 314.032   7
   5   3  13 5069.47 354.353   7
   5   3  13 4745.17 311.459  12
  -5  -3  13 4288.67 369.678  18
   5   3  14 1190.98 225.502   7
  -5   3  14 1456.04 189.092   6
  -5   3  14 1375.04 205.583   7
  -5   3  14 1200.98 220.030  16
   5   3  15 1789.79 221.693   7
  -5   3  15 1735.91 228.737  16
   5   3  15 1794.11 194.272   6
   5   3  16 307.329 141.061   7
  -5   3  16 335.962 158.103  16
   5   3  17 1624.65 179.782  16
   5   3  17 1604.60 154.582   7
  -5   3  17 1771.59 166.976  16
  -5  -4  -5 26023.1 1665.78   1
  -5  -4  -4 18555.9 1355.63   1
  -5  -4  -3 8708.75 936.729   1
  -5  -4  -2 55435.2 2480.45   1
  -5  -4  -1 1430.17 445.615   1
  -5  -4   0 50151.9 2337.76   1
   5  -4   1 2379.56 492.170   1
  -5  -4   1 1635.58 501.069   1
   5  -4   2 58534.8 2445.52   1
  -5  -4   2 55140.7 2534.88   1
  -5  -4   3 8283.32 920.145   1
   5  -4   3 9234.80 917.601   1
  -5  -4   4 18651.3 1397.69   1
   5  -4   4 17818.3 1329.00   1
  -5  -4   5 25928.7 1731.84   1
   5   4   6 19711.9 692.109  13
  -5   4   6 20157.6 692.444  12
  -5   4   6 18486.9 677.317   6
   5   4   6 18411.4 684.475  12
  -5  -4   6 18515.1 1464.93   1
  -5   4   6 19665.5 688.383   7
  -5   4   6 19369.1 701.067  13
   5   4   7 3647.53 272.982  13
   5   4   7 3868.79 284.162   7
  -5   4   7 3846.92 292.026   7
  -5   4   7 4033.17 291.201  12
  -5   4   7 4214.13 299.490   6
   5   4   7 4086.30 306.054  12
  -5   4   7 4135.24 305.659  13
   5   4   8 23297.1 799.089  12
  -5   4   8 22727.2 797.924  13
  -5   4   8 22123.1 782.959   6
  -5   4   8 21798.1 789.516  12
   5   4   8 22325.5 793.280   7
  -5   4   8 22368.0 793.625   7
   5   4   8 22790.4 769.194  13
   5  -4   8 23507.5 834.837  18
  -5   4   9 330.862 183.464   7
  -5   4   9 172.611 190.741  12
   5   4   9 278.603 205.982   7
  -5   4   9 200.629 177.535   6
  -5   4   9 295.124 185.663  13
   5   4   9 469.201 201.335  12
   5  -4   9-47.5507 194.912  18
  -5   4  10 15970.4 642.042  13
  -5   4  10 16576.5 661.730  12
   5   4  10 16520.6 645.895  12
  -5   4  10 16740.0 641.450   6
  -5   4  10 16984.5 656.707   7
  -5  -4  10 17060.7 700.486  18
   5   4  10 16716.6 660.680   7
   5  -4  10 16655.5 696.096  18
  -5   4  11 1666.07 243.311   7
   5   4  11 1509.57 223.586  12
  -5   4  11 1416.00 224.767   6
  -5   4  11 1520.44 221.172  13
   5   4  11 1868.38 246.105   7
  -5  -4  11 1549.31 270.768  18
   5  -4  11 1407.57 256.663  18
   5   4  12 6727.05 379.817   7
   5   4  12 6724.36 371.191  12
  -5   4  12 6713.44 364.752   6
  -5  -4  12 6687.78 419.842  18
   5  -4  12 6969.45 428.913  18
  -5   4  13 3420.94 256.227   6
   5   4  13 2533.68 228.043  12
   5   4  13 2982.98 251.395   6
  -5  -4  13 2809.89 293.629  18
   5   4  13 2940.19 271.675   7
  -5   4  14 3656.00 241.802   6
   5   4  14 3582.85 250.752   6
   5   4  14 3967.67 277.951   7
   5   4  15 1121.21 141.255   6
   5   4  15 1143.46 169.534   7
   5   4  16 3165.46 187.923  16
  -5   5  -1 5294.07 314.495  13
  -5   5   0 1535.40 201.729  13
  -5   5   1 5513.93 338.316  13
   5   5   1 5802.09 324.608  12
   5   5   2 2577.01 270.195  13
  -5   5   2 2495.01 254.645  13
   5   5   3 1274.11 242.766  13
   5   5   3 1526.66 212.437  12
  -5   5   3 1124.85 178.475   6
  -5   5   3 1083.28 224.366  13
   5   5   4 4460.36 325.779  13
  -5   5   4 3722.77 268.255  12
   5   5   4 4065.05 306.640  12
  -5   5   4 3271.21 258.620   6
  -5   5   4 3585.30 312.844  13
  -5   5   5 6322.19 381.437  13
   5   5   5 5813.35 365.469  13
  -5   5   5 5988.60 344.354  12
   5   5   5 5982.87 358.557  12
   5   5   5 5563.84 341.115   6
  -5   5   5 5714.93 337.365   6
  -5   5   6 5652.41 369.697  13
   5   5   6 5391.62 349.158  13
  -5   5   6 5468.64 334.761   6
   5   5   6 5592.65 333.764   6
   5   5   6 5836.30 363.312  12
  -5   5   6 5756.36 343.042  12
  -5   5   7 2654.78 280.694  13
  -5   5   7 2426.56 252.993  12
   5   5   7 2240.12 272.647  12
   5   5   7 2475.92 281.482   6
  -5   5   7 2282.29 244.228   6
   5   5   7 2069.23 240.966  13
   5   5   8 2807.52 261.229  13
  -5   5   8 2476.73 261.110  12
   5   5   8 2796.75 282.645  12
  -5   5   8 3102.63 274.642   6
   5   5   8 2641.63 252.915   7
   5  -5   8 2537.42 271.609  18
   5   5   8 2623.91 262.309   6
  -5   5   8 2226.20 266.251  13
   5   5   9 7084.52 390.672   7
   5   5   9 7670.63 386.799  13
  -5   5   9 8710.66 436.314  12
   5   5   9 7713.14 418.583  12
  -5   5   9 8284.04 413.247   6
   5   5   9 8942.74 441.414   6
   5  -5   9 8443.49 446.271  18
  -5   5   9 7736.43 427.715  13
  -5   5  10 2838.88 261.259   6
   5   5  10 3228.79 292.160   6
  -5  -5  10 2639.26 290.112  18
   5  -5  10 2927.41 285.669  18
   5   5  10 2674.08 267.382  12
  -5   5  10 2498.55 256.324  13
   5   5  10 2408.37 226.158   7
   5   5  11 1922.20 215.755   7
  -5   5  11 2302.30 233.007   6
  -5  -5  11 2197.48 264.446  18
   5  -5  11 2099.31 248.726  18
   5   5  11 2604.47 239.693   6
   5   5  11 2136.27 234.457  12
  -5  -5  12 1812.96 229.025  18
   5   5  12 2271.11 213.939  12
  -5   5  12 2016.40 197.087   6
   5   5  12 1658.04 192.605   6
   5  -5  12 2144.01 220.773  18
   5   5  13 1690.15 174.305   6
  -5  -5  13 1071.44 181.713  18
   5   5  14 810.243 114.383   6
   5   6  -4 1692.11 201.115  13
   5   6  -3 4855.28 322.580  13
   5   6  -2 5227.19 341.959  13
  -5   6  -1 720.221 173.732  13
   5   6  -1 1048.70 223.224  13
   5   6   0 6787.34 398.627  13
  -5   6   0 7245.22 376.412  13
  -5   6   1 710.583 193.778  13
   5   6   1 717.786 218.772  13
  -5   6   2 5723.89 353.346  13
   5   6   2 5675.78 366.111  13
   5   6   3 5186.04 302.101  12
  -5   6   3 4763.23 339.956  13
   5   6   3 5916.30 369.509  13
   5   6   4 1238.66 218.304  13
   5   6   4 1694.67 207.835  12
  -5   6   5 3621.93 309.871  13
   5   6   5 3806.70 285.515  13
   5   6   5 4092.79 284.025  12
  -5   6   6 3063.04 284.591  13
   5  -6   6 2945.72 252.803  18
   5   6   6 2791.27 243.760  12
   5   6   6 3073.21 255.715  13
   5   6   7 2319.92 237.815  13
   5   6   7 2870.52 241.019  12
   5   6   7 2412.86 205.760   6
   5  -6   7 2545.93 226.239  18
  -5   6   7 2528.25 256.130  13
   5   6   8 2887.48 238.166  12
   5   6   8 3085.28 223.207  13
   5   6   8 2964.31 209.156   6
  -5  -6   8 3038.05 264.670  18
   5  -6   8 2703.35 225.804  18
  -5   6   8 3087.04 255.160  13
  -5   6   9 522.491 160.361  13
   5   6   9 342.421 121.619  13
   5   6   9 284.900 141.575  12
  -5  -6   9 558.276 176.947  18
   5   6   9 258.895 129.305   6
   5  -6   9 180.740 127.755  18
  -5  -6  10 3692.84 245.373  18
   5   6  10 3359.53 219.054  12
   5   6  10 3486.50 203.207   6
   5  -6  10 3145.40 208.529  18
   5   6  11 442.897 104.304   6
  -5  -6  11 308.587 125.734  18
   5   7  -3 873.247 127.552  13
   5   7  -2 3744.09 220.639  13
   5   7  -1 197.710 125.023  13
   5   7   0 2970.25 218.218  13
  -5   7   0 3231.77 196.411  13
  -5   7   1 508.588 126.189  13
   5   7   1 212.636 141.142  13
  -5   7   2 3906.44 241.373  13
   5   7   2 4532.02 259.209  13
  -5   7   3 855.188 140.368  13
   5   7   3 706.868 147.086  13
   5   7   4 2400.44 193.368  13
  -5   7   4 2395.13 187.699  13
   5   7   5 90.3491 111.978  13
  -5   7   5-8.92831 113.882  13
   5   7   6 3166.03 182.915  13
  -5   7   6 2772.54 184.283  13
  -5  -7   6 3406.56 199.177  18
  -6   0  -3 999999. 23987.6   4
   6   0  -1 21117.8 703.112   3
   6   0   0 4032.58 334.400   3
   6   0   1 19575.4 823.938   3
  -6   0   2 302167. 7373.81   1
  -6   0   3 987724. 23743.5   1
   6   0   4 15015.8 840.366   3
  -6   0   4 15616.3 614.673   1
   6   0   5 293269. 7759.12   3
   6   0   6 4154.19 548.624   3
  -6   0   7 67843.9 2268.18   4
   6   0   7 65854.6 2472.70   2
   6   0   8 12830.7 982.325   2
   6   0   9 4272.60 638.403   2
   6   0  10 1036.03 464.340   2
   6   0  11 31977.6 1890.32   2
   6   0  12 1510.62 514.741   2
   6   0  12 2197.61 253.268  15
  -6   0  12 1847.00 226.694   9
  -6   0  12 2220.55 257.027  16
   6   0  12 2411.90 240.852  11
   6   0  13 37424.4 1204.95  15
  -6   0  13 38076.8 1204.89   9
   6   0  13 39754.7 1186.54  11
  -6   0  13 39092.9 1224.66  16
   6   0  13 38466.1 1202.92   9
   6   0  14 2427.89 280.714   9
   6   0  14 2268.58 240.334  11
  -6   0  14 2392.45 286.429   9
  -6   0  14 2131.53 279.426  16
  -6   0  15 24866.2 860.440   9
   6   0  15 24244.0 860.277   9
  -6   0  15 22991.5 865.240  16
   6   0  16 1617.71 256.202  14
   6   0  16 1661.69 251.757   9
   6   0  16 1304.88 209.608  16
  -6   0  16 1675.43 261.612  16
   6   0  17 4574.22 281.852  16
   6   0  17 5479.42 321.203  14
   6   0  17 4801.98 317.631   9
  -6   0  17 4542.17 316.977  16
   6   0  18 459.985 141.524  14
   6   0  18 442.706 158.434   9
  -6   0  18 390.959 161.148  16
  -6   0  19 405.283 117.887  16
  -6  -1   0 57.0698 253.758   4
  -6  -1   1 95421.0 2719.91   1
  -6  -1   2 3910.64 413.042   1
  -6  -1   2 3840.78 422.053   4
  -6  -1   3 31141.6 1255.82   4
  -6  -1   3 30318.3 1154.97   1
  -6  -1   4 21576.9 993.838   4
  -6  -1   4 19878.6 885.720   1
   6  -1   4 19120.0 1043.29   3
  -6  -1   4 17491.3 532.280   3
  -6  -1   5 30880.2 1287.92   4
   6  -1   5 29013.3 1405.26   3
  -6  -1   5 29370.2 1227.31   1
   6   1   6 18209.1 959.947   2
  -6  -1   6 18650.8 972.145   4
   6  -1   6 17799.0 1103.52   3
  -6  -1   6 17586.0 947.731   1
   6   1   7 11068.8 787.132   2
   6  -1   7 10933.0 901.470   3
  -6  -1   7 12823.3 802.347   4
   6  -1   7 12006.3 928.951   2
   6   1   8 524.999 314.783   2
   6  -1   8 1058.06 390.551   3
   6  -1   8-185.412 375.116   2
   6   1   9 1030.97 363.964   2
   6  -1   9 368.312 325.803   3
   6  -1   9 399.208 378.554   2
   6   1  10 1706.34 457.431   2
   6  -1  10 1666.97 502.860   2
   6  -1  11 9646.02 1049.70   2
   6   1  12 310.432 179.343  11
  -6  -1  12-117.376 176.092  16
  -6  -1  12 175.270 184.933   9
  -6   1  12 308.427 186.721   9
   6  -1  12 260.386 186.576   9
   6  -1  12 197.389 189.874  15
   6  -1  13 3013.43 293.638  15
   6   1  13 3028.18 282.598  11
  -6  -1  13 2887.82 291.714  16
  -6   1  13 3106.82 284.826   9
  -6   1  13 3196.69 306.168  16
   6   1  13 2810.45 279.925   7
  -6  -1  13 3154.99 297.270   9
   6  -1  13 3001.94 278.507   9
   6   1  14 467.856 240.583  14
  -6   1  14 316.488 222.581  16
   6   1  14 815.763 199.435   7
   6   1  14 960.369 222.637  11
   6  -1  14 177.711 197.979   9
  -6   1  14 663.609 202.720   9
  -6  -1  14 590.560 210.825  16
   6   1  14 535.598 219.045   9
   6  -1  14 631.786 220.575  15
  -6  -1  14 216.127 216.654   9
  -6   1  15 1105.89 254.497  16
   6   1  15 844.401 200.372   7
   6  -1  15 959.445 232.273   9
  -6  -1  15 834.026 218.668  16
   6   1  15 1040.00 240.887   9
   6   1  15 952.959 246.154  14
  -6   1  15 872.089 232.777   9
   6   1  16 599.924 226.960  14
  -6   1  16 978.909 251.655  16
   6  -1  16 404.602 202.465   9
   6   1  16 996.851 239.817   9
  -6  -1  16 792.952 203.761  16
   6   1  16 586.558 164.203   7
   6  -1  17 393.706 149.666  14
   6   1  17 584.634 136.253   7
   6   1  17 268.463 175.464  14
  -6  -1  17 346.459 165.057  16
   6   1  17 572.311 176.935  16
  -6   1  17 906.614 222.175  16
   6  -1  17 560.292 178.274   9
   6   1  17 287.723 193.163   9
   6  -1  18 445.414 124.328  14
  -6  -1  18 358.913 129.301  16
   6  -1  18 605.616 139.632   9
   6   1  18 573.022 163.403   9
   6   1  18 430.685 145.483  14
   6   1  18 437.479 151.586  16
  -6   1  18 353.962 157.590  16
  -6   1  19 155.916 102.946  16
   6   1  19 193.472 103.485   9
   6  -2  -2 5026.44 335.531   1
   6  -2  -1 17311.1 731.559   1
   6  -2   0 9342.06 557.192   1
  -6  -2   0 9449.73 710.599   1
  -6  -2   1 17370.4 968.083   1
   6  -2   1 17894.1 851.145   1
   6  -2   2 5612.48 509.933   1
  -6  -2   2 5985.95 590.140   1
  -6  -2   3 145719. 4266.63   1
  -6  -2   4 3466.83 505.190   1
  -6  -2   5 191247. 5472.41   1
  -6  -2   6 4809.39 591.329   1
   6  -2   6 4352.80 608.107   2
   6  -2   6 4357.71 637.335   3
   6  -2   7 41632.8 2051.28   3
  -6  -2   7 43457.4 1933.17   1
   6  -2   7 44571.9 2034.62   2
  -6  -2   8 460.893 367.552   1
   6  -2   8 369.870 375.592   3
   6  -2   8 403.628 365.847   2
   6  -2   9 7361.15 898.474   2
   6  -2   9 7154.77 830.013   3
   6  -2  10 552.022 412.023   2
   6   2  11 7828.47 435.525  14
  -6   2  11 7296.17 383.664   7
   6   2  11 7179.72 407.630   7
  -6   2  11 8200.94 376.639   6
   6   2  11 7475.76 414.797  11
   6  -2  11 7664.92 437.537  18
  -6  -2  11 7825.61 430.402  18
   6   2  12 97.0028 210.019  14
  -6   2  12 258.140 160.390   7
   6   2  12 167.979 200.594  11
  -6  -2  12 48.8318 197.430  18
   6   2  12 90.4501 181.780   7
   6  -2  12-84.0626 179.746  15
   6   2  13 24499.8 844.640   9
  -6   2  13 24082.6 806.432   7
  -6   2  13 23811.7 861.167  16
   6   2  13 24573.8 854.514   7
  -6   2  13 23931.6 813.456   9
   6  -2  13 23263.6 828.691  15
   6   2  13 23446.3 883.680  14
   6  -2  14 911.432 214.477  15
  -6   2  14 533.493 174.702   7
  -6   2  14 754.218 192.262   9
   6   2  14 561.431 205.031   7
   6   2  14 738.042 256.368  14
  -6   2  14 1115.61 239.719  16
   6   2  14 492.303 198.092   9
  -6   2  15 19922.3 737.458  16
   6   2  15 19759.8 711.709   7
   6   2  15 19887.8 711.743   9
  -6   2  15 19165.4 681.936   9
  -6   2  15 18702.5 656.250   7
   6  -2  15 18894.5 686.267  15
   6  -2  15 19280.5 675.655   9
   6   2  16 73.2314 198.796  14
   6   2  16 254.886 156.769   7
   6   2  16 165.915 181.014   9
  -6   2  16-51.9990 193.655  16
   6   2  17 2532.70 219.849   9
   6   2  17 2274.37 187.571   7
   6   2  17 2740.51 240.067  16
  -6   2  17 2516.67 237.569  16
  -6   2  18-71.9564 121.822  16
   6   2  18 179.771 103.625   9
   6   2  18 87.8145 90.9975   7
   6   2  18 42.2904 121.964  16
  -6  -3  -4 5856.47 720.398   1
  -6  -3  -3 81178.4 2976.59   1
  -6  -3  -2 2666.45 533.927   1
  -6  -3  -1 56137.6 2273.39   1
   6  -3  -1 57218.2 1974.02   1
  -6  -3   0 1305.97 433.155   1
   6  -3   0 1162.09 327.969   1
  -6  -3   1 53521.2 2203.57   1
   6  -3   1 55802.8 2057.00   1
  -6  -3   2 2964.98 546.086   1
   6  -3   2 3891.87 498.178   1
   6  -3   3 85626.8 2952.59   1
  -6  -3   3 80992.7 2994.30   1
  -6  -3   4 6182.94 734.880   1
   6  -3   4 5817.96 611.240   2
  -6  -3   5 96358.8 3499.70   1
   6  -3   5 98842.0 3372.99   2
  -6  -3   6 4313.48 655.794   1
   6  -3   6 4255.75 625.484   2
   6  -3   7 31070.4 1732.19   2
   6  -3   7 29396.4 1825.23   3
  -6  -3   7 30457.8 1758.95   1
  -6  -3   8 1683.21 504.570   1
   6  -3   8 2648.59 628.518   2
   6  -3   8 2131.25 577.047   3
   6  -3   9 2615.33 634.059   2
  -6   3   9 2771.62 246.708   7
   6   3   9 2742.49 260.150   7
   6   3   9 2630.71 237.117  12
  -6   3   9 2652.21 233.376   6
  -6   3   9 2626.04 246.479  13
  -6   3   9 3278.48 266.388  12
   6   3   9 3619.76 328.235  14
   6  -3   9 3455.58 301.220  18
   6   3  10 383.602 187.864   7
   6   3  10-14.4403 155.961  12
   6  -3  10 187.406 192.273  18
  -6   3  10 60.8531 166.563   6
   6   3  10 409.707 216.738  14
  -6  -3  10 146.277 189.511  18
  -6   3  10 112.156 169.839  13
  -6   3  10 396.958 174.951   7
  -6   3  10 240.739 184.956  12
  -6   3  11 21809.2 751.567   7
   6   3  11 20837.6 765.470   7
   6   3  11 20398.4 725.608  12
  -6   3  11 19913.6 716.685   6
   6  -3  11 19343.7 789.397  18
  -6  -3  11 19856.9 786.366  18
   6   3  11 20154.9 794.566  14
   6   3  12 125.311 241.070  14
  -6   3  12-15.0064 176.709   7
   6   3  12 432.650 175.919  12
  -6  -3  12 188.181 221.581  18
  -6   3  12 252.758 152.249   6
   6  -3  12 149.754 212.988  18
   6   3  12-204.902 196.522   7
  -6   3  12 113.940 178.932  16
   6  -3  12 52.4833 169.254  15
   6   3  13 19191.0 689.103  12
  -6  -3  13 18163.4 749.635  18
  -6   3  13 18974.7 680.839   6
   6   3  13 20658.1 748.036   7
   6   3  13 19432.6 774.098  14
   6  -3  13 18517.5 701.509  15
   6   3  13 20698.3 704.914   9
  -6   3  13 20040.5 731.563  16
  -6   3  13 20025.4 711.666   7
   6   3  14 170.165 182.096   7
  -6   3  14 160.795 137.117   6
   6   3  14 398.658 179.648   9
  -6   3  14-70.5009 174.249  16
  -6   3  14-63.5944 150.842   7
   6   3  15 5087.12 316.565   7
   6   3  15 4571.94 272.327   6
   6   3  15 5268.54 290.514   9
  -6   3  15 5042.43 318.314  16
  -6   3  16 276.985 142.009  16
   6   3  16 584.756 155.196   7
   6   3  17 1178.42 139.487   7
  -6   3  17 1117.26 145.460  16
   6   3  17 1169.33 157.088  16
  -6  -4  -4 31.3780 391.083   1
  -6  -4  -3 4182.68 716.388   1
  -6  -4  -2 745.274 371.098   1
  -6  -4  -1 15576.1 1222.28   1
  -6  -4   0-222.193 351.327   1
  -6  -4   1 15987.1 1241.42   1
   6  -4   2 1059.37 398.353   1
  -6  -4   2 865.981 435.519   1
   6  -4   3 4720.41 675.285   1
  -6  -4   3 3477.91 646.978   1
  -6  -4   4 335.447 335.927   1
  -6  -4   5 10406.2 1081.08   1
  -6   4   6 436.227 185.671  13
   6   4   6 285.217 158.045  13
   6   4   6 294.422 178.090  12
  -6   4   6 402.355 180.255  12
  -6   4   6 321.054 164.577   6
  -6   4   7 5527.24 350.348  13
   6   4   7 5926.48 344.956   7
   6   4   7 5688.38 338.759  13
  -6   4   7 6169.74 351.612  12
   6   4   7 5401.89 346.690  12
  -6   4   7 5750.72 341.365   6
  -6   4   7 5557.98 341.116   7
   6   4   8 5714.94 365.015  12
  -6   4   8 5413.29 360.761  12
  -6   4   8 5781.24 367.492  13
  -6   4   8 5778.71 354.974   6
   6   4   8 5965.35 361.970   7
  -6   4   8 5658.21 350.554   7
   6  -4   8 6165.69 388.178  18
  -6   4   9 5908.60 368.917  13
  -6   4   9 6456.98 373.788   7
  -6   4   9 6054.26 379.533  12
   6   4   9 5843.43 364.208   7
   6   4   9 6000.84 371.056  12
  -6   4   9 5984.60 363.038   6
   6  -4   9 6464.53 403.986  18
   6   4  10 740.199 221.953   7
  -6   4  10 786.103 215.349   6
   6   4  10 667.704 206.107  12
  -6   4  10 972.500 210.243   7
  -6   4  10 591.641 196.939  13
   6  -4  10 853.206 233.563  18
  -6  -4  10 513.004 236.889  18
  -6   4  10 662.074 210.543  12
   6   4  11 2833.05 270.275   7
  -6   4  11 2292.32 243.648  13
   6   4  11 2907.83 260.807  12
   6  -4  11 2438.73 293.021  18
  -6  -4  11 2786.52 307.698  18
  -6   4  11 3050.87 271.020   6
   6   4  12 546.785 192.725  12
   6  -4  12 474.286 230.234  18
  -6   4  12 663.554 180.915   6
   6   4  12 562.844 202.270   7
  -6  -4  12 569.552 235.960  18
  -6  -4  13 932.234 225.386  18
   6   4  13 647.145 176.253  12
   6   4  13 1006.80 206.469   6
  -6   4  13 819.847 179.630   6
   6   4  13 714.957 186.805   7
  -6   4  14 269.288 141.488   6
   6   4  14 170.853 147.418   6
   6   4  14 111.286 158.012   7
   6   4  15 2708.39 203.863   7
   6   4  15 2869.16 189.131   6
   6   4  16-14.6466 92.4601   7
   6   4  16 359.099 103.535  16
  -6   5  -1 5228.88 312.044  13
  -6   5   0-228.661 176.788  13
  -6   5   1 5351.67 333.929  13
   6   5   1 5940.68 336.451  12
   6   5   2 290.812 189.675  13
   6   5   2-46.0340 157.544  12
  -6   5   2 215.411 181.899  13
  -6   5   3 33080.8 1044.38  13
   6   5   3 32808.1 1048.24  13
   6   5   3 31277.8 1009.80  12
  -6   5   3 31698.5 983.148   6
   6   5   4 1405.55 248.177  13
   6   5   4 1073.29 196.299  12
  -6   5   4 1260.58 197.516   6
  -6   5   4 1472.71 243.732  13
   6   5   5 28007.3 966.584  13
  -6   5   5 29947.5 940.420  12
  -6   5   5 28533.4 930.641   6
  -6   5   5 30809.3 989.978  13
   6   5   5 28561.4 959.081  12
  -6   5   6 1261.23 214.681  12
  -6   5   6 1204.82 242.193  13
   6   5   6 964.845 202.159  13
   6   5   6 1219.60 228.536  12
  -6   5   6 1311.96 203.480   6
   6   5   7 13554.9 559.838  13
  -6   5   7 12992.3 561.951  12
   6   5   7 13643.7 570.957  12
  -6   5   7 13955.6 553.448   6
   6  -5   7 13434.1 575.782  18
  -6   5   7 13655.1 588.494  13
   6   5   8 626.197 175.895  13
   6   5   8 527.001 164.589   7
  -6   5   8 447.257 214.769  13
  -6   5   8 288.443 188.551  12
  -6   5   8 471.237 183.820   6
   6   5   8 294.457 202.594  12
   6  -5   8 282.635 182.451  18
  -6   5   9 1381.78 232.978  13
   6   5   9 1972.96 215.340  13
   6   5   9 1692.06 207.565   7
   6  -5   9 1642.02 241.595  18
   6   5   9 1925.61 249.630  12
  -6   5   9 1677.27 222.823   6
   6   5   9 1305.96 237.135   6
   6  -5  10 31.7139 174.673  18
   6   5  10 100.440 162.855   7
   6   5  10-203.623 183.625  12
  -6   5  10 259.805 193.943   6
  -6  -5  10 71.5238 204.781  18
  -6   5  10-8.53773 165.079  13
   6   5  10 97.5144 189.500   6
   6   5  11 4442.03 274.982   7
   6   5  11 4932.28 310.673  12
   6  -5  11 5336.66 326.271  18
  -6   5  11 5173.82 301.839   6
   6   5  11 4840.14 295.163   6
  -6  -5  11 4547.83 324.782  18
   6   5  12 213.610 152.262  12
   6   5  12 341.820 130.941   7
   6   5  12 298.613 143.985   6
  -6  -5  12 245.606 183.552  18
   6   5  13 7172.06 308.550   6
  -6  -5  13 6421.37 329.809  18
   6   5  14 251.959 96.1962   6
   6   6  -4 458.274 173.635  13
   6   6  -3 4876.63 315.146  13
   6   6  -2 856.105 202.665  13
  -6   6  -1 9768.75 431.059  13
   6   6  -1 9430.19 467.339  13
   6   6   0 839.552 221.956  13
  -6   6   0 913.500 195.340  13
  -6   6   1 9784.21 451.312  13
   6   6   1 9592.45 476.506  13
  -6   6   2 154.096 176.595  13
   6   6   2 340.385 214.892  13
  -6   6   3 5092.96 341.822  13
   6   6   3 5191.52 354.527  13
   6   6   3 4772.70 300.712  12
  -6   6   4 182.337 182.562  13
   6   6   4 122.897 195.141  13
   6   6   4 723.922 176.304  12
  -6   6   5 2192.88 255.656  13
   6   6   5 1864.51 210.643  12
   6   6   5 1854.97 231.034  13
  -6   6   6 780.329 202.698  13
   6   6   6 778.015 191.406  13
   6  -6   6 535.589 167.413  18
   6   6   6 620.036 181.864  12
  -6   6   7 1306.63 228.632  13
   6   6   7 1150.88 182.636  13
   6  -6   7 1397.86 180.817  18
   6   6   7 1557.72 180.620   6
   6   6   7 1192.20 192.157  12
   6   6   8 327.712 160.970  12
  -6   6   8 64.9669 165.113  13
   6   6   8 329.309 142.833  13
  -6  -6   8 218.110 187.456  18
   6   6   8 404.098 143.970   6
   6  -6   8 232.942 135.028  18
  -6   6   9 3402.75 242.623  13
   6   6   9 3339.62 206.434  13
   6   6   9 3669.40 236.803  12
   6  -6   9 3899.32 234.689  18
  -6  -6   9 3995.27 270.286  18
   6   6   9 3453.62 212.533   6
   6   6  10 389.255 119.154   6
   6   6  10 172.475 133.709  12
   6  -6  10 344.930 114.006  18
  -6  -6  10 172.878 143.113  18
   6   6  11 3340.94 175.939   6
  -6  -6  11 3378.84 207.878  18
   6   7  -3 1100.53 130.564  13
   6   7  -2 296.293 120.237  13
   6   7  -1 145.140 125.854  13
   6   7   0 96.5827 125.339  13
  -6   7   1 506.595 126.840  13
   6   7   1 316.199 136.007  13
  -6   7   2-6.91391 114.716  13
   6   7   2 325.609 143.042  13
  -6   7   3 1094.66 146.230  13
   6   7   3 834.830 149.109  13
   6   7   4 23.5789 118.893  13
  -6   7   4 59.2137 115.438  13
   6   7   5 1683.16 155.715  13
  -6   7   5 1626.40 161.905  13
   6   7   6 173.486 96.6610  13
  -6  -7   6 217.722 104.810  18
  -6   7   6 174.238 103.486  13
  -7   0  -3 144.106 137.930   4
   7   0  -2 335.404 125.240   3
   7   0  -1-25.3418 168.246   3
   7   0   0 118.980 231.897   3
   7   0   1-54.0003 270.001   3
  -7   0   2 67.3237 136.465   1
   7   0   2 689.920 374.839   3
   7   0   3 371.900 304.169   3
  -7   0   3 42.2758 127.943   1
  -7   0   4 75.6857 141.683   1
   7   0   4-32.4965 305.229   3
   7   0   5 45.2151 350.164   3
   7   0   6-66.5635 352.169   3
   7   0   8-47.4513 334.696   2
   7   0   9 306.051 394.465   2
   7   0  10 506.059 396.663   2
   7   0  11 298.423 378.286   2
   7   0  12-100.928 171.100  11
  -7   0  12 256.938 182.599  16
  -7   0  12 86.3326 178.456   9
   7   0  12-55.7921 180.285  15
   7   0  13 189.227 185.086  11
   7   0  13 339.776 205.740   9
  -7   0  13 469.087 228.348  16
  -7   0  13 191.394 199.093   9
   7   0  14 189.961 167.072   7
   7   0  14 14.9514 215.389   9
   7   0  14 16.6741 176.436  11
  -7   0  14 95.3316 215.513  16
  -7   0  14 58.5888 195.788   9
  -7   0  15 102.690 207.335   9
  -7   0  15 72.6545 229.355  16
   7   0  15 66.4515 211.435   9
   7   0  15 261.617 171.547  11
  -7   0  16-0.43136 198.769  16
   7   0  16 43.2770 188.745  14
   7   0  16-120.494 192.312   9
   7   0  16 116.999 173.608  16
   7   0  17 154.316 172.048  14
   7   0  17 72.0443 177.936   9
  -7   0  17 193.841 186.043  16
   7   0  17 139.152 147.124  16
   7   0  18 16.3469 135.779   9
  -7   0  18-158.138 140.516  16
   7   0  18 25.2058 131.711  14
  -7   0  19 136.635 106.694  16
  -7  -1   0 39337.1 1380.52   4
  -7  -1   1 194986. 5139.76   1
  -7  -1   2 170198. 4581.62   4
  -7  -1   2 163615. 4448.87   1
  -7  -1   3 168188. 4534.31   4
  -7  -1   3 156831. 4346.84   1
   7  -1   4 37622.0 1607.01   3
  -7  -1   4 39011.7 1537.49   4
  -7  -1   4 37573.5 1395.82   1
  -7  -1   5 148883. 4160.76   4
   7  -1   5 134110. 4254.06   3
  -7  -1   5 140614. 3994.59   1
  -7  -1   6 127666. 3772.22   4
   7  -1   6 120714. 3940.87   3
  -7  -1   6 125946. 3677.56   1
  -7  -1   7 49853.3 1916.81   4
   7  -1   7 50214.2 2121.92   3
   7   1   7 51511.3 1977.01   2
   7   1   8 42605.1 1836.16   2
   7  -1   8 42324.9 2008.96   2
   7  -1   8 40032.2 1912.10   3
   7  -1   9 17099.2 1240.11   3
   7  -1   9 18244.4 1320.35   2
   7   1   9 17404.9 1147.65   2
   7  -1  10 20279.5 1501.09   2
   7   1  10 23359.9 1423.58   2
   7  -1  11 16076.4 1399.41   2
   7   1  12 9154.08 458.002  11
   7  -1  12 9720.25 461.466   9
  -7  -1  12 9498.89 465.995   9
   7  -1  12 9369.89 463.480  15
  -7   1  12 9752.60 459.595   9
  -7  -1  12 9147.29 471.943  16
  -7   1  12 9494.76 483.585  16
   7   1  12 10427.1 459.362   8
   7   1  13 10234.3 486.708  11
  -7  -1  13 10291.4 491.674   9
  -7  -1  13 9600.49 484.179  16
  -7   1  13 9788.48 480.132   9
   7  -1  13 9540.32 474.276   9
  -7   1  13 9422.80 504.366  16
   7  -1  13 9904.23 490.088  15
   7   1  13 9718.64 477.433   7
   7   1  14 11410.8 521.785   7
   7   1  14 12011.7 565.071  14
  -7  -1  14 10887.7 536.021  16
   7   1  14 11417.8 514.734  11
   7   1  14 10875.8 537.618   9
  -7   1  14 11372.0 557.718  16
   7  -1  14 10610.3 519.445  15
  -7   1  14 11204.0 521.069   9
   7  -1  14 11642.9 523.279   9
   7   1  15 7969.47 448.794   9
   7   1  15 8895.73 474.576  14
   7   1  15 7525.04 409.261  11
   7  -1  15 7983.98 431.364   9
   7   1  15 7205.08 397.653   7
  -7  -1  15 7192.49 424.438  16
  -7   1  15 7976.15 450.875  16
  -7   1  15 8542.11 431.635   9
   7   1  16 10713.7 460.410   7
   7   1  16 11545.9 509.857   9
   7  -1  16 11016.8 487.536   9
  -7  -1  16 10334.6 492.532  16
  -7   1  16 11365.4 527.626  16
   7   1  16 11449.6 522.495  14
   7  -1  17 3228.03 245.894  14
   7   1  17 3235.68 220.475   7
   7  -1  17 3075.37 237.274   9
   7   1  17 3614.83 280.317  14
   7   1  17 3217.18 272.879   9
  -7  -1  17 2804.78 244.938  16
  -7   1  17 3220.95 280.830  16
   7   1  17 3103.59 257.656  16
  -7  -1  18 2979.91 207.680  16
  -7   1  18 3420.92 242.610  16
   7   1  18 3758.04 235.341   9
   7   1  18 3208.94 221.202  16
   7  -1  18 3239.74 213.499   9
   7   1  18 4021.77 242.295  14
   7  -1  18 3549.18 214.337  14
  -7   1  19 37.2032 98.1872  16
   7   1  19 112.064 95.5915   9
   7  -2  -2 23120.7 803.270   1
   7  -2  -1 12857.3 595.138   1
   7  -2   0 72221.0 2162.91   1
  -7  -2   0 72483.5 2462.53   1
   7  -2   1 12768.6 705.515   1
  -7  -2   1 14195.0 864.939   1
  -7  -2   2 21246.3 1118.42   1
  -7  -2   3 44337.4 1750.15   1
  -7  -2   4 45427.5 1810.66   1
  -7  -2   5 47617.0 1921.01   1
   7  -2   6 10025.6 933.505   3
  -7  -2   6 12830.4 917.777   1
   7  -2   7 7994.99 843.002   2
  -7  -2   7 7681.95 748.812   1
   7  -2   7 7450.25 891.288   3
  -7  -2   8 29879.0 1597.87   1
   7  -2   8 30370.5 1736.83   2
   7  -2   8 29006.1 1704.64   3
   7  -2   9 2179.67 555.238   3
   7  -2   9 1553.60 519.345   2
   7  -2  10 14997.5 1274.19   3
   7  -2  10 16208.8 1360.21   2
   7   2  11 1779.82 260.791  14
  -7   2  11 1766.40 218.997   7
   7   2  11 1738.91 236.391   7
   7   2  11 2163.96 260.825  11
   7  -2  11 1636.17 257.760  18
  -7  -2  11 2370.04 269.858  18
  -7   2  12 5557.17 335.107   7
   7   2  12 6109.16 384.600   7
   7  -2  12 5718.59 370.381  15
   7   2  12 5497.07 393.354  14
   7   2  12 6443.86 391.774  11
  -7  -2  12 5537.98 379.786  18
  -7   2  12 6091.46 384.263  16
  -7   2  13 4037.50 293.151   7
  -7   2  13 3800.39 290.069   9
   7   2  13 4629.54 350.975   7
  -7   2  13 3647.94 328.766  16
   7   2  13 4602.94 381.633  14
   7  -2  13 3730.13 311.907  15
  -7   2  14 8833.50 400.943   7
   7   2  14 7715.01 430.611   7
  -7   2  14 7807.95 401.767   9
   7   2  14 7720.72 427.227   9
   7   2  14 8144.84 479.116  14
  -7   2  14 8169.35 457.338  16
   7  -2  14 7712.70 422.277  15
   7   2  15 2412.67 260.241   7
   7  -2  15 1845.70 236.852  15
  -7   2  15 2510.27 285.722  16
   7   2  15 2199.27 266.913   9
   7   2  16 4673.13 294.229   7
  -7   2  16 4857.41 329.433  16
   7   2  16 4912.93 318.211   9
   7   2  16 4854.77 338.584  14
   7   2  17 379.462 128.439   7
   7   2  17 479.465 155.472   9
  -7   2  17 672.012 174.308  16
   7   2  18 1342.73 123.776   7
   7   2  18 1798.28 147.939   9
   7   2  18 1407.79 161.165  16
  -7   2  18 1852.13 169.559  16
  -7  -3  -4 3964.75 656.079   1
  -7  -3  -3 28796.2 1574.72   1
  -7  -3  -2 7594.42 806.489   1
  -7  -3  -1 16849.0 1151.17   1
  -7  -3   0 4063.51 575.285   1
   7  -3   0 4238.98 461.975   1
  -7  -3   1 14983.4 1067.60   1
   7  -3   1 17275.4 983.825   1
   7  -3   2 7798.10 688.774   1
  -7  -3   2 6961.85 732.929   1
   7  -3   3 30595.7 1500.28   1
  -7  -3   3 28766.0 1553.41   1
  -7  -3   4 3207.63 562.912   1
   7  -3   5 23943.3 1362.99   2
  -7  -3   5 23274.3 1419.96   1
  -7  -3   6 7895.05 863.767   1
   7  -3   6 10226.0 921.805   2
  -7  -3   7 6917.30 818.257   1
   7  -3   7 8018.78 875.046   2
   7  -3   7 8376.89 979.318   3
   7  -3   8 3180.93 646.537   3
  -7  -3   8 3391.15 635.338   1
   7  -3   8 3319.92 676.174   2
  -7   3   9 11389.6 502.228   7
   7   3   9 11187.2 513.883   7
  -7   3   9 11404.6 506.470  12
   7   3   9 12620.7 504.214  12
   7   3   9 11386.2 547.189  14
  -7   3   9 11947.4 500.850   6
   7  -3   9 12559.1 545.412  18
  -7   3   9 11118.0 501.109  13
   7  -3   9 11896.8 1179.85   2
  -7   3  10 2351.90 246.584  13
   7   3  10 2216.56 259.655   7
   7   3  10 2394.47 240.295  12
  -7   3  10 2468.10 248.606   6
   7  -3  10 2188.47 270.800  18
  -7  -3  10 2336.92 270.767  18
  -7   3  10 2544.79 251.068   7
  -7   3  10 2581.33 263.982  12
   7   3  10 2236.42 300.278  14
  -7   3  11 4389.51 325.109   7
   7   3  11 3819.57 323.610   7
   7   3  11 5134.29 318.838  12
  -7   3  11 4182.33 304.781   6
  -7  -3  11 4079.22 346.934  18
   7  -3  11 4864.92 365.620  18
   7   3  11 3594.19 348.594  14
   7   3  12 1219.62 193.760  12
   7  -3  12 1240.72 259.688  18
  -7   3  12 1176.41 192.356   6
  -7  -3  12 1212.05 249.136  18
   7  -3  12 1020.65 203.595  15
   7   3  12 1083.06 227.157   7
  -7   3  12 962.512 221.192  16
  -7   3  12 1292.76 218.596   7
   7   3  12 1047.56 253.170  14
   7   3  13 5521.19 370.024   7
  -7   3  13 5152.42 303.040   6
  -7   3  13 5202.02 353.214  16
   7  -3  13 4806.39 327.305  15
   7   3  13 4737.09 318.511   9
  -7   3  13 4972.12 327.586   7
   7   3  13 4911.99 385.381  14
  -7  -3  13 5140.52 379.779  18
  -7   3  14 630.638 146.324   6
   7   3  14 835.192 215.607   7
  -7   3  14 483.053 181.857  16
   7  -3  14 481.203 183.477  15
   7   3  14 502.134 171.314   9
   7   3  15 5015.06 275.599   6
   7   3  15 4551.05 303.687   7
  -7   3  15 4439.22 299.961  16
   7   3  15 4584.65 274.693   9
  -7   3  16 142.768 129.293  16
   7   3  16 230.328 140.126   7
   7   3  17 1031.45 131.209   7
  -7   3  17 747.907 130.090  16
   7   3  17 901.708 145.390  16
  -7  -4  -5 13501.9 1240.94   1
  -7  -4  -4 23247.1 1606.04   1
  -7  -4  -3 24949.9 1626.87   1
  -7  -4  -2 21425.3 1481.96   1
  -7  -4  -1 8056.46 903.532   1
  -7  -4   0 32550.7 1848.93   1
  -7  -4   1 8377.30 928.127   1
  -7  -4   2 22873.0 1540.52   1
  -7  -4   3 21975.5 1515.06   1
  -7  -4   4 22918.2 1585.92   1
  -7   4   5 12380.1 521.858  13
  -7  -4   5 13426.8 1216.98   1
  -7   4   6 24486.3 823.762  13
   7   4   6 23863.9 801.211  13
  -7   4   6 24450.9 809.581  12
  -7   4   6 23291.4 799.658   6
   7   4   6 23531.2 810.554  12
   7   4   7 4926.00 319.712  13
  -7   4   7 4927.26 328.759  12
  -7   4   7 5203.10 330.983   6
  -7   4   7 5313.49 351.483  13
   7   4   7 4999.91 328.688  12
   7   4   7 5212.28 326.680   7
   7   4   8 26003.0 886.943   7
  -7   4   8 26385.3 894.369  12
   7   4   8 26659.0 895.142  12
  -7   4   8 25936.7 882.062   6
  -7   4   8 26931.5 914.758  13
   7  -4   8 27702.1 926.839  18
   7   4   9 357.033 191.049   7
  -7   4   9 251.977 207.861  12
   7   4   9 380.289 192.663  12
  -7   4   9 363.940 180.871   6
  -7   4   9 138.742 180.985  13
   7  -4   9 328.803 199.965  18
   7   4  10 10648.3 490.224  12
  -7   4  10 10220.4 475.404   6
   7  -4  10 10046.4 511.091  18
  -7   4  10 9072.32 469.696  13
  -7  -4  10 9954.60 510.896  18
   7   4  10 10082.6 484.653   7
   7   4  11 3317.11 292.949   7
   7   4  11 3015.34 275.085  12
  -7   4  11 3040.52 272.147   6
   7  -4  11 2929.74 298.079  18
  -7  -4  11 2855.37 314.966  18
   7   4  12 7550.01 400.118   7
   7  -4  12 7754.21 432.961  18
   7   4  12 7050.21 387.577  12
  -7   4  12 8552.36 396.985   6
  -7  -4  12 6447.64 419.078  18
   7  -4  12 8183.62 382.787  15
   7   4  13 3521.37 276.605   7
   7   4  13 2588.03 237.605  12
   7   4  13 2898.66 259.642   6
  -7   4  13 3429.38 248.723   6
  -7  -4  13 2608.58 279.845  18
   7   4  14 4241.23 268.421   7
   7   4  14 4298.44 257.373   6
   7   4  15 1123.62 157.038   7
   7   4  15 1261.69 147.666   6
   7   4  16 4265.23 207.011   7
  -7   5  -1 1987.34 220.802  13
  -7   5   0 537.364 179.401  13
  -7   5   1 2622.88 255.029  13
   7   5   1 2058.03 227.464  12
  -7   5   2 5337.21 342.963  13
   7   5   2 5085.45 324.713  12
   7   5   3 4066.28 325.986  13
  -7   5   3 3769.61 307.421  13
  -7   5   3 3280.00 258.657   6
   7   5   3 3071.85 273.393  12
  -7   5   4 3373.17 300.264  13
   7   5   4 2784.77 257.342  12
  -7   5   4 2442.35 232.424   6
   7   5   4 2853.49 287.115  13
  -7   5   5 451.092 215.910  13
   7   5   5 141.666 189.479  13
  -7   5   5 55.3899 160.921  12
   7   5   5 462.709 192.898  12
  -7   5   5 54.7820 157.332   6
  -7   5   6 4894.06 353.052  13
   7   5   6 4637.16 326.422  13
  -7   5   6 4853.64 319.128  12
   7   5   6 4806.84 347.604  12
  -7   5   6 4617.35 308.072   6
  -7   5   7 1555.24 216.814   6
  -7   5   7 1795.89 226.916  12
   7  -5   7 1850.55 241.517  18
  -7   5   7 1619.65 258.257  13
   7   5   7 1877.12 252.328  12
   7   5   7 1263.33 202.461  13
   7   5   8 1698.58 250.290  12
  -7   5   8 1426.91 252.152  13
   7   5   8 1982.97 220.372  13
  -7   5   8 1843.06 234.318  12
  -7   5   8 1355.55 213.016   6
   7  -5   8 1777.12 246.596  18
   7   5   9 3468.52 270.579   7
   7   5   9 3796.04 311.431  12
   7  -5   9 3324.70 291.953  18
  -7   5   9 4077.85 293.963   6
   7   5   9 3284.15 286.211   6
  -7   5   9 3289.78 294.162  13
   7   5  10 517.442 191.457  12
   7  -5  10 276.308 187.852  18
  -7   5  10 628.999 195.071   6
   7   5  10 482.791 159.915   7
   7   5  10 430.661 191.861   6
  -7  -5  10 731.399 217.604  18
  -7   5  10 402.080 181.388  13
   7   5  11 1045.81 202.069  12
  -7   5  11 668.990 178.446   6
   7   5  11 967.965 171.637   7
   7  -5  11 944.001 194.327  18
   7   5  11 1229.74 203.685   6
  -7  -5  11 1070.50 217.747  18
   7   5  12 1982.20 203.244  12
   7   5  12 1725.41 178.006   7
  -7  -5  12 1911.69 220.981  18
   7   5  12 1740.32 186.810   6
   7   5  13 2213.97 180.091   6
  -7  -5  13 2202.98 203.996  18
   7   5  14 1208.04 122.409   6
   7   6  -5 2514.31 219.893  13
   7   6  -4 2472.37 238.445  13
   7   6  -3 1547.25 237.523  13
   7   6  -2 5847.24 355.534  13
  -7   6  -1 1785.70 204.392  13
   7   6  -1 1976.26 259.202  13
  -7   6   0 5261.06 317.955  13
   7   6   0 5219.53 346.139  13
  -7   6   1 1785.23 222.706  13
   7   6   1 2059.19 265.548  13
  -7   6   2 6017.38 349.681  13
   7   6   2 5238.49 309.867  12
   7   6   2 5934.41 366.914  13
  -7   6   3 1515.99 225.311  13
   7   6   3 1466.71 252.392  13
   7   6   3 1372.14 194.616  12
  -7   6   4 2976.69 275.997  13
   7   6   4 2737.15 268.261  13
   7   6   4 2748.50 238.401  12
   7   6   5 2180.11 220.981  12
  -7   6   5 2657.40 267.330  13
   7   6   5 2047.94 233.634  13
  -7   6   6 1038.37 208.610  13
   7   6   6 976.230 192.157  13
   7   6   6 1267.68 192.959  12
  -7   6   7 1733.87 222.798  13
   7   6   7 1729.32 193.590  13
   7   6   7 1595.26 203.941  12
   7   6   7 1739.49 184.107   6
  -7   6   8 3758.72 274.425  13
   7   6   8 3864.43 238.305  13
   7   6   8 4038.09 259.281  12
   7   6   8 3378.76 220.543   6
  -7  -6   8 3889.33 288.131  18
  -7   6   9 55.8795 139.498  13
   7   6   9 179.889 136.387  12
   7   6   9 147.348 125.045  13
   7   6   9 122.909 113.580   6
  -7  -6   9 11.4421 153.139  18
   7   6  10 2206.60 180.585  12
   7   6  10 2212.60 163.486   6
  -7  -6  10 2387.92 202.405  18
   7   6  11 354.870 90.4933   6
  -7  -6  11 494.178 121.705  18
   7   7  -3 72.7454 102.514  13
   7   7  -2 3481.85 212.023  13
   7   7  -1 111.883 121.715  13
   7   7   0 5445.08 279.648  13
   7   7   1 401.729 135.358  13
  -7   7   1 82.3160 105.926  13
   7   7   2 3599.45 236.880  13
  -7   7   2 4053.01 225.173  13
  -7   7   3 246.901 120.557  13
   7   7   3 158.427 123.663  13
  -7   7   4 2611.72 185.252  13
   7   7   4 2445.15 185.366  13
  -7   7   5-71.2291 106.683  13
   7   7   5-133.379 108.351  13
  -7  -7   6 2105.83 162.599  18
  -8   0  -4 3937.19 226.001   4
  -8   0  -3 309463. 7663.22   4
   8   0  -2 3641.11 242.618   3
   8   0  -1 347401. 8590.26   3
   8   0   0 49416.1 1561.55   3
   8   0   1 345148. 8736.44   3
   8   0   2 3482.74 438.819   3
   8   0   3 290625. 8064.53   3
  -8   0   3 317553. 7645.55   1
  -8   0   4 4189.03 289.390   1
   8   0   4 4459.36 541.223   3
   8   0   5 515.289 378.921   3
   8   0   6 11816.6 886.374   3
   8   0   8 32034.4 1633.04   2
  -8   0   8 29770.3 1434.77   4
   8   0   9 137994. 4570.25   2
   8   0  10 21529.5 1467.28   2
   8   0  11 61382.1 2844.45   2
   8   0  12 6701.93 381.863  11
  -8   0  12 6444.67 394.954  16
   8   0  12 5976.02 385.391  15
  -8   0  12 6553.87 374.368   9
  -8   0  13 14359.0 606.945   9
   8   0  13 14660.4 594.268  11
  -8   0  13 13725.5 617.703  16
   8   0  14 1408.92 238.200   9
   8   0  14 1005.80 217.090  11
  -8   0  14 1242.72 236.622   9
  -8   0  14 1055.69 240.549  16
   8   0  15 558.834 169.814   7
  -8   0  15 653.803 229.104  16
   8   0  15 881.546 194.981  11
   8   0  15 783.382 226.920   9
   8   0  16 2846.99 290.573   9
   8   0  16 2648.34 230.400  11
   8   0  16 2750.33 283.608  14
  -8   0  16 3031.07 299.464  16
   8   0  16 2429.44 245.894  16
   8   0  17 6979.59 369.995  14
  -8   0  17 7200.02 385.694  16
   8   0  17 6909.52 332.681  16
   8   0  17 6986.59 363.607   9
  -8   0  18 1982.26 198.901  16
   8   0  18 1931.74 186.395   9
   8   0  18 2267.00 195.413  14
  -8   0  19 3039.89 180.936  16
   8   0  19 3172.64 178.262   9
  -8  -1  -1 57588.3 1841.03   4
  -8  -1   0 2119.33 389.465   4
  -8  -1   1 59200.0 1923.30   4
  -8  -1   1 54263.9 1835.21   1
  -8  -1   2 4897.86 530.240   4
  -8  -1   3 49454.8 1683.80   1
  -8  -1   3 52650.0 1896.54   4
   8  -1   4 5902.84 663.823   3
  -8  -1   4 6828.64 527.999   1
  -8  -1   5 436.190 344.602   4
  -8  -1   5 316.858 261.571   1
   8  -1   5-95.9213 394.883   3
  -8  -1   6 12107.1 838.739   4
   8  -1   6 12830.9 983.558   3
  -8  -1   6 12281.4 780.819   1
   8   1   7 26898.8 1307.48   2
  -8  -1   7 24512.5 1254.64   4
   8  -1   7 24373.9 1413.83   3
  -8  -1   7 24047.4 1195.40   1
  -8  -1   8 1623.84 389.215   4
   8  -1   8 1783.33 460.480   2
   8  -1   8 2368.16 529.257   3
   8   1   8 2164.74 441.751   2
   8   1   9 10143.4 884.482   2
   8  -1   9 10830.7 994.241   3
   8  -1   9 11495.8 1054.98   2
   8  -1  10 4097.13 693.485   2
   8  -1  11 3467.78 706.522   2
   8   1  12 588.680 182.811   8
   8  -1  12 804.590 215.463  15
   8   1  12 709.304 205.477  11
  -8  -1  12 1000.47 215.801   9
  -8   1  12 1008.19 195.321   9
   8  -1  12 851.533 202.814   9
  -8  -1  12 884.158 229.695  16
  -8   1  12 1116.40 241.539  16
   8  -1  13 973.905 189.654  11
   8   1  13 1068.53 238.590  11
  -8   1  13 1141.16 218.967   9
  -8  -1  13 938.946 227.395  16
  -8   1  13 1024.71 229.863  16
   8  -1  13 982.692 214.528   9
   8  -1  13 893.743 227.457  15
   8   1  13 1021.76 199.756   8
   8   1  14 1687.01 287.608  14
   8   1  14 1816.27 241.112   7
   8   1  14 1633.22 237.640  11
  -8   1  14 2125.93 259.454   9
  -8  -1  14 1856.97 272.402  16
   8  -1  14 1663.40 240.733   9
  -8   1  14 1871.79 294.903  16
   8   1  14 1775.90 275.142   9
   8  -1  14 2025.44 270.072  15
   8   1  15 3579.76 289.409   7
   8   1  15 3653.73 300.154  11
   8  -1  15 3466.50 310.871   9
   8   1  15 3994.60 355.199  14
   8  -1  15 3778.64 312.263  15
  -8  -1  15 3090.97 305.327  16
  -8   1  15 3602.78 342.694  16
   8   1  15 3717.34 330.109   9
   8  -1  16 529.406 197.358   9
   8   1  16 409.797 216.259  14
  -8  -1  16 485.879 192.023  16
   8   1  16 354.802 172.736   7
  -8   1  16 733.739 232.473  16
   8   1  16 671.480 245.508   9
   8  -1  17 1414.31 198.498  14
  -8  -1  17 917.748 178.040  16
   8   1  17 1502.39 170.814   7
   8   1  17 1558.97 227.762  14
   8   1  17 1281.11 217.582   9
  -8   1  17 1166.70 214.644  16
   8   1  17 1144.15 193.718  16
   8  -1  17 1356.31 187.985   9
   8  -1  18 216.630 117.983  14
   8   1  18 328.187 139.022   9
  -8   1  18 172.472 140.408  16
   8   1  18 185.296 117.295  16
   8  -1  18 11.7702 112.204   9
  -8  -1  18 475.369 131.839  16
   8   1  18 4.79480 133.360  14
   8   1  19 376.159 102.276   9
  -8   1  19 137.459 95.9169  16
  -8  -2   0 31046.5 1408.19   1
  -8  -2   1 141706. 4201.50   1
  -8  -2   2 19818.6 1073.44   1
  -8  -2   3 67256.6 2395.81   1
  -8  -2   4 18099.8 1041.04   1
  -8  -2   5 13179.2 917.821   1
   8  -2   6 9034.53 907.942   3
  -8  -2   6 10830.4 872.443   1
   8  -2   7 43607.5 2142.43   3
  -8  -2   7 42645.3 1924.88   1
   8  -2   7 43661.7 2075.84   2
   8  -2   8 17155.0 1300.18   3
  -8  -2   8 16517.0 1162.66   1
   8  -2   8 17777.5 1321.94   2
   8  -2   9 61461.8 2807.33   2
   8  -2   9 60529.1 2723.35   3
   8  -2  10 8230.19 1037.10   2
   8  -2  10 8331.75 964.167   3
  -8   2  11 30055.9 944.707   7
   8   2  11 29621.9 989.657  11
   8   2  11 27524.0 993.272  14
  -8  -2  11 30243.4 991.964  18
  -8  -2  11 30603.1 985.473  16
  -8   2  11 30162.4 985.012  16
   8   2  11 29742.6 984.907   7
   8   2  12 2896.47 290.632   7
  -8   2  12 2721.92 246.165   7
   8   2  12 2321.57 280.889  11
  -8  -2  12 2686.80 296.765  18
  -8  -2  12 2127.95 251.140  16
   8   2  12 2414.00 299.823  14
  -8   2  12 2671.34 284.305  16
   8  -2  12 2878.95 289.868  15
  -8   2  13 11287.5 484.125   7
   8   2  13 11258.5 529.356   7
   8   2  13 11850.7 536.920  11
   8  -2  13 10765.1 510.898  15
   8   2  13 10515.6 546.922  14
  -8  -2  13 10998.8 512.315  16
  -8   2  13 10985.0 539.006  16
  -8   2  14 186.412 143.086   7
   8   2  14 414.810 212.673   7
   8  -2  14 459.404 211.844  15
  -8   2  14 378.040 219.765  16
   8   2  14 342.740 199.393   9
   8   2  14 172.467 227.784  14
   8   2  15 359.358 187.530   7
   8   2  15 424.984 242.393  14
  -8   2  15 554.799 207.088  16
   8   2  15 618.863 215.539   9
   8  -2  15 331.042 187.654  15
  -8   2  16 782.959 216.125  16
   8   2  16 894.775 178.818   7
   8   2  16 1069.52 203.581   9
   8   2  16 892.487 223.514  14
   8   2  17 2978.70 207.115   7
   8   2  17 2624.41 219.813   9
  -8   2  17 2793.51 234.608  16
   8   2  18 791.510 109.678   7
   8   2  18 933.202 126.058   9
   8   2  18 1046.81 142.806  16
  -8   2  18 925.149 141.647  16
  -8  -3  -3 21537.0 1363.75   1
  -8  -3  -2 10302.6 937.757   1
  -8  -3  -1 110786. 3765.99   1
  -8  -3   0 15254.9 1085.68   1
  -8  -3   1 109100. 3768.88   1
   8  -3   1 115479. 3508.45   1
  -8  -3   2 9711.83 902.310   1
  -8  -3   3 19723.2 1255.24   1
  -8  -3   4 2069.88 445.172   1
  -8  -3   5 12248.3 1016.68   1
   8  -3   5 11424.3 951.554   2
  -8  -3   6 11784.6 1024.77   1
   8  -3   6 11329.1 996.347   2
   8  -3   7 45092.0 2434.22   3
   8  -3   7 49161.2 2345.05   2
  -8  -3   7 48649.1 2332.56   1
  -8  -3   8 3399.92 640.414   1
   8  -3   8 3656.90 693.944   2
   8  -3   8 4653.98 805.841   3
  -8   3   9 29360.7 980.833  13
  -8   3   9 31594.3 977.226   7
  -8   3   9 31046.9 965.891   6
   8   3   9 31609.1 997.128   7
   8   3   9 30129.6 965.263  12
   8  -3   9 30213.6 1979.17   3
  -8   3   9 30353.3 983.465  12
   8  -3   9 30254.0 1007.06  18
   8   3   9 28677.7 1021.80  14
   8   3  10 4910.28 350.762   7
   8   3  10 4989.37 315.824  12
  -8   3  10 5047.52 329.231   7
  -8   3  10 4969.92 313.470   6
   8  -3  10 5337.32 369.273  18
  -8  -3  10 4736.62 350.853  18
  -8   3  10 4187.35 312.051  13
   8   3  10 3984.59 360.083  14
  -8  -3  11 16080.5 677.582  18
  -8   3  11 16660.9 627.458   6
  -8   3  11 17545.1 649.722   7
   8   3  11 16534.1 669.981   7
   8   3  11 15868.0 613.516  12
   8  -3  11 16955.7 697.640  18
  -8   3  11 16987.4 649.902  16
   8   3  11 16408.8 703.832  14
   8   3  12 1912.06 278.395  14
  -8   3  12 1996.52 250.664   7
   8   3  12 2119.62 262.162   7
   8   3  12 1837.11 220.279  12
  -8   3  12 1559.24 201.410   6
  -8   3  12 2169.68 244.154  16
  -8  -3  12 2176.18 288.030  18
   8  -3  12 2178.88 255.247  15
   8   3  13 3192.78 303.043   7
   8   3  13 3207.70 328.963  14
  -8   3  13 3199.50 249.779   6
  -8   3  13 3363.70 283.264  16
  -8  -3  13 3396.95 314.436  18
   8   3  13 3674.82 277.243   9
   8  -3  13 3633.88 285.453  15
   8  -3  14 1963.82 224.639  15
   8   3  14 1685.97 245.003   7
  -8   3  14 1788.11 233.374  16
   8   3  14 1499.28 209.543   9
  -8   3  15 2708.64 233.620  16
   8   3  15 2924.97 253.724   7
   8  -3  15 2589.87 215.264  15
   8   3  15 2903.25 230.026   9
   8   3  15 2612.76 213.412   6
   8   3  16 1049.60 131.632   6
   8   3  16 1018.97 164.938   7
   8   3  16 999.001 140.518   9
  -8   3  16 1039.64 156.231  16
   8   3  17 1702.25 146.199   7
   8   3  17 1573.91 167.976  16
  -8   3  17 1544.62 146.656  16
  -8  -4  -5 4928.10 832.924   1
  -8  -4  -3 4124.63 711.536   1
  -8  -4  -2 3393.63 655.621   1
  -8  -4  -1 7902.07 929.583   1
  -8  -4   0 3462.99 662.498   1
  -8  -4   1 7873.13 906.182   1
  -8  -4   2 4799.70 776.011   1
  -8  -4   3 3714.79 674.197   1
  -8  -4   4 3210.22 652.214   1
  -8   4   5 5222.31 326.896  13
  -8   4   5 5187.38 307.137   6
   8   4   5 4981.68 325.061  12
  -8  -4   5 5868.58 827.552   1
  -8   4   6 1347.08 221.569  13
   8   4   6 1148.17 206.895  13
  -8   4   6 1040.05 195.437  12
   8   4   6 1085.46 200.768  12
  -8   4   6 1095.97 194.090   6
  -8  -4   6 1227.08 208.477  17
   8  -4   7 4794.43 330.832  18
  -8   4   7 4174.47 322.604  13
   8   4   7 4995.06 316.354  13
   8   4   7 4771.76 322.144   7
  -8   4   7 4832.87 323.816  12
   8   4   7 4347.75 324.099  12
  -8   4   7 4445.68 307.812   6
  -8   4   8 386.766 194.368  13
   8   4   8 532.259 191.351  12
   8   4   8 368.925 190.116   7
   8  -4   8 307.502 186.378  18
  -8   4   8 132.406 176.879   6
  -8   4   8 288.294 188.364  12
  -8   4   9 2214.90 263.529  12
   8   4   9 1940.15 258.748   7
   8   4   9 1955.11 255.147  12
  -8   4   9 1977.07 254.187   6
   8  -4   9 2359.92 281.857  18
  -8   4   9 2393.50 269.442  13
  -8   4  10 871.155 224.806  13
   8   4  10 865.184 215.514   7
  -8   4  10 913.808 194.970   6
   8  -4  10 1244.21 242.534  18
  -8  -4  10 788.825 241.466  18
   8   4  10 916.236 207.476  12
   8   4  11 3636.47 297.152   7
   8   4  11 3844.54 286.459  12
  -8   4  11 3995.29 291.199   6
   8  -4  11 3868.10 318.361  18
  -8  -4  11 3835.87 335.537  18
   8   4  12 1773.02 243.025   7
   8   4  12 1588.85 216.153  12
  -8   4  12 1645.76 217.710   6
   8  -4  12 1902.85 225.032  15
  -8  -4  12 1657.35 254.220  18
   8   4  13 2971.83 254.668   7
   8   4  13 2858.17 228.054  12
  -8  -4  13 2852.92 275.980  18
  -8   4  13 3142.78 232.625   6
   8  -4  13 3114.87 235.502  15
   8   4  14 64.8849 133.769   6
   8   4  14 116.475 147.044   7
   8   4  15 982.944 143.634   7
   8   4  15 988.347 134.718   6
   8   4  16 251.086 91.4632   7
  -8   5   0 6226.39 359.089  13
   8   5   0 6651.83 356.492  12
  -8   5   1 29225.2 947.631  13
   8   5   1 28852.4 931.473  12
  -8   5   2 3634.87 298.610  13
   8   5   2 3289.88 281.208  12
  -8   5   3 9102.11 462.131  13
   8   5   3 8815.22 434.972  12
   8   5   3 9061.17 459.121  13
  -8   5   4 2044.25 251.611  13
   8   5   4 2033.74 255.154  13
  -8   5   4 2043.76 219.265   6
  -8   5   5 6345.31 386.321  13
   8   5   5 5143.61 352.015  13
  -8   5   5 5405.08 329.444   6
   8   5   5 6224.37 364.563  12
  -8   5   5 6169.26 346.585  12
   8   5   6 5955.63 362.360  13
  -8   5   6 5771.21 356.561  12
   8   5   6 5942.08 369.844  12
  -8   5   6 5590.37 345.347   6
  -8   5   7 6941.05 418.753  13
   8   5   7 6816.84 374.667  13
   8   5   7 7291.63 413.785  12
  -8   5   7 7045.61 379.911   6
   8  -5   7 7734.63 406.835  18
   8   5   8 3583.94 269.331  13
  -8   5   8 3854.01 316.448  13
   8   5   8 3391.22 309.929  12
  -8   5   8 3582.95 290.072   6
   8  -5   8 3444.72 279.264  18
  -8   5   9 12840.6 561.477  13
   8   5   9 13553.5 555.708  12
  -8   5   9 13890.6 538.755   6
   8  -5   9 13548.4 552.330  18
  -8   5  10 1163.08 210.934  13
   8   5  10 990.709 192.403   6
   8   5  10 1033.61 205.174  12
  -8   5  10 1532.40 215.386   6
  -8  -5  10 806.191 224.459  18
   8   5  10 1196.85 190.019   7
   8  -5  10 1152.57 214.007  18
   8   5  11 6026.77 309.431   7
   8   5  11 6400.60 338.878  12
   8   5  11 6998.35 345.493   6
   8  -5  11 6215.81 335.940  18
  -8  -5  11 5717.53 363.240  18
   8   5  12 130.629 128.313  12
   8   5  12 15.8259 131.819   6
   8   5  12 153.822 114.140   7
   8   5  13 1464.76 156.934   6
  -8  -5  13 1116.79 161.425  18
   8   5  14 634.642 96.2097   6
   8   6  -5 7985.24 376.368  13
   8   6  -4 1411.99 212.111  13
   8   6  -3 5634.79 350.862  13
   8   6  -2 604.573 202.426  13
   8   6  -1 2341.53 279.446  13
  -8   6   0 185.996 162.208  13
   8   6   0 139.430 199.996  13
  -8   6   1 2200.15 233.761  13
   8   6   1 2886.34 282.724  13
   8   6   2 980.875 231.753  13
   8   6   2 715.178 162.933  12
  -8   6   2 633.954 198.085  13
  -8   6   3 5555.59 343.038  13
   8   6   3 5616.77 358.148  13
   8   6   3 5404.09 315.496  12
   8   6   4 959.730 206.493  13
  -8   6   4 1216.63 220.019  13
   8   6   4 1065.09 192.387  12
  -8   6   5 8596.34 422.934  13
   8   6   5 7633.22 399.075  13
   8   6   5 8283.87 389.756  12
  -8   6   6 170.787 189.441  13
   8   6   6 193.094 158.424  13
   8   6   6 96.8870 161.927  12
   8   6   7 3741.92 248.311  13
  -8   6   7 3638.70 279.390  13
   8   6   7 3628.58 259.231  12
   8   6   7 3199.59 220.971   6
  -8   6   8 1430.32 206.221  13
   8   6   8 1626.96 177.931  13
   8   6   8 1626.02 199.244  12
  -8  -6   8 1411.59 209.721  18
   8   6   8 1687.55 168.203   6
   8   6   9 1425.00 173.973  12
   8   6   9 1436.50 151.035   6
  -8  -6   9 1245.65 180.661  18
   8   6  10 581.993 124.323  12
   8   6  10 487.601 108.823   6
  -8  -6  10 538.120 145.578  18
   8   6  11 316.483 96.3170  12
  -8  -6  11 227.157 101.665  18
   8   7  -3 111.918 100.306  13
   8   7  -2 92.4882 112.333  13
   8   7  -1 2076.72 181.383  13
   8   7   0 752.371 145.456  13
  -8   7   1 2319.25 169.946  13
   8   7   1 1978.10 185.222  13
  -8   7   2 203.655 109.276  13
   8   7   2 106.473 127.463  13
   8   7   3 522.946 135.173  13
  -8   7   3 233.663 117.135  13
  -8   7   4 21.6990 110.731  13
   8   7   4-24.9612 107.064  13
   8   7   5 58.5424 93.8750  13
  -8   7   5 58.6332 101.080  13
  -8  -7   6 148.276 102.973  18
  -9   0  -4-71.3666 131.946   4
  -9   0  -3 59.8073 184.192   4
   9   0  -3 18.2711 45.0090   3
   9   0  -2-74.8814 154.616   3
   9   0  -1 3.76513 184.979   3
   9   0   0 10.5411 259.245   3
   9   0   1 256.039 290.277   3
   9   0   2-188.140 313.737   3
  -9   0   2 94.7849 150.098   1
   9   0   3 626.114 407.131   3
  -9   0   3 89.3663 122.060   1
  -9   0   4 86.0848 126.828   1
   9   0   4 264.923 349.842   3
   9   0   5 438.478 371.998   3
   9   0   6 643.963 432.186   3
  -9   0   8 93.3077 278.525   4
   9   0   8-91.7793 348.789   2
   9   0   9-27.9919 346.344   2
   9   0  10-246.351 422.212   2
   9   0  11 250.739 374.992   2
   9   0  12 62.2781 172.261  11
  -9   0  12 405.695 205.341   9
  -9   0  12 1.46203 193.411  16
   9   0  12 68.2210 188.275  15
   9   0  13 536.542 243.185  15
  -9   0  13 132.171 196.112   9
   9   0  13-95.8319 180.810  11
  -9   0  13 28.8678 209.438  16
   9   0  14 372.742 192.525  11
  -9   0  14 109.124 220.011  16
   9   0  14 70.3001 212.553   9
   9   0  15 252.756 175.919   7
   9   0  15 4.09040 168.126  11
  -9   0  15-165.807 222.695  16
   9   0  15-81.7663 197.437   9
   9   0  16 420.197 169.263  16
   9   0  16 64.5964 148.889  11
  -9   0  16 103.824 205.980  16
   9   0  16-65.1189 198.766   9
   9   0  16 251.274 202.603  14
   9   0  17 151.150 171.250  14
   9   0  17 276.207 172.704   9
  -9   0  17-113.592 173.416  16
   9   0  18 85.1775 137.690   9
  -9   0  18-167.870 150.320  16
   9   0  18 93.4148 131.842  14
   9   0  19-30.4573 87.0348   9
  -9  -1  -1 291990. 7521.88   4
  -9  -1   0 2433.38 424.487   4
  -9  -1   1 297521. 7734.33   4
  -9  -1   1 293536. 7624.50   1
  -9  -1   2 33753.7 1309.53   1
  -9  -1   2 34969.4 1461.41   4
  -9  -1   3 35188.3 1508.38   4
  -9  -1   3 33182.0 1277.86   1
   9  -1   3 33071.4 1492.64   3
   9  -1   4 83954.5 2941.55   3
  -9  -1   4 84590.2 2628.87   1
   9  -1   5 9301.91 829.864   3
  -9  -1   5 9861.06 788.859   4
  -9  -1   5 9401.73 638.175   1
   9  -1   6 83887.6 3008.84   3
  -9  -1   6 83926.6 2641.10   1
  -9  -1   6 79188.3 2802.54   4
  -9  -1   7 53160.1 2119.52   4
   9  -1   7 56540.6 2338.97   3
  -9  -1   7 53313.1 1986.06   1
   9   1   7 53395.7 2094.77   2
  -9  -1   8 3840.43 547.054   4
   9   1   8 4025.46 576.038   2
   9  -1   8 3293.50 622.829   2
   9  -1   8 4636.65 698.042   3
   9  -1   9 78885.7 3148.19   3
   9   1   9 78434.1 2987.79   2
   9  -1   9 79719.3 3216.17   2
   9  -1  10 3610.82 696.334   2
   9  -1  11 25010.2 1753.55   2
   9  -1  11 23745.7 835.374  15
   9   1  11 24539.1 833.107  11
  -9  -1  11 23937.2 824.924   9
  -9   1  11 24507.3 840.942  16
   9  -1  12 10664.1 508.916  15
  -9   1  12 11061.6 496.659   9
   9   1  12 10913.7 485.647   8
   9   1  12 10668.5 503.906  11
  -9  -1  12 10538.4 515.498  16
   9  -1  12 10140.4 483.026   9
  -9   1  12 10506.7 514.959  16
   9  -1  13 1349.29 211.227  11
   9   1  13 1422.90 233.828  11
  -9   1  13 1437.10 231.286   9
  -9  -1  13 866.247 221.958  16
  -9   1  13 1637.76 264.726  16
   9  -1  13 1595.84 231.428   9
   9  -1  13 1328.16 251.206  15
   9   1  13 1404.26 228.001   8
   9   1  14 17518.8 676.439   7
   9   1  14 17060.8 676.680  11
   9  -1  14 17929.6 653.010  11
   9   1  14 17365.0 689.486   9
   9  -1  14 17218.8 668.135   9
  -9  -1  14 16745.2 693.922  16
   9   1  14 18537.4 730.357  14
  -9   1  14 16725.9 701.688  16
   9  -1  14 16666.0 683.083  15
   9   1  15 2088.89 290.648  14
   9   1  15 2125.96 243.019   7
   9   1  15 1602.56 236.730  11
  -9  -1  15 2074.13 267.748  16
   9  -1  15 2068.70 252.424   9
  -9   1  15 2054.42 288.406  16
   9   1  15 2024.88 268.223   9
   9  -1  15 2004.86 264.804  15
   9   1  16 6590.47 356.472   7
  -9   1  16 7558.50 419.637  16
  -9  -1  16 6702.08 384.738  16
   9   1  16 7329.67 390.772   9
   9   1  16 7229.89 412.405  14
   9  -1  16 6560.05 360.225   9
   9  -1  17 2383.65 221.449  14
   9   1  17 2222.88 187.526   7
   9   1  17 2767.80 254.077  14
  -9  -1  17 2193.82 223.915  16
   9  -1  17 2246.97 203.171   9
   9   1  17 2850.91 251.541   9
  -9   1  17 2711.95 252.914  16
   9   1  17 2307.35 215.362  16
   9  -1  18 927.734 142.960  14
  -9   1  18 955.411 162.291  16
   9   1  18 678.856 143.624   9
   9  -1  18 628.799 117.610   9
   9   1  18 682.876 136.765  16
   9   1  18 448.558 136.742  14
  -9  -2   0 503.222 366.349   1
  -9  -2   1 39049.7 1655.41   1
  -9  -2   2 19040.9 1065.78   1
  -9  -2   3 20405.7 1120.02   1
  -9  -2   4 36652.0 1617.40   1
   9  -2   5 17272.9 1210.68   3
  -9  -2   5 15585.5 1000.65   1
  -9  -2   6 8481.64 767.793   1
   9  -2   6 8175.17 915.676   3
   9  -2   7 15822.0 1245.35   3
  -9  -2   7 16355.9 1113.71   1
   9  -2   8 10079.3 1015.00   2
   9  -2   8 11515.1 1123.84   3
  -9  -2   8 10699.2 924.479   1
   9  -2   9 15749.7 1325.11   3
   9  -2   9 15467.8 1314.22   2
   9  -2  10 5965.11 874.511   2
   9   2  10 5657.25 349.450  11
   9  -2  10 5716.69 875.328   3
   9   2  10 5947.20 359.574   8
   9   2  10 4550.39 347.095  14
  -9   2  11 6046.47 338.059   7
   9   2  11 6702.53 395.125  11
  -9  -2  11 6082.00 381.712  18
  -9  -2  11 6043.48 378.381  16
  -9   2  11 6891.35 391.538  16
   9   2  11 5563.06 388.518  14
  -9   2  12 8559.27 415.366   7
   9   2  12 8819.22 459.939   7
   9   2  12 8174.78 455.249  11
  -9  -2  12 8880.64 464.988  16
   9   2  12 7413.36 463.244  14
  -9  -2  12 8308.01 447.651  18
  -9   2  12 8125.26 441.760  16
   9  -2  12 8304.53 446.983  15
  -9   2  13 502.217 171.763   7
   9   2  13 432.747 218.335   7
   9   2  13 609.715 238.674  11
   9   2  13 628.931 256.300  14
   9  -2  13 450.907 211.411  15
  -9  -2  13 137.955 191.954  16
  -9   2  13 524.489 219.141  16
   9   2  14 4436.68 337.396   7
   9  -2  14 3947.90 318.973  15
  -9   2  14 4612.14 345.018  16
   9   2  14 4387.06 318.136   9
  -9  -2  14 4289.22 316.959  16
   9   2  14 4745.03 379.062  14
   9   2  15 3854.06 301.920   7
   9   2  15 3968.64 313.404   9
  -9   2  15 3792.53 318.525  16
   9  -2  15 3650.37 291.078  15
   9   2  15 3830.83 343.536  14
   9   2  16 1942.16 211.209   7
  -9   2  16 1971.13 239.497  16
   9   2  16 2065.45 224.569   9
   9   2  16 2290.51 255.116  14
   9   2  17 1746.12 169.649   7
  -9   2  17 1788.97 205.415  16
   9   2  17 1745.31 186.705   9
   9   2  18 703.715 104.222   7
   9   2  18 915.525 135.062  16
  -9   2  18 729.310 132.806  16
   9   2  18 904.100 120.141   9
  -9  -3  -3 29364.8 1651.21   1
  -9  -3  -2 12178.9 1019.30   1
  -9  -3  -1 36548.4 1819.67   1
  -9  -3   0 4053.35 619.344   1
  -9  -3   1 32556.9 1675.75   1
  -9  -3   2 12057.6 988.898   1
  -9  -3   3 27987.2 1554.90   1
  -9  -3   4 27466.8 1568.56   1
  -9  -3   5 3711.42 610.409   1
   9  -3   6 12147.3 1039.71   2
   9  -3   6 10487.2 1116.92   3
  -9  -3   6 8987.39 918.694   1
   9  -3   7 11004.2 1148.41   3
  -9  -3   7 10285.3 1013.30   1
   9  -3   7 9286.98 987.607   2
  -9  -3   8 1416.26 499.566   1
   9  -3   8 1308.58 488.709   2
   9  -3   8 1568.49 624.499   3
  -9   3   9 18134.3 678.552   7
   9   3   9 17863.1 660.994  12
   9   3   9 18367.7 690.597   7
  -9   3   9 18009.2 659.451   6
   9  -3   9 19049.8 712.368  18
  -9   3   9 17591.3 685.235  13
   9   3  10 982.640 213.592   7
   9   3  10 965.050 184.395  12
  -9   3  10 887.557 202.399   7
   9  -3  10 1191.54 236.772  18
  -9   3  10 908.284 195.447   6
  -9  -3  10 760.704 209.844  18
  -9   3  10 474.254 189.522  13
   9   3  10 624.094 223.715  14
   9  -3  11 10466.7 532.461  18
  -9   3  11 11105.9 491.904   7
   9   3  11 11298.0 524.657   7
   9   3  11 10865.3 471.629  12
  -9   3  11 10509.5 468.315   6
  -9  -3  11 10385.8 521.343  18
   9   3  11 9623.35 529.033  14
   9   3  12 1815.47 286.170  14
   9   3  12 2009.02 224.299  12
  -9   3  12 2171.79 234.098   6
  -9  -3  12 2520.94 289.436  18
   9   3  12 2243.88 277.052   7
  -9   3  12 1811.94 221.537  16
   9  -3  12 1988.81 268.991  15
   9   3  13 2628.19 276.879   7
  -9   3  13 2333.51 214.443   6
   9   3  13 2278.31 244.780   9
  -9  -3  13 2027.79 258.825  18
  -9   3  13 2588.37 259.770  16
   9  -3  13 1710.81 231.572  15
   9   3  13 1629.71 279.021  14
   9   3  14 2527.25 274.820   7
  -9   3  14 2504.79 244.164  16
   9   3  14 3234.26 250.287   9
   9  -3  14 2578.50 240.684  15
   9   3  15-78.7723 161.666   7
   9   3  15 215.871 129.840   6
   9  -3  15 263.988 148.646  15
  -9   3  15 247.494 150.048  16
   9   3  15 34.2816 137.701   9
   9   3  16 342.820 146.210   7
   9   3  16 424.372 121.201   6
   9   3  16 329.201 118.858   9
  -9   3  16 700.893 145.723  16
   9   3  17 1368.49 152.075  16
   9   3  17 940.474 122.296   7
  -9  -4  -5 4830.26 819.560   1
  -9  -4  -4 32272.5 1976.97   1
  -9  -4  -3 5006.16 750.211   1
  -9  -4  -2 19264.8 1461.50   1
  -9  -4  -1 41909.0 2207.76   1
  -9  -4   0 2453.47 583.633   1
  -9  -4   1 39568.5 2134.63   1
  -9  -4   2 17948.0 1375.29   1
  -9  -4   3 5880.06 834.747   1
  -9  -4   4 29808.0 1843.94   1
  -9   4   5 5994.44 348.788  13
  -9   4   5 6100.99 341.856  12
   9   4   5 5174.61 331.920  12
  -9   4   5 5044.15 322.252   6
  -9  -4   5 6192.89 356.586  17
  -9   4   6 12801.0 546.039  13
  -9   4   6 12499.7 521.144  12
   9   4   6 12035.9 524.824  12
  -9   4   6 11696.5 506.770   6
   9   4   6 11668.3 511.942  13
  -9  -4   6 13417.9 539.442  17
  -9   4   7 13856.7 579.105  12
   9   4   7 14529.8 573.896   7
  -9   4   7 14646.9 604.285  13
   9   4   7 13885.8 586.390  12
  -9   4   7 13878.9 571.846   6
   9  -4   7 15056.8 604.218  18
  -9   4   8 5496.65 368.507  13
   9   4   8 5678.67 355.896   7
  -9   4   8 5487.54 350.194  12
   9   4   8 5535.93 354.261  12
  -9   4   8 5428.80 338.767   6
   9  -4   8 6169.40 370.553  18
  -9   4   9 20828.1 793.774  13
   9   4   9 21313.4 776.266   7
   9   4   9 21745.8 778.282  12
  -9   4   9 22615.5 775.730   6
   9  -4   9 21713.9 803.264  18
   9   4  10 3863.79 307.654  12
  -9   4  10 3656.36 283.719   6
  -9  -4  10 3491.20 322.247  18
   9   4  10 3251.70 289.352   7
   9  -4  10 3734.91 315.568  18
  -9   4  10 3065.14 286.407  13
   9   4  11 8115.33 427.549   7
   9   4  11 7944.07 403.554  12
  -9   4  11 7972.36 403.129   6
  -9  -4  11 7791.74 444.289  18
   9  -4  11 8130.30 441.394  18
   9   4  12 6708.10 381.162   7
   9   4  12 6583.84 353.068  12
  -9   4  12 7020.18 362.144   6
   9  -4  12 6928.01 366.279  15
  -9  -4  12 6921.54 402.012  18
   9   4  13 598.828 183.082   7
   9   4  13 564.703 156.173  12
  -9  -4  13 660.636 192.779  18
   9  -4  13 810.067 167.161  15
   9   4  14 3018.19 228.541   7
   9   4  14 3248.27 227.993   6
   9   4  15 1189.38 146.289   7
   9   4  15 1213.19 134.038   6
   9   4  16 1675.59 127.404   7
  -9   5   0 6294.40 362.935  13
   9   5   0 6183.56 359.293  12
   9   5   1 566.174 190.370  12
  -9   5   1 684.919 191.021  13
  -9   5   2 3399.83 285.926  13
   9   5   2 2674.25 270.399  12
  -9   5   3 4314.42 313.783  13
   9   5   3 3443.04 303.111  13
   9   5   3 3635.88 288.252  12
  -9   5   4 645.070 214.330  13
   9   5   4 624.968 210.934  13
   9   5   4 578.006 216.358  12
   9   5   5 5398.43 365.183  13
   9   5   5 5551.66 363.681  12
  -9   5   5 5878.46 387.646  13
  -9   5   6 1816.70 254.387  13
   9   5   6 1642.47 225.132  13
  -9   5   6 1689.18 223.745   6
   9   5   6 1822.91 256.950  12
  -9   5   7 4116.59 348.114  13
  -9   5   7 4114.73 302.216   6
   9   5   7 3987.81 320.541  12
   9   5   7 3962.41 288.150  13
  -9   5   8 1484.87 249.696  13
   9   5   8 1392.54 195.342  13
   9   5   8 1311.74 238.351  12
  -9   5   8 1150.39 212.087   6
  -9   5   9 336.301 200.430  13
   9   5   9 354.228 198.340  12
   9  -5   9 640.604 180.054  18
   9   5  10 2601.70 226.772   7
   9   5  10 3664.47 278.665  12
  -9  -5  10 3330.22 293.560  18
   9   5  10 3269.97 263.975   6
   9  -5  10 3679.48 270.585  18
   9   5  11 334.952 159.255  12
  -9  -5  11 178.688 175.562  18
   9   5  11 187.825 137.764   7
   9   5  12 914.149 157.839  12
  -9  -5  12 1068.68 181.058  18
   9   5  12 785.946 132.800   7
   9   5  12 939.208 169.434   6
   9   5  13 1696.23 159.093   6
   9   6  -5 894.533 187.388  13
   9   6  -4 3517.65 285.155  13
   9   6  -3 3159.73 273.205  13
   9   6  -2 1926.47 245.110  13
   9   6  -1 4564.77 333.076  13
  -9   6   0 1600.90 201.240  13
   9   6   0 1587.09 242.620  13
  -9   6   1 4186.14 289.887  13
   9   6   1 4445.42 335.790  13
   9   6   2 2094.48 263.903  13
   9   6   2 1883.27 218.704  12
  -9   6   2 2126.55 230.161  13
  -9   6   3 3623.74 286.850  13
   9   6   3 2853.75 280.905  13
   9   6   3 3140.33 254.033  12
  -9   6   4 3875.33 295.050  13
   9   6   4 3265.31 277.745  13
   9   6   4 3438.25 264.839  12
  -9   6   5 800.163 208.226  13
   9   6   5 1169.57 202.208  13
   9   6   5 1126.39 195.974  12
  -9   6   6 2823.11 258.356  13
   9   6   6 2693.58 234.764  12
   9   6   6 2134.13 214.331  13
  -9   6   7 3826.45 281.848  13
   9   6   7 3782.08 253.832  13
   9   6   7 3599.36 255.320  12
  -9   6   8 778.319 166.732  13
   9   6   8 637.772 135.527  13
   9   6   8 792.090 164.805  12
   9   6   8 508.971 128.561   6
  -9  -6   8 590.946 174.637  18
   9   6   9 2979.53 212.038  12
   9   6   9 2373.09 174.145   6
  -9  -6   9 2627.22 225.260  18
   9   6  10 989.549 136.535  12
   9   6  10 894.798 116.311   6
  -9  -6  10 1402.82 159.895  18
   9   6  11 1358.76 125.181  12
   9   7  -3 599.058 108.588  13
   9   7  -2 1835.88 163.143  13
   9   7  -1 778.758 140.625  13
   9   7   0 2078.47 183.820  13
   9   7   1 507.648 129.154  13
  -9   7   2 1910.70 155.724  13
   9   7   2 1628.79 168.986  13
  -9   7   3 764.146 125.389  13
   9   7   3 719.772 129.383  13
  -9   7   4 1044.10 125.742  13
   9   7   4 1015.79 131.045  13
   9   7   5 1359.94 127.873  13
 -10   0  -4 201109. 5108.02   4
 -10   0  -3 69728.9 1829.05   4
  10   0  -3 55189.4 1482.60   3
  10   0  -2 109664. 2885.03   3
  10   0  -1 28562.4 1032.46   3
  10   0   0 412.204 281.268   3
  10   0   1 28069.6 1177.39   3
  10   0   2 115813. 3302.14   3
 -10   0   2 107587. 2908.69   1
  10   0   3 75648.7 2493.36   3
 -10   0   3 73738.3 2021.35   1
  10   0   4 197694. 5560.26   3
 -10   0   4 196581. 4964.40   1
  10   0   5 94602.8 3156.85   3
  10   0   6 178593. 5325.01   3
 -10   0   8 15362.4 1039.62   4
  10   0   9 2532.19 546.495   2
  10   0  10 23570.5 1579.16   2
  10   0  11 13037.0 558.890  15
 -10   0  11 13348.3 570.635  16
  10   0  12 17265.4 686.276  15
 -10   0  12 17565.0 683.421   9
  10   0  12 17548.9 673.440  11
 -10   0  12 17478.9 697.460  16
 -10   0  13 15493.7 663.198  16
  10   0  13 15578.5 656.763  15
  10   0  13 15980.9 636.803  11
  10   0  14 23076.9 818.658  11
 -10   0  14 23304.0 863.673  16
  10   0  14 23299.9 832.792   9
  10   0  15 9353.75 435.602   7
  10   0  15 10039.8 485.346   9
  10   0  15 9879.81 460.405  11
 -10   0  15 9343.46 499.809  16
  10   0  16 8212.45 381.930   7
  10   0  16 8676.84 396.266  11
 -10   0  16 8414.82 443.998  16
  10   0  16 9075.37 438.486   9
  10   0  16 8240.79 447.319  14
  10   0  17 1682.79 221.931  14
  10   0  17 2115.42 231.155   9
 -10   0  17 1556.93 218.606  16
  10   0  18 406.301 133.256   9
 -10   0  18 314.707 149.645  16
  10   0  18 243.266 129.325  14
 -10  -1  -1 7163.29 570.990   4
 -10  -1   0 13442.5 818.382   4
 -10  -1   1 7651.63 575.111   1
 -10  -1   1 7423.92 666.038   4
 -10  -1   2 49612.1 1715.86   1
  10  -1   3 3911.67 553.445   3
 -10  -1   3 4539.67 443.602   1
  10  -1   4 40616.7 1835.62   3
 -10  -1   4 41875.3 1520.60   1
 -10  -1   5 3029.40 377.964   1
  10  -1   5 3310.34 564.693   3
 -10  -1   5 3444.11 539.784   4
  10  -1   6 10459.1 926.947   3
 -10  -1   6 9242.01 661.236   1
 -10  -1   6 10502.8 866.967   4
 -10  -1   7 8267.19 767.387   4
 -10  -1   7 7598.30 651.499   1
 -10  -1   8 2817.15 488.341   4
  10   1   8 3164.68 513.836   2
  10  -1   8 2671.44 579.788   3
  10  -1   9 364.827 425.603   2
  10   1   9 1401.75 424.436   2
  10  -1   9 930.089 471.897   3
  10  -1  10 1019.02 508.428   2
  10   1  11 3276.05 290.539  11
 -10   1  11 2902.90 259.068   9
  10  -1  11 2837.72 265.471  15
 -10  -1  11 3148.73 277.637  16
 -10   1  11 2912.99 278.065  16
  10   1  11 2884.34 263.482   8
  10   1  12 4268.92 334.372  11
 -10   1  12 4549.52 320.979   9
 -10  -1  12 4545.06 353.386  16
  10   1  12 5117.79 333.945   8
 -10   1  12 4539.65 341.656  16
  10  -1  12 4139.59 340.135  15
  10   1  13 3596.47 319.910  11
 -10  -1  13 3190.57 316.231  16
  10  -1  13 3115.47 288.784  11
  10   1  13 3746.92 303.641   8
  10  -1  13 3701.62 325.594  15
 -10   1  13 3594.98 325.425  16
  10  -1  13 3328.43 291.191   9
  10   1  14 2241.05 302.752  14
  10   1  14 1946.92 257.071   7
  10   1  14 2696.00 284.604  11
 -10  -1  14 2175.02 284.791  16
 -10   1  14 1502.51 276.904  16
  10  -1  14 2265.61 259.403   9
  10  -1  14 2015.48 275.684  15
  10  -1  14 2127.31 238.693  11
  10  -1  15 1356.00 253.759  15
  10   1  15 1340.22 276.530  14
  10   1  15 1449.65 221.592   7
  10   1  15 1377.16 228.027  11
  10  -1  15 1373.30 209.315  11
  10   1  15 1458.83 264.028   9
 -10  -1  15 1271.75 236.444  16
  10  -1  15 1704.29 240.395   9
 -10   1  15 1491.70 279.610  16
  10   1  16 491.988 177.977   7
  10   1  16 404.012 217.221  14
 -10   1  16 217.415 200.170  16
  10  -1  16 720.174 187.035   9
 -10  -1  16 227.840 201.508  16
  10   1  16 590.234 207.657   9
  10  -1  17 112.346 150.789  14
  10   1  17 438.608 133.465   7
  10   1  17 177.729 176.505  14
  10   1  17 461.239 173.491   9
  10  -1  17 210.464 139.298   9
 -10  -1  17 565.486 164.042  16
  10  -1  18 129.198 111.402  14
  10   1  18 53.6291 125.688  14
  10   1  18 88.1695 89.4900   7
  10  -1  18 211.768 110.612   9
  10   1  18 12.9268 117.378   9
 -10  -1  18 97.5444 111.267  16
 -10   1  18 15.1049 131.730  16
  10   1  18 303.616 120.779  16
 -10  -2   0 292.478 362.027   1
 -10  -2   1 4100.30 547.059   1
 -10  -2   2 44871.4 1815.16   1
 -10  -2   3 49937.3 1971.69   1
 -10  -2   4 60564.2 2278.37   1
  10  -2   5 51669.5 2340.80   3
 -10  -2   5 52985.3 2088.26   1
 -10  -2   6 59390.1 2346.05   1
  10  -2   6 62766.2 2691.45   3
  10  -2   7 22871.2 1542.51   3
 -10  -2   7 21909.1 1306.35   1
  10  -2   8 17939.8 1396.86   3
 -10  -2   8 18242.7 1210.31   1
  10  -2   8 17025.3 1331.68   2
  10  -2   9 409.020 368.930   2
  10  -2   9 1645.20 578.582   3
 -10   2  10 6546.27 351.220   7
  10  -2  10 5048.90 842.006   2
  10   2  10 5939.17 365.707  11
  10  -2  10 5516.65 847.814   3
  10   2  10 6327.66 375.214   8
  10   2  10 5820.73 385.787  14
  10   2  11 2139.89 283.708  14
 -10   2  11 2754.77 243.308   7
  10   2  11 2307.18 270.493  11
  10   2  11 1836.49 265.407   8
 -10  -2  11 2691.25 270.836  18
 -10  -2  11 2002.81 256.952  16
 -10   2  11 2017.85 255.658  16
 -10   2  12 12869.7 530.120   7
  10   2  12 13603.0 586.655   7
 -10  -2  12 13098.4 585.223  16
  10   2  12 12911.1 586.384  11
 -10  -2  12 13331.8 577.232  18
 -10   2  12 14059.3 592.901  16
  10  -2  12 13697.0 590.998  15
  10   2  12 12456.9 600.455  14
  10   2  13 7514.78 424.500   7
  10  -2  13 7470.03 427.073  15
  10   2  13 7072.24 450.942  14
  10   2  13 7445.39 431.867  11
 -10  -2  13 7460.63 428.961  16
 -10   2  13 7454.32 434.776  16
  10   2  14 9173.01 464.783   7
  10  -2  14 8564.17 451.905  15
 -10   2  14 9040.88 473.044  16
  10   2  14 9122.72 453.131   9
  10   2  14 8946.27 492.765  14
 -10  -2  14 8618.99 449.690  16
  10   2  15 7556.12 400.905   7
  10  -2  15 7308.11 387.416  15
 -10  -2  15 6566.62 373.559  16
  10   2  15 6701.33 391.975   9
 -10   2  15 7062.82 401.582  16
  10   2  15 7705.32 439.432  14
  10   2  16 2888.68 243.423   7
 -10   2  16 2624.62 245.800  16
  10   2  16 2910.47 251.934   9
  10   2  16 2615.75 274.725  14
  10   2  17 1402.06 164.687   7
  10   2  17 1629.04 172.721   9
 -10   2  17 1226.80 181.315  16
  10   2  18 404.447 99.3720   9
 -10   2  18 514.531 115.870  16
  10   2  18 375.894 109.905  16
 -10  -3  -3 16945.5 1266.70   1
 -10  -3  -2 37503.1 1900.93   1
 -10  -3  -1 7651.68 839.311   1
 -10  -3   0 15414.4 1140.18   1
 -10  -3   1 9004.24 876.094   1
 -10  -3   2 39563.7 1908.91   1
 -10  -3   3 16459.1 1176.02   1
 -10  -3   4 58658.7 2493.99   1
 -10  -3   5 22605.3 1459.21   1
  10  -3   6 27040.9 1637.86   2
  10  -3   6 26825.6 1824.95   3
 -10  -3   6 25548.3 1591.48   1
  10  -3   7 12964.6 1270.54   3
 -10  -3   7 12666.2 1111.16   1
  10  -3   7 12317.0 1129.41   2
  10   3   8 10798.8 469.205  12
  10  -3   8 10863.5 1214.15   3
 -10   3   8 10831.8 465.033   6
 -10  -3   8 9873.18 1036.96   1
  10  -3   8 11233.1 1135.30   2
 -10   3   8 10845.3 487.652  13
 -10   3   8 10799.9 468.677   7
 -10   3   9 902.720 195.399   7
 -10   3   9 721.450 201.780  13
  10   3   9 975.593 215.295   7
  10   3   9 506.230 168.554  12
 -10   3   9 771.965 175.570   6
  10  -3   9 1239.10 227.884  18
  10   3  10 4417.14 294.039  12
  10   3  10 4012.89 320.732   7
 -10   3  10 4202.79 298.752   6
  10  -3  10 4742.18 347.408  18
 -10  -3  10 4473.84 336.862  18
  10   3  11 9099.02 464.786   7
  10   3  11 9296.92 426.640  12
 -10   3  11 8715.10 426.225   6
 -10  -3  11 9131.94 485.546  18
  10   3  11 7731.75 462.709  14
  10   3  12 17472.2 677.947   7
 -10   3  12 16541.0 610.213   6
  10   3  12 15311.1 683.635  14
  10  -3  12 15841.2 652.083  15
 -10   3  12 17534.5 645.245  16
 -10  -3  12 15757.7 661.766  18
  10   3  13 6796.56 395.730   7
 -10  -3  13 6296.82 384.190  18
 -10   3  13 6099.01 362.194  16
  10  -3  13 5758.00 367.783  15
  10   3  13 5735.75 403.516  14
  10   3  14 7338.94 397.774   7
  10   3  14 7532.60 365.901   9
 -10   3  14 6918.46 368.508  16
  10  -3  14 6677.78 366.612  15
  10   3  15 2928.23 245.595   7
  10  -3  15 2869.90 226.232  15
  10   3  15 2926.34 221.848   9
 -10   3  15 3115.82 237.170  16
  10   3  16 1181.28 162.163   7
  10   3  16 1195.69 146.947   9
  10   3  16 1195.27 127.835   6
 -10   3  16 969.673 144.702  16
  10   3  17 709.546 112.719   7
  10   3  17 501.865 128.326  16
 -10  -4  -4 4131.37 772.453   1
 -10  -4  -3 773.384 471.292   1
 -10  -4  -2 7519.61 968.615   1
 -10  -4  -1 4482.05 731.443   1
 -10  -4   0 2573.42 623.535   1
 -10  -4   1 5067.79 782.775   1
 -10  -4   2 7768.73 926.039   1
 -10  -4   3 1286.54 546.414   1
 -10   4   4 5593.09 336.661  13
  10   4   4 5172.71 330.850  12
 -10   4   4 4791.13 308.975   6
 -10  -4   4 5743.74 354.482  17
 -10   4   5 8877.84 439.048  13
 -10   4   5 7939.29 399.682   6
 -10   4   5 9030.55 417.275  12
  10   4   5 8201.08 419.969  12
 -10  -4   5 8901.96 440.633  17
 -10   4   6 1573.63 235.001  13
  10   4   6 2022.99 229.957  13
 -10   4   6 1705.29 229.483  12
  10   4   6 1566.99 219.602  12
 -10   4   6 1621.66 214.066   6
 -10  -4   6 1570.75 217.829  17
 -10   4   7 4756.18 335.579  13
 -10   4   7 4037.19 294.945   6
 -10   4   8 3159.75 307.566  13
  10   4   8 3407.88 282.635   7
  10   4   8 3475.09 288.157  12
 -10   4   8 3638.23 290.509   6
 -10   4   9 5080.20 369.881  13
  10   4   9 5222.93 346.211   7
  10   4   9 5320.97 352.435  12
 -10   4   9 5713.45 349.752   6
  10  -4   9 5757.76 367.259  18
 -10   4  10 1443.64 234.663  13
  10   4  10 1774.19 232.074   7
  10   4  10 1694.17 224.280  12
 -10   4  10 1552.23 232.640   6
  10  -4  10 1875.98 251.048  18
 -10  -4  10 1590.08 253.106  18
  10   4  11 3004.88 272.053   7
  10   4  11 2732.07 262.161  12
 -10   4  11 2540.62 253.790   6
 -10  -4  11 2979.90 302.271  18
  10  -4  11 3435.37 302.839  18
 -10  -4  12 829.263 198.189  18
  10   4  12 697.582 186.808   7
  10   4  12 1109.06 194.739  12
  10  -4  12 1049.80 193.846  15
  10   4  13 918.825 152.438  12
  10   4  13 856.373 181.250   7
 -10  -4  13 876.862 189.658  18
  10  -4  13 720.869 163.385  15
  10  -4  14 858.310 145.855  15
  10   4  14 544.597 153.487   7
  10   4  14 711.905 156.053   6
  10   4  15 484.396 122.794   7
  10   4  15 458.083 116.629   6
 -10   5   0 2992.24 256.893  13
  10   5   0 2335.26 244.395  12
 -10   5   1 2568.26 251.850  13
  10   5   1 2662.28 253.708  12
 -10   5   2 9757.52 464.196  13
  10   5   2 9087.32 448.910  12
 -10   5   3 9220.46 465.918  13
  10   5   3 9514.18 463.409  12
 -10   5   4 21212.4 767.534  13
  10   5   4 19848.2 748.543  13
  10   5   4 20201.1 747.310  12
 -10   5   5 16353.7 645.846  13
  10   5   5 15174.2 612.684  13
  10   5   5 14931.9 624.614  12
 -10   5   6 12768.9 564.826  13
  10   5   6 11781.1 529.273  13
  10   5   6 12091.8 540.034  12
 -10   5   7 5018.59 364.165  13
  10   5   7 5111.01 317.086  13
  10   5   7 5662.83 358.789  12
 -10   5   8 1055.79 236.092  13
  10   5   8 1239.60 234.253  12
 -10   5   9-442.363 210.868  13
  10   5   9 294.337 184.008  12
  10   5  10 1784.43 217.829  12
 -10  -5  10 2106.92 250.668  18
  10   5  11 703.400 152.482   7
  10   5  11 1297.62 183.644  12
 -10  -5  11 1278.71 207.126  18
  10   5  11 1057.76 179.140   6
  10   5  12 4784.80 260.400   6
  10   5  12 4870.43 250.296  12
 -10  -5  12 4758.66 273.707  18
  10   5  13 2467.36 174.608   6
  10   6  -5 176.122 156.088  13
  10   6  -4 3216.68 265.843  13
  10   6  -3 1791.01 236.742  13
  10   6  -2 7286.22 398.923  13
  10   6  -1 1516.18 234.960  13
  10   6   0 1621.42 252.599  13
 -10   6   0 1852.58 202.526  13
 -10   6   1 2021.01 213.770  13
  10   6   1 1793.98 253.517  13
  10   6   1 1887.72 212.245  12
 -10   6   2 7110.85 380.139  13
  10   6   2 7804.48 420.326  13
  10   6   2 6733.01 355.546  12
 -10   6   3 1543.23 223.425  13
  10   6   3 1938.59 252.088  13
  10   6   3 1837.30 206.808  12
 -10   6   4 2751.81 269.608  13
  10   6   4 2613.96 254.551  13
  10   6   4 3204.65 249.294  12
 -10   6   5 197.515 184.108  13
  10   6   5-0.33688 166.584  13
  10   6   5 628.129 173.303  12
 -10   6   6 1237.29 208.610  13
  10   6   6 1007.46 170.454  13
  10   6   6 1312.95 191.670  12
 -10   6   7 555.939 174.326  13
  10   6   7 478.616 142.971  13
  10   6   7 620.726 166.665  12
  10   6   8 2034.17 172.719  13
  10   6   8 2225.09 202.167  12
  10   6   8 1497.05 158.641   6
 -10  -6   8 2362.89 224.505  18
  10   6   9 4795.34 254.970  12
 -10  -6   9 5357.75 281.780  18
  10   6  10 3915.21 208.209  12
  10   6  10 3478.50 181.651   6
 -10  -6  10 4064.44 229.134  18
  10   7  -3 121.551 96.7454  13
  10   7  -2 292.962 117.828  13
  10   7  -1 74.2916 118.619  13
  10   7   0-78.3138 126.326  13
  10   7   1 201.890 121.720  13
  10   7   2 152.020 111.998  13
  10   7   3 380.189 119.162  13
  10   7   4 779.068 118.193  13
 -11   0  -3 78.9431 203.373   4
  11   0  -2 129.725 156.489   3
  11   0  -1 6.56840 220.811   3
  11   0   0 50.9620 265.671   3
  11   0   1 243.753 313.717   3
 -11   0   2 242.288 159.952   1
  11   0   2 39.1769 329.351   3
 -11   0   3 165.758 131.282   1
  11   0   3 114.244 323.278   3
  11   0   4 169.949 346.525   3
  11   0   5-164.945 317.327   3
  11   0   6 652.161 407.750   3
 -11   0   8 216.605 345.395   4
  11   0   9-94.2180 351.959   2
  11   0  10 73.1831 367.421   2
  11   0  11-373.498 397.315   2
  11   0  11-99.7557 192.304  15
 -11   0  11-180.105 174.819  16
  11   0  12 158.279 179.964   8
  11   0  12-53.6564 204.244  15
 -11   0  12 54.8354 197.837  16
  11   0  12-48.1084 188.870  11
  11   0  13 225.328 191.242  11
 -11   0  13-159.289 218.272  16
  11   0  13 125.177 216.963  15
  11   0  14 69.2466 200.467   9
  11   0  14 247.389 198.878  11
 -11   0  14 70.5081 235.532  16
  11   0  15-21.5817 147.734   7
  11   0  15 6.35314 173.976  11
 -11   0  15 159.712 222.283  16
  11   0  15 276.426 209.440   9
 -11   0  16 272.374 205.756  16
  11   0  16 48.2210 143.808   7
  11   0  16 279.398 174.038  11
  11   0  16 508.969 216.056  14
  11   0  16-81.3736 171.896   9
  11   0  17-243.141 171.919  14
 -11   0  17-31.5819 162.144  16
  11   0  17-13.7460 147.011   9
  11   0  18 192.335 122.089   9
 -11   0  18-44.7872 131.161  16
  11   0  18 32.6304 125.382  14
 -11  -1  -2 64856.8 2109.34   4
 -11  -1  -1 34177.2 1375.65   4
 -11  -1   0 96690.0 3012.52   4
 -11  -1   1 29663.6 1372.32   4
  11  -1   2 72217.1 2467.67   3
 -11  -1   2 65982.3 2209.26   1
 -11  -1   3 135948. 3847.04   1
  11  -1   3 136117. 4184.20   3
  11  -1   4 35887.4 1689.34   3
 -11  -1   4 34414.1 1354.44   1
 -11  -1   5 78137.4 2914.73   4
  11  -1   5 86511.3 3058.62   3
 -11  -1   5 84876.8 2632.75   1
 -11  -1   6 23118.4 1329.45   4
  11  -1   6 23363.1 1399.15   3
 -11  -1   6 23131.4 1098.13   1
 -11  -1   7 57462.8 2406.06   4
  11  -1   7 67148.2 2676.37   3
  11   1   8 55911.9 2303.32   2
 -11  -1   8 53505.1 2271.49   4
  11  -1   8 56041.4 2496.56   3
  11  -1   9 18481.3 1364.62   3
  11  -1   9 14719.1 1263.62   2
  11   1   9 16908.3 1205.66   2
  11  -1  10 27588.2 1820.64   2
  11   1  11 6765.63 397.247  11
 -11  -1  11 7122.76 413.487  16
 -11   1  11 7463.59 391.501   9
 -11   1  11 7303.00 416.094  16
  11  -1  11 7148.68 405.245  15
  11   1  11 7742.74 410.172   8
  11   1  12 14713.1 620.123  11
  11  -1  12 15064.1 630.864  15
 -11  -1  12 14963.8 637.217  16
 -11   1  12 14608.0 639.429  16
  11   1  12 15258.2 609.139   8
  11  -1  13 15437.4 622.736   9
 -11  -1  13 14965.9 661.650  16
  11   1  13 16251.5 654.254  11
  11  -1  13 15414.7 624.022  11
  11   1  13 16339.4 635.899   8
 -11   1  13 15704.1 663.255  16
  11  -1  13 15779.6 659.252  15
  11   1  14 838.477 248.675  14
  11   1  14 1222.20 225.772   7
  11   1  14 745.271 217.725  11
  11  -1  14 1284.29 227.888  11
  11  -1  14 1093.26 246.135  15
 -11  -1  14 1507.08 252.942  16
 -11   1  14 1224.59 254.841  16
  11  -1  14 1213.81 214.153   9
  11   1  15 10805.8 491.674   7
  11  -1  15 10576.4 502.673  15
  11   1  15 10329.6 495.115  11
  11  -1  15 10828.5 467.001  11
  11  -1  15 11410.7 490.737   9
  11   1  15 10835.0 521.306   9
 -11  -1  15 10779.5 515.310  16
 -11   1  15 10680.1 532.667  16
  11   1  15 11105.5 544.615  14
  11   1  16 514.250 218.643  14
  11   1  16 365.589 167.081   7
 -11  -1  16 578.000 201.159  16
  11  -1  16 303.784 154.788   9
 -11   1  16 292.519 200.903  16
  11   1  16 288.300 197.155   9
  11   1  17 3727.31 233.004   7
 -11  -1  17 4001.41 270.886  16
  11   1  17 4164.06 276.463   9
  11  -1  17 4124.68 238.580   9
 -11   1  17 4090.62 294.684  16
  11   1  17 4322.65 288.967  14
  11  -1  17 4146.16 275.776  14
  11  -1  18 1619.61 152.843  14
 -11  -1  18 1550.80 153.932  16
  11   1  18 1288.98 126.126   7
  11  -1  18 1550.78 136.750   9
  11   1  18 1386.26 154.059   9
 -11   1  18 1740.45 174.395  16
  11   1  18 1386.71 140.442  16
  11   1  18 1433.07 163.622  14
 -11  -2   0 36096.9 1642.96   1
 -11  -2   1 41440.7 1789.20   1
 -11  -2   2 9072.98 772.990   1
 -11  -2   3 23247.2 1267.72   1
 -11  -2   4 8132.57 715.105   1
  11  -2   5 29193.2 1696.19   3
 -11  -2   5 30413.3 1479.38   1
 -11  -2   6 2433.92 445.188   1
  11  -2   6 2752.14 632.225   3
  11  -2   7 21137.9 1511.50   3
 -11  -2   7 22306.6 1310.84   1
  11  -2   8 7876.09 946.756   2
 -11  -2   8 8007.14 808.600   1
  11  -2   8 9114.72 1039.05   3
  11  -2   9 3893.98 726.410   3
  11  -2   9 4193.52 759.455   2
 -11   2  10 8156.47 392.272   7
 -11   2  10 8381.56 377.414   6
  11   2  10 6732.69 424.670  14
 -11  -2  10 7447.22 425.834  16
  11   2  10 7649.91 419.461  11
 -11   2  10 8714.88 425.312  16
  11   2  10 8246.91 430.037   8
  11   2  11 16059.3 656.145  11
 -11   2  11 16207.4 602.237   7
 -11  -2  11 16521.6 663.875  16
 -11   2  11 15467.1 637.044  16
  11   2  11 16513.4 655.512   8
  11   2  11 14900.5 665.076  14
  11   2  12 800.770 247.892  14
  11   2  12 341.161 202.953   7
  11   2  12 333.289 225.105  11
 -11  -2  12 535.151 216.053  16
 -11   2  12-0.56055 203.787  16
  11  -2  12 201.082 207.165  15
  11   2  13 4283.98 361.649  14
  11   2  13 3708.57 314.197   7
  11  -2  13 3905.71 323.753  15
  11   2  13 3758.57 332.390  11
 -11  -2  13 4018.09 329.307  16
 -11   2  13 4009.04 323.464  16
  11   2  14 363.321 212.531   7
  11  -2  14 76.4959 191.349  15
 -11  -2  14 148.911 181.686  16
 -11   2  14 158.625 192.202  16
  11   2  14 235.773 229.171  14
  11   2  15 5414.50 348.138   7
  11   2  15 6041.16 360.102   9
 -11  -2  15 5607.78 344.228  16
 -11   2  15 5608.05 354.289  16
  11  -2  15 5812.92 350.986  15
  11   2  15 5314.15 378.431  14
  11   2  16 1375.57 194.976   7
 -11   2  16 1355.85 208.003  16
  11   2  16 1318.67 202.390   9
  11   2  16 1523.95 238.778  14
  11   2  17 1545.55 163.928   7
  11   2  17 1746.24 177.770   9
 -11   2  17 1509.96 177.068  16
  11   2  18-42.6448 91.6721  16
 -11  -3  -3 11805.5 1058.92   1
 -11  -3  -2 17736.5 1293.14   1
 -11  -3  -1 4916.24 698.750   1
 -11  -3   1 3941.32 626.469   1
 -11  -3   2 16957.6 1213.00   1
 -11  -3   3 12883.0 1048.35   1
 -11  -3   4 11614.7 1026.29   1
 -11  -3   5 25071.0 1537.65   1
  11  -3   6 14297.2 1324.24   3
 -11  -3   6 12198.2 1096.98   1
 -11  -3   7 7294.05 873.309   1
  11  -3   7 7344.03 908.782   2
  11  -3   7 9924.89 1132.71   3
 -11   3   8 9008.01 451.102  13
  11   3   8 9229.60 452.261   7
  11   3   8 9835.44 448.402  12
  11  -3   8 8464.53 1037.83   2
 -11   3   8 9533.44 438.993   6
 -11  -3   8 10114.6 1035.32   1
  11  -3   8 9860.97 1172.74   3
 -11   3   9 3863.84 311.439  13
  11   3   9 3995.30 308.431   7
  11   3   9 4350.48 298.956  12
 -11   3   9 4115.26 308.505   6
  11  -3   9 4931.42 335.704  18
  11   3  10 15547.9 637.453   7
  11   3  10 15985.1 598.405  12
 -11   3  10 15527.7 596.311   6
  11  -3  10 16281.0 654.223  18
 -11  -3  10 16111.0 646.264  18
  11  -3  10 15369.2 615.930  19
  11   3  11 718.645 225.403   7
  11   3  11 583.238 165.300  12
 -11   3  11 292.481 155.080   6
 -11  -3  11 877.808 228.102  18
  11   3  11 370.797 211.475  14
  11   3  12 5513.70 369.405   7
 -11   3  12 4569.11 294.351   6
  11  -3  12 4803.81 354.806  15
 -11  -3  12 4936.29 354.743  18
  11   3  12 4917.93 380.512  14
  11   3  13 1794.18 260.533   7
 -11   3  13 2239.46 247.790  16
 -11  -3  13 1889.88 249.678  18
  11  -3  13 1939.69 252.155  15
  11   3  13 1526.57 261.630  14
  11  -3  14 1976.01 228.758  15
  11   3  14 1853.83 237.237   7
 -11   3  14 1876.31 225.256  16
  11   3  14 2015.93 210.576   9
  11   3  15 3337.09 256.897   7
  11  -3  15 3620.72 252.219  15
  11   3  15 3513.18 237.123   9
 -11   3  15 3263.00 241.189  16
  11   3  16 249.398 127.145   7
  11   3  16 437.869 107.389   6
 -11   3  16 384.515 124.086  16
  11   3  16 557.585 129.177   9
  11   3  17 1765.50 133.824   7
  11   3  17 1515.43 148.460  16
 -11  -4  -3 31293.2 1959.06   1
 -11  -4  -2 18602.5 1483.24   1
 -11  -4  -1 20787.0 1555.95   1
 -11  -4   0 25788.2 1728.42   1
 -11  -4   1 20715.1 1542.76   1
 -11  -4   2 20204.8 1514.37   1
  11   4   3 33113.0 1052.17  12
 -11  -4   3 35644.2 1101.59  17
 -11  -4   3 32757.9 1974.23   1
 -11   4   4 823.476 192.289  13
 -11   4   4 412.488 154.494   6
  11   4   4 882.032 187.618  12
 -11  -4   4 733.174 203.769  17
 -11   4   5 26160.6 876.583  13
  11   4   5 24571.2 854.720  12
 -11   4   5 24687.0 842.359   6
 -11  -4   5 26603.7 886.648  17
 -11   4   6 2734.41 283.585  13
  11   4   6 2519.39 236.549  13
  11   4   6 2822.69 269.071  12
 -11   4   6 2437.80 232.140   6
 -11  -4   6 2981.92 268.991  17
 -11   4   7 11675.4 540.403  13
  11   4   7 11129.4 514.456  12
 -11   4   7 10928.5 501.482   6
 -11   4   8 11913.2 575.115  13
  11   4   8 12086.4 538.460   7
  11   4   8 13744.6 566.631  12
 -11   4   8 12866.2 540.393   6
 -11   4   9 7452.63 441.952  13
  11   4   9 7218.83 399.907   7
  11   4   9 8551.68 427.071  12
 -11   4   9 7589.40 411.377   6
  11   4  10 5216.98 345.637   7
  11   4  10 5398.09 340.170  12
 -11   4  10 5651.51 341.206   6
  11  -4  10 5045.07 350.361  18
 -11  -4  10 5946.12 381.943  18
  11  -4  10 4699.85 332.330  19
  11   4  11 5528.91 337.860   7
  11   4  11 5961.89 340.882  12
 -11  -4  11 5691.13 368.970  18
  11   4  12 1151.03 202.686   7
  11   4  12 1423.67 186.943  12
 -11  -4  12 1371.40 224.171  18
  11  -4  12 1138.73 200.481  15
  11   4  13 6429.62 345.572   7
  11   4  13 6912.85 315.546  12
 -11  -4  13 6621.43 352.721  18
  11  -4  13 6627.21 332.735  15
  11   4  14 147.736 128.473   7
  11   4  14 200.853 133.052   6
  11  -4  14 308.582 127.322  15
  11   4  15 4197.24 220.402   7
  11   4  15 4101.00 205.852   6
  11   5  -1 4981.22 319.378  12
 -11   5   0 484.524 183.495  13
  11   5   0 632.330 185.345  12
 -11   5   1 4772.75 320.208  13
  11   5   1 4702.93 319.402  12
 -11   5   2 4069.64 312.809  13
  11   5   2 3860.29 305.775  12
 -11   5   3 5803.88 357.043  13
  11   5   3 5358.62 352.084  12
 -11   5   4 1318.14 235.391  13
  11   5   4 1362.18 233.231  13
  11   5   4 1169.81 232.451  12
 -11   5   5 1156.25 234.836  13
  11   5   5 861.359 203.575  13
 -11   5   6 6321.76 397.707  13
  11   5   6 5822.23 353.001  13
  11   5   6 6106.14 380.832  12
  11   5   7 2748.33 252.714  13
  11   5   7 2618.07 277.588  12
 -11   5   7 3010.50 297.334  13
 -11   5   8 1892.16 258.484  13
  11   5   8 1694.78 245.295  12
 -11   5   9 3521.16 296.900  13
  11   5   9 3581.67 296.866  12
 -11  -5   9 4227.13 314.880  18
  11   5  10 338.278 165.896  12
 -11  -5  10 327.370 185.118  18
  11  -5  10 213.890 149.517  19
  11   5  11 896.537 140.221   7
  11   5  11 1020.72 177.615  12
 -11  -5  11 1216.75 190.109  18
  11   5  11 1557.19 190.971   6
  11   5  12 1282.00 138.862   7
  11   5  12 2119.99 175.320  12
  11  -5  12 1729.22 159.196  15
 -11  -5  12 2000.54 189.075  18
  11   5  12 1754.77 171.679   6
  11   5  13 594.019 115.688   6
  11   6  -6 381.738 133.118  13
  11   6  -5 9537.96 414.529  13
  11   6  -2 1351.85 226.410  13
  11   6  -1 1208.38 227.094  13
  11   6   0 3514.89 307.224  13
 -11   6   1 888.804 180.811  13
  11   6   1 869.804 238.410  13
  11   6   1 1163.42 183.521  12
 -11   6   2 985.037 191.339  13
  11   6   2 1056.64 227.509  13
  11   6   2 1014.80 191.824  12
 -11   6   3 6262.71 342.687  13
  11   6   3 5271.71 338.824  13
  11   6   3 5526.30 319.090  12
 -11   6   4 636.573 190.875  13
  11   6   4 1056.56 208.187  13
  11   6   4 414.410 169.965  12
 -11   6   5 9854.56 448.293  13
  11   6   5 9291.52 419.603  13
  11   6   5 9430.26 415.122  12
 -11   6   6 475.932 177.487  13
  11   6   6 378.419 146.068  13
  11   6   6 341.319 154.859  12
 -11   6   7 2189.04 219.758  13
  11   6   7 2226.90 189.830  13
  11   6   7 2084.48 204.971  12
  11   6   8 1442.60 171.726  12
  11  -6   8 1732.10 177.942  19
 -11  -6   8 1809.35 193.890  18
  11   6   9 511.383 132.353  12
  11   6   9 577.535 106.398   6
 -11  -6   9 722.051 147.240  18
  11   6  10 1042.97 126.826  12
 -11  -6  10 1299.83 141.161  18
  11   7  -3 1573.33 132.965  13
  11   7  -2 192.967 108.533  13
  11   7  -1 1371.13 149.473  13
  11   7   0 545.146 131.250  13
  11   7   1 1694.79 154.266  13
  11   7   2 103.618 112.204  13
  11   7   3 2379.25 175.126  13
  11   7   4 312.078 97.3963  13
 -12   0  -3 10064.4 621.256   4
  12   0  -2 220155. 5590.48   3
  12   0  -1 5251.30 428.413   3
  12   0   0 301780. 7783.18   3
  12   0   1 5225.27 524.328   3
  12   0   2 225176. 5964.20   3
 -12   0   2 211899. 5505.26   1
 -12   0   3 10815.4 495.938   1
  12   0   3 11454.7 844.034   3
  12   0   4 18034.5 1119.49   3
  12   0   5 1058.79 433.266   3
  12   0   6 81958.3 3029.11   3
 -12   0   7 2032.75 466.625   4
 -12   0   8 104645. 3655.53   4
  12   0   9 2080.71 555.798   2
  12   0  10 84299.1 3463.30   2
  12   0  11 3132.09 275.951   8
  12   0  11 2616.07 640.597   2
  12   0  11 3392.59 305.218  15
 -12   0  11 3121.85 292.407  16
  12   0  12 8824.26 453.855  11
 -12   0  12 8683.88 471.389  16
  12   0  12 7808.74 450.916  15
  12   0  12 8697.33 431.050   8
  12   0  13 884.149 218.072  11
 -12   0  13 1152.80 248.976  16
  12   0  13 1132.79 261.076  15
  12   0  13 1379.67 224.753   8
  12   0  14 292.973 208.743   9
  12   0  14 320.802 201.985  11
 -12   0  14 30.2737 230.191  16
  12   0  15 984.797 218.007  11
 -12   0  15 1145.05 261.756  16
  12   0  15 1022.17 225.454   9
  12   0  16 6332.77 331.626   7
  12   0  16 6813.11 354.897  11
  12   0  16 6646.13 368.731   9
 -12   0  16 6723.47 391.106  16
  12   0  16 6403.76 384.027  14
  12   0  17 275.319 168.013  14
 -12   0  17 761.140 179.343  16
  12   0  17 468.933 166.596   9
  12   0  18 5929.41 274.435   9
 -12   0  18 5633.31 289.792  16
  12   0  18 6121.13 287.281  14
 -12  -1  -2 19873.1 982.558   4
 -12  -1  -1 3925.18 475.213   4
 -12  -1   0 34797.7 1510.75   4
 -12  -1   1 4573.52 623.284   4
  12  -1   2 21913.7 1202.86   3
 -12  -1   2 20878.5 1006.95   1
 -12  -1   3 355.899 255.664   1
  12  -1   3 87.6945 426.504   3
  12  -1   4 28682.9 1517.16   3
 -12  -1   4 28413.6 1201.04   1
 -12  -1   5 4417.29 644.156   4
  12  -1   5 4903.78 706.765   3
 -12  -1   5 4618.52 475.087   1
 -12  -1   6 3381.81 593.729   4
  12  -1   6 4389.39 683.888   3
 -12  -1   7 1586.82 458.438   4
  12  -1   7 1302.67 469.176   3
  12   1   8 10205.4 903.225   2
 -12  -1   8 10858.1 944.093   4
  12  -1   8 10833.2 1072.99   3
  12  -1   9 530.001 431.863   2
  12  -1   9 840.445 444.907   3
  12  -1  10 4154.83 740.305   2
  12  -1  11 1428.03 240.350  15
  12   1  11 848.148 215.592  11
 -12  -1  11 1247.96 251.051  16
 -12   1  11 1137.94 227.345  16
  12   1  11 1523.92 236.532   8
  12  -1  12 1763.47 266.183  15
  12   1  12 1594.05 264.844  11
 -12  -1  12 991.956 240.521  16
 -12   1  12 2008.21 276.034  16
  12   1  12 1759.06 253.525   8
  12   1  13 325.862 201.073   8
  12   1  13-28.9403 199.574  11
 -12  -1  13 147.314 210.074  16
  12  -1  13 289.204 190.823  11
  12  -1  13 349.725 219.951  15
 -12   1  13 157.290 207.053  16
  12  -1  13 346.394 197.006   9
  12   1  14 1720.37 267.094  11
  12  -1  14 1787.44 229.103  11
  12   1  14 1760.59 278.970  14
 -12  -1  14 1684.11 255.248  16
 -12   1  14 1533.60 264.142  16
  12  -1  14 1880.14 234.328   9
  12  -1  14 1979.71 278.166  15
  12   1  15 89.7473 211.977  14
  12   1  15 110.607 171.739   7
  12   1  15 125.196 181.088  11
  12  -1  15 137.107 162.389  11
 -12  -1  15 466.026 230.802  16
 -12   1  15 232.041 208.385  16
  12  -1  15 234.906 174.039   9
  12   1  15 364.158 212.387   9
  12   1  16 944.679 218.585  14
  12   1  16 772.757 168.752   7
  12  -1  16 262.769 139.307  11
 -12  -1  16 316.052 174.574  16
  12  -1  16 983.557 184.224   9
 -12   1  16 827.227 216.764  16
  12   1  16 1003.00 213.343   9
  12  -1  17 125.013 147.312  14
  12   1  17 116.987 120.359   7
  12  -1  17 105.069 120.871   9
 -12  -1  17 141.835 152.817  16
 -12   1  17 163.948 158.739  16
  12   1  17 127.490 146.914   9
  12   1  17 143.296 158.564  14
  12  -1  18 525.021 117.695  14
 -12  -1  18 569.512 118.703  16
 -12   1  18 395.538 136.346  16
  12   1  18 474.010 127.648   9
  12   1  18 395.732 129.868  14
 -12  -2   0 130222. 4086.52   1
 -12  -2   1 10149.4 849.638   1
 -12  -2   2 118423. 3753.20   1
 -12  -2   3 13385.9 918.574   1
 -12  -2   4 9754.95 802.233   1
  12  -2   4 9034.34 937.749   3
  12  -2   5 2814.93 585.391   3
 -12  -2   5 3262.74 511.678   1
 -12  -2   6 2025.05 441.984   1
  12  -2   6 2736.55 647.443   3
 -12  -2   7 2715.78 518.689   1
  12  -2   7 3288.54 705.746   3
  12  -2   8 38632.8 2140.58   2
  12  -2   8 39217.5 2196.24   3
  12  -2   9 2076.84 530.383   2
  12  -2   9 2870.12 694.369   3
 -12   2  10 42862.6 1194.17   6
  12   2  10 39872.5 1254.75  11
  12  -2  10 40295.7 1236.02  19
 -12  -2  10 41297.5 1270.20  16
 -12   2  10 43085.0 1251.89  16
  12   2  10 40634.8 1256.19   8
  12   2  11 1470.77 259.225  14
  12   2  11 1462.47 243.610  11
 -12  -2  11 1520.86 239.145  16
 -12   2  11 1864.04 249.061  16
  12   2  11 1689.94 269.004   8
  12  -2  12 7627.18 432.726  15
  12   2  12 6794.80 418.283   7
  12   2  12 6948.67 426.286  11
 -12  -2  12 7136.45 417.150  16
 -12   2  12 7496.25 418.605  16
  12   2  12 6269.07 424.938  14
  12   2  13 621.059 237.360  14
  12   2  13 754.788 218.580   7
  12   2  13 982.082 224.846  11
 -12  -2  13 779.517 228.811  16
 -12   2  13 1280.79 246.491  16
  12  -2  13 675.718 230.348  15
  12   2  14 192.055 210.268   7
  12  -2  14 201.677 162.023  11
 -12  -2  14 287.466 198.480  16
 -12   2  14 277.057 201.272  16
  12  -2  14 138.264 191.690  15
  12   2  14 277.102 234.016  14
  12   2  15 513.453 188.457   7
 -12   2  15 439.370 202.067  16
  12   2  15 266.186 180.921   9
 -12  -2  15 550.892 183.569  16
  12  -2  15 474.236 203.336  15
  12   2  15 666.659 218.996  14
  12   2  16 2590.53 223.808   7
 -12  -2  16 2933.95 226.329  16
 -12   2  16 2669.07 245.218  16
  12   2  16 2700.10 232.251   9
  12   2  16 2600.18 254.928  14
  12   2  17 424.842 124.508   7
 -12   2  17 665.284 150.394  16
  12   2  17 573.533 137.823   9
 -12  -3  -3 924.959 471.141   1
 -12  -3  -2 53268.1 2447.72   1
 -12  -3  -1 945.531 403.976   1
 -12  -3   1 1334.61 475.482   1
 -12  -3   2 52339.3 2333.00   1
 -12  -3   3 1074.13 387.636   1
 -12  -3   4 12713.5 1062.41   1
 -12  -3   5 1056.66 408.087   1
 -12  -3   6 19195.2 1368.32   1
  12  -3   6 19553.7 1600.67   3
 -12  -3   7 1172.38 459.875   1
  12  -3   7 1283.44 497.840   2
  12  -3   7 848.491 579.239   3
 -12   3   8 27414.8 943.064  13
  12   3   8 28951.0 931.746   7
  12   3   8 27432.3 908.607  12
 -12   3   8 28572.3 914.801   6
  12   3   9 2130.06 258.821   7
  12   3   9 2190.15 229.601  12
 -12   3   9 2297.37 234.386   6
  12  -3   9 1824.60 246.553  19
  12   3  10 14312.0 615.641   7
  12   3  10 14671.7 580.923  12
 -12   3  10 14968.3 582.147   6
  12  -3  10 14291.6 602.053  19
  12   3  10 13409.5 624.260  14
 -12  -3  10 15914.9 620.790  18
  12   3  11 1202.71 235.567   7
  12   3  11 1427.13 191.253  12
 -12   3  11 1349.00 193.905   6
 -12  -3  11 1327.95 221.477  18
  12   3  11 862.726 244.306  14
  12   3  12 5613.89 376.724   7
 -12  -3  12 5757.25 362.561  18
  12  -3  12 5143.27 365.033  15
  12   3  12 5860.34 393.523  14
  12   3  13-157.467 197.333   7
 -12  -3  13 495.870 179.353  18
 -12   3  13 51.3543 163.992  16
  12  -3  13 267.389 197.813  15
  12   3  13-55.9556 199.159  14
  12   3  14 5308.64 339.938   7
  12   3  14 5543.96 310.301   9
  12  -3  14 5664.14 331.543  15
 -12   3  14 5427.95 315.287  16
  12   3  15 151.492 150.272   7
 -12   3  15-16.6570 138.257  16
  12   3  15 119.366 137.940   9
  12  -3  15 14.2761 145.917  15
  12   3  16 6679.59 293.086   7
  12   3  16 5418.99 238.961   6
 -12   3  16 6079.29 268.486  16
  12   3  16 6379.63 269.616   9
  12   3  17 264.889 101.922  16
 -12  -4  -3 2261.57 647.034   1
 -12  -4  -3 2337.83 246.334  17
 -12  -4  -2 10995.7 1158.74   1
 -12  -4  -1 4387.43 756.025   1
 -12  -4   0 7141.47 926.388   1
 -12  -4   1 4748.99 755.771   1
 -12  -4   2 7734.78 980.026   1
 -12  -4   2 10282.5 483.399  17
 -12   4   3 2594.14 252.665  13
 -12  -4   3 3221.57 294.563  17
 -12   4   4 8758.25 434.873  13
  12   4   4 8055.83 421.059  12
 -12  -4   4 8891.24 456.342  17
 -12   4   5 2348.31 264.268  13
  12   4   5 2580.97 254.703  12
 -12  -4   5 2554.57 276.173  17
 -12   4   6 5881.91 376.596  13
  12   4   6 5643.39 331.526  13
  12   4   6 5911.46 362.794  12
 -12   4   6 5628.33 349.994   6
 -12  -4   6 5643.63 364.235  17
 -12   4   7 1204.13 242.238  13
 -12   4   7 1148.67 209.527   6
  12   4   7 943.830 220.056  12
 -12  -4   7 1121.06 205.950  17
 -12   4   8 2928.22 294.218  13
  12   4   8 3036.65 271.245   7
 -12   4   8 3650.90 290.260   6
  12   4   8 3627.52 297.855  12
 -12   4   9 120.061 221.220  13
  12   4   9 567.878 187.595   7
  12   4   9 184.359 184.791  12
  12   4  10 7150.09 397.957   7
  12   4  10 7713.49 407.584  12
  12  -4  10 8188.70 426.589  19
 -12  -4  10 8155.15 436.387  18
  12   4  11-5.83661 164.974   7
  12   4  11 139.507 167.027  12
 -12  -4  11 344.595 198.651  18
  12   4  12 1724.07 216.253   7
  12   4  12 1882.17 206.582  12
  12  -4  12 1999.78 230.988  15
 -12  -4  12 1588.96 219.512  18
  12   4  13 1000.96 180.206   7
  12   4  13 876.682 140.561  12
 -12  -4  13 782.054 171.638  18
  12  -4  13 612.000 154.342  15
  12   4  14 2522.86 194.001   6
  12   4  14 2364.88 190.657   7
  12  -4  14 2397.57 186.797  15
  12   4  15 741.572 117.656   7
  12   4  15 747.338 111.757   6
  12   5  -1 1626.24 223.052  12
  12   5   0 24956.0 846.214  12
 -12   5   1 1870.71 226.442  13
  12   5   1 1537.06 220.259  12
 -12   5   2 13707.0 578.545  13
  12   5   2 13709.3 574.341  12
 -12   5   3 2003.75 245.079  13
  12   5   3 1894.31 245.849  12
 -12   5   4 5133.75 355.777  13
  12   5   4 4872.39 339.135  13
  12   5   4 4775.93 353.089  12
 -12   5   5 579.805 215.200  13
  12   5   5 851.699 208.750  13
  12   5   5 590.993 194.118  12
 -12   5   6 8397.91 456.798  13
  12   5   6 8043.38 414.666  13
  12   5   6 8742.87 449.968  12
 -12   5   7 905.301 233.017  13
  12   5   7 631.417 166.859  13
  12   5   7 720.510 215.210  12
 -12   5   8 15270.9 634.803  13
  12   5   8 16072.6 616.984  12
  12   5   9 550.343 196.163  12
  12  -5   9 290.222 166.842  19
 -12  -5   9 632.507 203.867  18
  12   5  10 7900.75 374.742  12
 -12  -5  10 8368.54 402.889  18
  12  -5  10 7435.34 358.637  19
  12   5  11 883.819 157.095  12
 -12  -5  11 816.728 169.923  18
  12   5  11 829.045 161.273   6
  12   5  12 2927.98 177.899   7
  12   5  12 3142.36 198.494  12
  12   5  12 2699.62 194.230   6
  12  -5  12 2975.88 184.276  15
 -12  -5  12 3091.43 213.677  18
  12   5  13 116.229 93.6514   6
  12   6  -6 6295.71 304.200  13
  12   6  -1 455.404 214.031  13
  12   6   0 930.290 226.238  13
 -12   6   1 325.026 163.142  13
  12   6   1-35.0366 192.147  13
  12   6   1 515.065 152.458  12
 -12   6   2 2883.91 243.589  13
  12   6   2 3343.20 293.569  13
  12   6   2 3097.00 256.183  12
 -12   6   3-72.0748 171.723  13
  12   6   3 90.2500 187.257  13
  12   6   3 106.315 154.773  12
 -12   6   4 7467.43 380.910  13
  12   6   4 7256.96 373.250  13
  12   6   4 7107.67 364.464  12
  12   6   5 149.341 147.016  13
  12   6   5 340.543 161.313  12
 -12   6   6 6631.39 358.912  13
  12   6   6 6743.60 324.607  13
  12   6   6 6436.44 336.413  12
  12   6   7 622.239 136.942  13
  12   6   7 187.725 138.538  12
  12   6   8 2085.59 189.520  12
  12  -6   8 1829.27 179.789  19
 -12  -6   8 2304.45 210.074  18
  12   6   9 424.645 125.091  12
  12   6   9 213.656 95.1037   6
  12  -6   9 232.153 102.335  19
 -12  -6   9 284.634 125.782  18
  12   6  10 325.017 95.4869  12
  12   7  -2 475.153 112.773  13
  12   7  -1-106.480 116.670  13
  12   7   0 625.576 125.141  13
  12   7   1-112.101 116.832  13
  12   7   2 923.142 128.904  13
  12   7   3 185.391 102.011  13
 -13   0  -3-16.7604 227.309   4
 -13   0  -2 373.251 278.112   4
  13   0  -2 447.633 195.608   3
  13   0  -1 85.4201 226.706   3
  13   0   0 197.483 265.507   3
  13   0   1 55.4839 295.397   3
 -13   0   2 583.357 205.673   1
  13   0   2-216.261 321.296   3
  13   0   3 152.587 347.514   3
  13   0   4 203.532 418.367   3
  13   0   5 366.117 393.982   3
 -13   0   6 723.926 407.010   4
  13   0   6-35.5819 381.173   3
 -13   0   7-274.646 372.826   4
 -13   0   8 281.499 354.989   4
  13   0   9 351.526 395.674   2
  13   0  10-181.264 374.793   2
  13   0  11 264.769 178.606   8
 -13   0  11 3.41986 187.686  16
  13   0  11 235.029 202.739  15
  13   0  12 110.829 183.633   8
  13   0  12 76.3688 186.534  11
 -13   0  12 336.838 220.069  16
  13   0  12 235.542 210.329  15
  13   0  13 229.508 215.640  11
 -13   0  13-53.1156 233.342  16
  13   0  13-415.734 220.326  15
  13   0  13 168.113 184.391   8
  13   0  14-100.565 192.610  11
 -13   0  14-135.762 227.936  16
  13   0  15 219.204 182.975  11
 -13   0  15-104.571 218.318  16
  13   0  15 143.527 183.811   9
  13   0  16 280.496 204.717  14
  13   0  16 318.096 143.790   7
  13   0  16 281.360 165.741  11
 -13   0  16 477.600 205.460  16
  13   0  16 269.953 178.874   9
  13   0  17-112.108 157.430  14
 -13   0  17-45.7481 159.446  16
  13   0  17-126.292 138.416   9
  13   0  18 76.8021 109.352   9
 -13   0  18 246.232 136.920  16
  13   0  18 236.549 122.671  14
 -13  -1  -2 63580.3 2174.65   4
 -13  -1  -1 72245.3 2450.13   4
 -13  -1   0 43880.4 1783.18   4
 -13  -1   1 78174.4 2499.97   1
  13  -1   1 80970.2 2677.43   3
  13  -1   2 66625.7 2441.24   3
 -13  -1   2 62798.2 2148.80   1
 -13  -1   3 58789.4 2038.43   1
  13  -1   3 61017.7 2376.62   3
 -13  -1   4 91055.1 2832.24   1
  13  -1   4 93413.1 3274.03   3
  13  -1   5 45964.6 2063.52   3
 -13  -1   5 43538.0 1615.08   1
 -13  -1   6 61073.4 2613.00   4
  13  -1   6 73605.3 2823.58   3
 -13  -1   7 40078.0 1978.26   4
  13  -1   7 43530.3 2133.25   3
 -13  -1   8 21818.8 1409.74   4
  13  -1   8 24892.5 1616.82   3
  13  -1   9 35156.5 2064.59   2
  13  -1   9 39358.5 2149.65   3
  13   1  10 23504.1 836.587  11
 -13  -1  10 24988.6 866.037  16
  13  -1  10 24725.8 848.914  15
  13   1  10 25735.2 850.203   8
  13  -1  10 27243.4 1829.42   2
  13   1  11 31344.3 1046.30  11
 -13  -1  11 33243.3 1078.74  16
 -13   1  11 33124.4 1069.31  16
  13  -1  11 31952.1 1055.30  15
  13   1  11 32271.7 1045.04   8
  13   1  12 3709.45 321.590  11
  13  -1  12 3520.89 316.795  15
 -13  -1  12 3781.34 338.428  16
 -13   1  12 3186.67 316.898  16
  13   1  12 3296.10 304.074   8
  13   1  13 13599.7 603.947  11
  13  -1  13 13837.0 581.569  11
 -13   1  13 14140.2 622.194  16
 -13  -1  13 13614.4 614.687  16
  13  -1  13 13488.0 572.472   9
  13   1  13 13598.6 584.613   8
  13  -1  13 14081.5 612.897  15
  13   1  14 5480.53 344.755   8
  13   1  14 5322.87 364.227  11
  13  -1  14 4843.83 337.845  11
 -13  -1  14 5107.14 373.067  16
  13  -1  14 5449.67 336.805   9
 -13   1  14 4947.98 376.648  16
  13  -1  14 5264.46 379.764  15
  13   1  14 5204.47 389.958  14
  13   1  15 2452.89 297.779  14
  13   1  15 2021.12 239.174   7
  13   1  15 2394.75 267.296  11
  13  -1  15 1808.35 219.540  11
 -13  -1  15 1921.01 268.595  16
 -13   1  15 2264.21 279.987  16
  13  -1  15 2204.22 234.272   9
  13  -1  15 2507.48 279.913  15
  13   1  15 2310.43 275.776   9
  13   1  16 3073.23 284.412  14
  13   1  16 2832.75 236.879   7
 -13  -1  16 2931.16 262.409  16
  13  -1  16 2814.86 218.094  11
 -13   1  16 2469.18 263.198  16
  13  -1  16 2520.71 214.547   9
  13   1  16 2609.02 246.749   9
  13  -1  17 2498.50 220.581  14
  13   1  17 2061.42 176.119   7
 -13   1  17 1983.08 211.556  16
  13  -1  17 2094.75 172.906   9
 -13  -1  17 2072.48 202.198  16
  13   1  17 1876.01 198.254   9
  13   1  17 2109.67 212.637  14
  13   1  18 2762.82 178.479   9
 -13  -1  18 2468.20 168.831  16
 -13   1  18 2743.09 193.848  16
  13   1  18 2591.93 186.257  14
  13  -1  18 2574.85 175.319  14
 -13  -2   0 18792.1 1186.02   1
 -13  -2   1 40735.5 1813.51   1
 -13  -2   2 23012.3 1295.84   1
 -13  -2   3 36364.1 1673.99   1
 -13  -2   4 4598.74 562.241   1
  13  -2   4 5156.90 719.176   3
  13  -2   5 11576.5 1094.73   3
 -13  -2   5 10072.5 822.651   1
  13  -2   6 7733.54 940.409   3
 -13  -2   6 8964.72 795.875   1
  13  -2   7 20581.0 1541.96   3
  13  -2   8 18594.9 1495.81   3
  13  -2   9 9072.73 1072.00   2
  13   2   9 7343.78 408.692  11
  13  -2   9 9202.08 1083.87   3
  13   2   9 8277.23 431.092   8
  13   2  10 1801.02 273.271  14
  13   2  10 1673.23 252.547  11
 -13  -2  10 2151.66 283.973  16
 -13   2  10 1891.29 238.929  16
  13  -2  10 1777.59 242.714  19
  13   2  10 2397.02 284.495   8
  13   2  11 13348.2 598.613  11
  13  -2  11 13389.0 563.186  19
 -13  -2  11 13486.7 607.009  16
 -13   2  11 13893.8 588.911  16
  13   2  11 14515.6 610.858   8
  13   2  11 13276.5 608.003  14
  13   2  12 1943.70 286.252  14
  13  -2  12 2088.00 279.085  15
 -13  -2  12 2188.61 274.979  16
  13   2  12 1999.36 282.942  11
 -13   2  12 2021.98 258.528  16
  13   2  13 8029.76 447.688   7
  13   2  13 7653.08 446.287  11
 -13  -2  13 8257.74 450.024  16
 -13   2  13 7769.73 439.377  16
  13  -2  13 8613.51 455.082  15
  13   2  13 8478.37 473.170  14
  13   2  14 2071.50 266.277   7
  13  -2  14 1939.86 217.080  11
 -13  -2  14 2206.76 271.147  16
 -13   2  14 3090.25 287.724  16
  13  -2  14 1975.05 273.399  15
  13   2  14 2364.20 288.653  14
  13   2  15 5346.53 331.419   7
  13   2  15 5283.03 324.363   9
 -13  -2  15 4330.55 305.844  16
 -13   2  15 5093.33 330.563  16
  13  -2  15 5125.45 325.143  15
  13   2  15 4815.80 344.103  14
 -13  -2  16 841.396 168.396  16
  13   2  16 796.812 173.990   7
 -13   2  16 832.712 173.596  16
  13   2  16 777.397 167.988   9
  13   2  16 569.734 182.363  14
  13   2  17 1447.83 146.979   7
 -13   2  17 1194.07 158.682  16
  13   2  17 1419.96 156.433   9
 -13  -3  -3 5165.30 781.170   1
 -13  -3  -2 24937.6 1615.13   1
 -13  -3  -1 8278.12 905.903   1
 -13  -3   1 7674.73 833.639   1
 -13  -3   2 24977.5 1554.74   1
 -13  -3   3 5317.91 707.827   1
 -13  -3   4 8353.94 873.324   1
  13  -3   5 4536.89 817.475   3
 -13  -3   5 4246.43 654.677   1
  13  -3   6 11356.9 1252.35   3
 -13  -3   6 9809.24 990.676   1
 -13   3   7 1150.66 213.312  13
 -13  -3   7 1269.62 462.829   1
  13  -3   7 1694.29 485.741   2
  13   3   7 914.674 183.459  12
 -13   3   7 1049.95 179.332   6
  13  -3   7 912.531 568.710   3
 -13   3   8 14012.4 601.193  13
  13   3   8 14480.1 592.695   7
  13   3   8 14679.0 572.560  12
 -13   3   8 14770.4 577.427   6
  13   3   8 14339.8 606.665  14
  13   3   9 4177.18 312.081   7
  13   3   9 4741.43 312.935  12
 -13   3   9 4620.02 302.696   6
  13  -3   9 4120.00 339.654  19
  13   3   9 4751.64 351.445  14
  13   3  10 5581.49 369.028   7
  13   3  10 5625.25 329.088  12
  13  -3  10 5739.07 367.027  19
 -13  -3  10 5817.36 364.743  18
  13   3  10 5431.41 388.267  14
  13   3  11 1490.22 239.409   7
  13  -3  11 1317.00 215.939  19
  13   3  11 1633.27 266.312  14
  13   3  12 5393.10 361.870   7
  13  -3  12 5687.98 377.262  15
  13   3  12 4694.69 358.473  14
  13   3  13 3007.98 281.914   7
  13  -3  13 2854.19 275.638  15
  13   3  13 2886.98 297.121  14
  13   3  14 495.996 185.155   7
  13   3  14 1019.74 183.526   9
  13  -3  14 1001.81 194.754  15
  13   3  15 990.972 179.574   7
  13   3  15 616.275 136.735   9
  13  -3  15 831.914 159.672  15
  13   3  16 2791.87 191.349   7
  13   3  16 2510.26 156.143   6
  13   3  16 2572.95 171.037   9
 -13  -4  -3 24280.2 843.596  17
 -13  -4  -2 4818.74 334.243  17
 -13  -4  -1 32746.2 2060.56   1
 -13  -4  -1 36926.7 1144.69  17
 -13  -4   0 23890.2 1697.84   1
 -13  -4   0 22650.1 820.326  17
 -13  -4   1 32441.0 2023.16   1
 -13  -4   1 35731.2 1128.35  17
 -13  -4   2 4548.26 336.912  17
 -13   4   2 4537.29 306.299  13
 -13   4   3 25230.8 856.872  13
 -13  -4   3 25689.0 900.063  17
 -13  -4   4 2855.47 292.590  17
 -13   4   4 2405.56 262.595  13
  13   4   4 2389.49 263.013  12
 -13   4   5 25532.3 882.792  13
  13   4   5 25185.5 866.643  12
 -13  -4   5 25235.5 891.542  17
 -13   4   6 6592.07 405.568  13
  13   4   6 6905.30 398.228  12
 -13  -4   6 6867.83 397.444  17
 -13   4   7 8917.74 486.560  13
  13   4   7 9490.85 460.120  12
 -13  -4   7 9854.89 460.508  17
 -13   4   8 6239.81 405.265  13
  13   4   8 6398.15 388.929  12
  13   4   9 8497.61 437.738   7
  13   4   9 10172.3 467.575  12
  13  -4   9 9383.33 479.502  19
  13   4  10 1555.49 227.744   7
  13  -4  10 1138.74 215.916  19
 -13  -4  10 1442.91 236.996  18
  13   4  11 10771.4 488.412   7
  13   4  11 12237.1 489.513  12
 -13  -4  11 12545.7 523.132  18
  13  -4  11 12092.9 493.088  19
  13   4  12 356.102 159.050   7
  13   4  12 155.103 137.160  12
 -13  -4  12 170.400 165.076  18
  13  -4  12 147.368 171.855  15
  13   4  13 4538.58 277.319   7
  13  -4  13 5154.75 285.703  15
  13   4  14 1152.67 147.403   7
  13  -4  14 1045.01 143.580  15
  13   4  14 1421.17 159.170   6
  13   4  15 2111.34 146.566   7
  13   4  15 1877.64 137.883   6
  13   5  -1 895.087 197.917  12
  13   5   0 6459.37 372.874  12
 -13   5   1 983.008 192.130  13
  13   5   1 860.766 212.418  12
 -13   5   2 1113.42 209.554  13
  13   5   2 999.760 213.052  12
 -13   5   3 7253.16 407.267  13
  13   5   3 6391.88 383.618  12
 -13   5   4 1554.14 251.129  13
  13   5   4 1692.44 244.635  13
  13   5   4 1184.13 224.739  12
 -13   5   5 3604.35 319.365  13
  13   5   5 3431.69 287.502  13
  13   5   5 4206.00 324.325  12
 -13   5   6 1264.15 228.401  13
  13   5   6 1552.42 217.655  13
  13   5   6 1665.55 254.336  12
 -13   5   7 2298.95 278.111  13
  13   5   7 2566.31 222.761  13
  13   5   7 2311.07 267.943  12
 -13   5   8 2850.42 285.831  13
  13   5   8 3077.65 282.681  12
  13   5   9 1491.06 214.426  12
  13  -5   9 1304.06 203.387  19
 -13  -5   9 1622.02 221.698  18
  13   5  10 1083.39 184.432  12
  13  -5  10 900.086 159.870  19
 -13  -5  10 718.046 174.483  18
  13  -5  11 108.294 124.598  15
  13   5  11 223.727 135.326  12
 -13  -5  11 74.8384 137.274  18
  13   5  11 267.229 131.159   6
  13   5  12 2909.41 178.993  12
  13   5  12 2656.43 187.270   6
 -13  -5  12 2697.95 186.452  18
  13  -5  12 2653.14 180.173  15
  13   5  13 93.8377 85.4156   6
  13   6  -6 1589.39 175.954  13
  13   6  -1 3011.62 278.604  13
  13   6   0 2125.84 260.035  13
  13   6   0 2130.77 210.968  12
 -13   6   1 3137.41 242.319  13
  13   6   1 2895.32 285.140  13
  13   6   1 3427.18 255.723  12
 -13   6   2 1162.91 188.207  13
  13   6   2 1683.82 237.373  13
  13   6   2 1479.12 202.554  12
 -13   6   3 2751.69 247.635  13
  13   6   3 2844.05 259.291  13
  13   6   3 2928.14 242.828  12
 -13   6   4 850.781 193.810  13
  13   6   4 1106.97 202.701  13
  13   6   4 676.510 163.173  12
 -13   6   5 2942.26 255.196  13
  13   6   5 2620.49 218.235  13
  13   6   5 2889.47 237.569  12
  13   6   6 1564.31 171.105  13
  13   6   6 1633.66 194.954  12
  13   6   7 1761.85 158.027  13
  13   6   7 2044.11 191.578  12
  13   6   8 2038.28 184.443  12
 -13  -6   8 1968.00 184.348  18
  13  -6   8 1982.72 177.871  19
  13   6   9 2053.21 163.761  12
 -13  -6   9 2017.31 168.499  18
  13   6  10 1367.58 125.684  12
  13   7  -2-221.710 107.319  13
  13   7  -1 1621.54 148.927  13
  13   7   0 78.0021 109.342  13
  13   7   1 2436.70 168.934  13
  13   7   2-112.460 101.547  13
  13   7   3 2277.51 151.570  13
 -14   0  -3 30573.8 1270.68   4
 -14   0  -2 58642.4 2054.45   4
  14   0  -1 5080.78 442.474   3
  14   0   0 1067.78 314.254   3
  14   0   1 4479.41 529.276   3
  14   0   2 62797.8 2221.53   3
 -14   0   2 57392.3 1802.57   1
  14   0   3 33836.6 1573.63   3
  14   0   4 227646. 6528.00   3
  14   0   5 12791.8 1024.78   3
 -14   0   6 125537. 4217.11   4
  14   0   6 127216. 4262.16   3
 -14   0   7 5320.89 732.543   4
  14   0  10 7989.28 987.977   2
 -14   0  10 7919.61 426.747  16
  14   0  10 7895.56 417.142  15
 -14   0  11 5790.99 386.074  16
  14   0  11 5493.40 375.335  15
  14   0  12 14891.8 629.515  11
 -14   0  12 16204.1 671.060  16
  14   0  12 15167.9 642.517  15
  14   0  12 15012.4 607.238   8
  14   0  13 11719.7 536.257  11
 -14   0  13 11666.4 561.170  16
  14   0  13 11705.4 561.436  15
  14   0  13 11588.8 507.952   8
  14   0  14 24954.9 862.655  11
 -14   0  14 24303.6 894.398  16
  14   0  14 24779.4 825.994   8
  14   0  15 260.179 176.071  11
 -14   0  15 357.153 223.053  16
  14   0  15 219.899 181.816   9
  14   0  16 11591.2 469.553   7
 -14   0  16 12109.3 530.345  16
  14   0  16 12285.7 493.838  11
  14   0  16 12812.8 509.622   9
  14   0  16 13416.2 547.461  14
  14   0  17-103.900 153.190  14
  14   0  17 60.4104 120.474   7
 -14   0  17-42.9271 160.573  16
  14   0  17 106.673 135.285   9
  14   0  18 2642.85 166.483   9
 -14   0  18 2686.18 185.613  16
  14   0  18 2592.19 186.492  14
 -14  -1  -2 7534.29 636.929   4
 -14  -1  -1 3188.70 488.857   4
 -14  -1   0 2750.61 500.327   4
  14  -1   0 2677.02 452.015   3
 -14  -1   1 3646.46 586.480   4
 -14  -1   1 3671.10 492.409   1
  14  -1   1 3764.29 569.057   3
  14  -1   2 7223.30 755.085   3
 -14  -1   2 7021.69 588.938   1
  14  -1   3 2930.12 574.197   3
 -14  -1   3 2285.04 373.429   1
 -14  -1   4 10384.3 697.875   1
  14  -1   4 11145.2 989.837   3
 -14  -1   5 1302.31 462.096   4
  14  -1   5 710.908 486.861   3
 -14  -1   6 10508.7 975.775   4
  14  -1   6 11525.2 1059.02   3
 -14  -1   7 772.844 400.085   4
  14  -1   7 1490.25 530.903   3
 -14  -1   8 1058.97 452.215   4
  14  -1   8 872.051 431.937   3
 -14  -1   9 301.342 380.277   4
  14  -1   9 3.55245 406.714   3
  14   1  10 2315.25 263.361   8
 -14  -1  10 2626.83 282.451  16
  14   1  10 2058.53 255.724  11
  14  -1  10 2052.83 239.910  19
 -14   1  10 2284.21 254.676  16
  14  -1  10 2040.28 259.109  15
  14   1  11 8155.06 446.658   8
  14   1  11 8336.41 450.849  11
 -14  -1  11 7639.16 451.012  16
 -14   1  11 7917.75 443.033  16
  14  -1  11 8579.48 451.907  15
  14   1  12 8588.21 472.210  11
 -14  -1  12 8880.53 491.116  16
 -14   1  12 8683.44 476.326  16
  14  -1  12 8777.27 481.163  15
  14   1  12 9040.25 467.591   8
  14  -1  13 352.261 182.851   9
  14   1  13 628.285 232.625  11
  14  -1  13 105.119 187.521  11
  14  -1  13 96.4790 212.375  15
 -14  -1  13 133.614 210.888  16
 -14   1  13 64.7761 213.697  16
  14   1  13 50.7693 196.342   8
  14   1  14 1416.85 263.624  14
  14   1  14 2146.79 276.980  11
  14  -1  14 2111.47 265.432  11
 -14  -1  14 1856.26 269.840  16
 -14   1  14 1887.70 291.286  16
  14  -1  14 2051.08 245.067   9
  14   1  14 1930.52 245.581   8
  14  -1  14 2077.99 289.116  15
  14   1  15 222.362 220.889  14
  14   1  15-42.4584 165.243   7
  14   1  15 123.606 198.666  11
  14  -1  15 200.199 171.711  11
 -14   1  15-261.959 232.756  16
  14  -1  15 67.7019 145.721   9
  14  -1  15 347.068 216.102  15
  14   1  15-101.040 193.432   9
 -14  -1  15 101.898 211.031  16
  14   1  16 277.370 187.019  14
  14   1  16 341.677 148.843   7
  14  -1  16 343.703 144.056  11
 -14  -1  16 272.164 172.851  16
 -14   1  16 298.279 179.469  16
  14  -1  16 115.400 130.001   9
  14   1  16 103.041 163.621   9
  14  -1  17 65.2695 138.526  14
  14   1  17 263.003 117.986   7
  14  -1  17 219.518 113.537   9
 -14  -1  17 282.209 146.287  16
 -14   1  17 334.797 167.806  16
  14   1  17 51.4471 139.543   9
  14   1  17 150.939 114.157  16
  14   1  17 23.9994 147.272  14
  14  -1  18 767.164 117.326  14
 -14   1  18 779.982 130.223  16
  14   1  18 882.632 121.176   9
  14   1  18 573.507 116.487  14
 -14  -2   0 2068.72 525.002   1
 -14  -2   1 14197.2 1024.81   1
 -14  -2   2 83395.5 2971.18   1
 -14  -2   3 4970.99 632.183   1
 -14  -2   4 97931.4 3347.37   1
  14  -2   4 99805.5 3725.08   3
  14  -2   5 18126.9 1388.04   3
 -14  -2   5 17098.5 1112.13   1
  14  -2   6 61566.3 2846.01   3
 -14  -2   6 61433.9 2434.43   1
  14  -2   7 2224.00 620.769   3
  14  -2   8 16668.2 1411.83   3
  14   2   9 1167.96 228.599  14
  14   2   9 603.868 195.490  11
  14  -2   9 652.496 206.558  19
 -14  -2   9 775.581 212.561  16
  14   2   9 727.530 214.533   8
  14   2  10 1048.69 252.547  14
  14   2  10 828.459 221.673  11
  14  -2  10 983.527 222.647  19
 -14   2  10 939.888 205.089  16
 -14  -2  10 668.704 224.311  16
  14   2  10 621.128 202.817   8
  14   2  11 3161.78 319.110  14
  14   2  11 3374.34 330.340  11
  14  -2  11 3217.12 284.659  19
 -14   2  11 3023.63 292.086  16
 -14  -2  11 2950.46 310.061  16
  14   2  11 3345.36 307.637   8
  14   2  12 9267.88 488.240  11
 -14  -2  12 8813.03 488.898  16
 -14   2  12 9637.85 478.442  16
  14   2  12 9504.03 496.097   8
  14  -2  12 9677.35 497.761  15
  14   2  12 9020.90 493.337  14
  14   2  13 3806.01 335.499  14
  14   2  13 3622.71 318.989   7
  14   2  13 3136.83 318.569  11
 -14  -2  13 3786.61 324.159  16
 -14   2  13 3218.27 297.211  16
  14  -2  13 3921.57 339.288  15
  14   2  14 10177.0 488.385   7
  14  -2  14 11013.7 499.380  15
  14  -2  14 10109.7 449.009  11
 -14  -2  14 9702.02 482.576  16
 -14   2  14 10966.0 500.588  16
  14   2  14 10129.8 503.731  14
  14   2  15 357.535 175.392   7
  14   2  15 510.326 187.313   9
  14  -2  15 310.141 139.210  11
 -14  -2  15 743.916 202.721  16
 -14   2  15 301.703 170.279  16
  14  -2  15 849.775 213.574  15
  14   2  15 440.570 207.817  14
  14   2  16 6914.05 334.495   7
 -14   2  16 6869.49 335.931  16
  14   2  16 6931.44 332.248   9
 -14  -2  16 6229.22 318.999  16
  14   2  16 6962.82 358.277  14
  14   2  17 134.288 99.3314   7
 -14   2  17 35.6168 112.927  16
  14   2  17 232.148 110.795   9
 -14  -3  -3 9956.48 1061.59   1
 -14  -3  -2 43426.3 2237.24   1
 -14  -3  -1 930.881 466.254   1
 -14  -3   1 607.633 380.984   1
 -14  -3   2 46065.2 2219.34   1
 -14  -3   3 10064.0 977.371   1
 -14  -3   4 67090.0 2839.69   1
  14  -3   5 2089.38 650.378   3
 -14  -3   5 1591.04 477.563   1
  14  -3   6 26606.5 1904.08   3
 -14  -3   6 25893.7 1646.19   1
 -14   3   7 1202.17 221.724  13
 -14  -3   7 799.420 498.991   1
  14  -3   7 1276.14 549.922   2
  14   3   7 1480.12 224.115   7
  14   3   7 1070.45 201.722  12
  14   3   8 4684.84 329.856   7
  14   3   8 4681.42 311.439  12
  14   3   9 3272.41 288.396   7
  14   3   9 3490.61 268.057  12
  14  -3   9 3386.95 314.029  19
  14   3   9 3503.55 310.796  14
  14   3  10 2762.03 287.243   7
  14   3  10 2800.83 245.295  12
  14  -3  10 3010.57 294.043  19
  14   3  10 2518.77 282.577  14
  14   3  11 6141.77 386.071   7
  14  -3  11 6608.97 385.149  19
  14   3  11 6965.67 415.711  14
  14   3  12 13066.7 574.108   7
  14  -3  12 14056.7 596.075  15
  14   3  12 14043.7 600.233  14
  14   3  13 785.252 209.953   7
  14  -3  13 710.370 210.754  15
  14   3  13 586.647 203.561  14
  14   3  14 8707.99 407.193   7
  14  -3  14 8112.61 394.347  15
  14   3  14 8174.69 387.042   9
  14   3  15 641.446 153.847   7
  14   3  15 502.403 141.273   9
  14  -3  15 958.042 162.113  15
  14   3  16 2292.68 166.516   7
  14   3  16 1838.62 145.191   9
 -14  -4  -3 1077.51 207.628  17
 -14  -4  -2 11255.4 516.666  17
 -14  -4  -1 781.407 194.091  17
 -14  -4   0 404.414 194.137  17
 -14  -4   1 1034.96 222.132  17
 -14   4   1 1023.43 200.415  13
 -14   4   2 11747.3 506.978  13
 -14  -4   2 11777.0 556.319  17
 -14   4   3 1594.91 235.029  13
 -14  -4   3 1103.61 245.705  17
 -14   4   4 3632.25 298.151  13
  14   4   4 3074.03 276.054  12
 -14  -4   4 3571.11 321.145  17
 -14   4   5 3549.12 305.711  13
  14   4   5 3496.59 290.398  12
 -14  -4   5 3846.96 322.282  17
 -14   4   6 3179.98 301.822  13
  14   4   6 2957.69 287.275  12
 -14  -4   6 2937.42 283.916  17
 -14   4   7 670.027 225.062  13
  14   4   7 821.987 206.052  12
 -14  -4   7 1116.10 201.818  17
 -14   4   8 6079.85 408.113  13
  14   4   8 7481.26 405.331  12
  14   4   9-56.0424 176.870   7
  14   4   9 245.806 177.939  12
  14  -4   9 35.1300 204.029  19
  14   4  10 7676.31 407.340   7
  14   4  10 8232.40 413.633  12
  14  -4  10 8789.13 437.298  19
  14   4  11 91.9285 161.773   7
  14   4  11 295.696 151.219  12
  14  -4  11 538.431 181.042  19
 -14  -4  11 345.570 175.900  18
  14   4  12 363.615 151.279   7
  14   4  12 533.269 142.338  12
 -14  -4  12 206.615 138.599  18
  14  -4  12 637.142 187.578  15
  14   4  13 107.039 138.028   7
  14  -4  13-18.7783 146.759  15
  14   4  14 1396.01 152.511   7
  14   4  14 1842.54 165.098   6
  14  -4  14 2141.45 167.014  15
  14   5  -1 264.545 188.406  12
  14   5   0 1820.03 242.774  12
 -14   5   1-50.7332 169.421  13
  14   5   1 336.788 190.831  12
 -14   5   2 6854.91 385.233  13
  14   5   2 6448.97 391.914  12
 -14   5   3 6817.92 398.994  13
  14   5   3 6952.14 398.058  12
 -14   5   4 20873.1 763.817  13
  14   5   4 19186.2 729.178  13
  14   5   4 20239.5 741.492  12
 -14   5   5 2147.75 280.488  13
  14   5   5 2203.51 238.663  13
  14   5   5 2410.00 285.064  12
 -14   5   6 12750.5 589.088  13
  14   5   6 13812.4 543.853  13
  14   5   6 14307.8 585.147  12
 -14   5   7 653.534 212.913  13
  14   5   7 707.741 205.509  12
  14   5   8 4030.11 295.468  12
  14   5   9 1400.91 208.309  12
  14  -5   9 1833.59 218.442  19
 -14  -5   9 1396.42 204.673  18
  14   5  10 597.422 155.274  12
 -14  -5  10 768.374 162.118  18
  14  -5  10 699.659 155.563  19
  14   5  11 634.896 137.742  12
  14   5  11 717.923 148.845   6
  14  -5  11 787.683 148.200  15
 -14  -5  11 820.545 145.342  18
  14  -5  12 4132.55 206.697  15
  14   5  12 4118.18 207.245  12
  14   5  12 3619.13 209.940   6
  14   6  -6 2247.42 188.747  13
  14   6   0 2698.85 269.383  13
  14   6   0 3320.94 237.556  12
  14   6   1 761.178 211.878  13
  14   6   1 514.284 163.138  12
 -14   6   2 3202.65 245.769  13
  14   6   2 3048.89 262.972  13
  14   6   2 3338.62 251.614  12
 -14   6   3 840.743 172.143  13
  14   6   3 610.582 183.603  13
  14   6   3 709.468 171.615  12
 -14   6   4 1348.20 194.329  13
  14   6   4 1141.69 199.121  13
  14   6   4 1184.92 192.385  12
  14   6   5 176.220 132.356  13
  14   6   5 423.354 159.140  12
  14   6   6 2553.72 190.532  13
  14   6   6 2175.49 205.499  12
  14   6   7 485.629 147.924  12
  14  -6   7 575.106 153.635  19
  14   6   8 1635.60 164.336  12
 -14  -6   8 1638.46 168.898  18
  14  -6   8 1773.14 166.138  19
  14   6   9 440.990 111.846  12
 -14  -6   9 377.271 109.067  18
  14   7  -1 45.8089 99.9142  13
  14   7   0-295.616 107.761  13
  14   7   1 116.817 94.1527  13
  14   7   2 128.903 91.8682  13
  15   0  -1 116.159 235.254   3
  15   0   0 104.828 252.577   3
  15   0   1 374.674 333.569   3
  15   0   2 171.054 334.692   3
  15   0   3 444.511 389.607   3
  15   0   4 142.387 430.197   3
  15   0   5-179.768 368.665   3
  15   0   6 548.440 442.473   3
 -15   0   7-50.3496 396.491   4
  15   0  10 378.196 407.835   2
 -15   0  10 305.724 209.858  16
  15   0  10 220.233 191.399  15
 -15   0  11 37.6891 198.513  16
  15   0  11 155.286 205.007  15
  15   0  12 221.927 188.097   8
  15   0  12 129.111 209.617  11
 -15   0  12-77.2221 220.179  16
  15   0  12-102.090 202.688  15
  15   0  13 71.3526 186.551   8
  15   0  13 1.09571 201.909  11
 -15   0  13 461.867 231.316  16
  15   0  13 75.7492 236.288  15
  15   0  14 217.794 203.321  11
 -15   0  14 527.220 246.924  16
  15   0  14 93.1183 169.273   8
  15   0  15 238.928 173.044  11
 -15   0  15 209.479 215.488  16
  15   0  15 98.6691 185.086   9
  15   0  16 301.577 200.973  14
  15   0  16-11.7639 126.350   7
  15   0  16 66.4758 144.194  11
 -15   0  16 88.8868 193.464  16
  15   0  16 96.2058 169.865   9
  15   0  17 135.357 147.666  14
  15   0  17-26.0096 99.6992   7
 -15   0  17 441.759 161.292  16
  15   0  17 115.506 126.429   9
 -15   0  18 82.0242 111.577  16
  15   0  18 180.055 109.072  14
 -15  -1  -2 54298.0 2027.33   4
 -15  -1  -1 41844.3 1815.93   4
  15  -1  -1 47929.8 1826.14   3
 -15  -1   0 9932.25 833.026   4
  15  -1   0 12040.0 863.568   3
 -15  -1   1 45573.1 1782.71   1
 -15  -1   1 44772.6 1973.00   4
  15  -1   1 43657.5 1900.98   3
  15  -1   2 60101.2 2354.15   3
 -15  -1   2 56145.0 2070.15   1
 -15  -1   3 10922.2 736.463   1
  15  -1   3 11026.9 951.654   3
  15  -1   4 158101. 5016.89   3
 -15  -1   5 1397.21 452.294   4
  15  -1   5 2177.96 553.560   3
 -15  -1   6 68468.8 2922.06   4
  15  -1   6 82361.2 3158.98   3
 -15  -1   7 27080.0 1668.91   4
  15  -1   7 33006.9 1865.63   3
 -15  -1   8 15742.8 1271.46   4
  15  -1   8 19642.7 1498.00   3
 -15  -1   9 31985.8 1849.47   4
  15  -1   9 32402.7 2022.26   3
  15   1  10 3652.63 300.758   8
  15   1  10 3770.76 311.834  11
  15  -1  10 5256.12 336.017  19
 -15  -1  10 4595.01 344.247  16
 -15   1  10 4942.26 344.586  16
  15   1  10 4300.45 323.829  15
  15  -1  10 4059.02 315.187  15
  15   1  11 13331.5 596.587  11
 -15  -1  11 14161.7 629.898  16
 -15   1  11 13990.7 614.562  16
  15  -1  11 15095.2 619.474  15
  15   1  11 14160.1 606.590   8
  15   1  12 10018.1 500.517  11
 -15  -1  12 9750.34 518.912  16
 -15   1  12 10437.4 519.398  16
  15  -1  12 10209.7 513.634  15
  15   1  12 9182.46 484.858   8
  15  -1  13 1256.76 208.254   8
  15   1  13 1462.31 255.081  11
 -15  -1  13 1279.94 253.246  16
 -15   1  13 1287.08 246.970  16
  15  -1  13 1396.57 212.558   9
  15  -1  13 1132.01 251.175  15
  15   1  13 769.540 216.138   8
  15  -1  13 1302.07 228.292  11
  15   1  14 13177.8 575.628  11
  15  -1  14 12791.4 556.774  11
 -15  -1  14 12871.1 589.211  16
  15  -1  14 12695.3 531.728   9
 -15   1  14 13650.7 595.039  16
  15  -1  14 13502.7 602.339  15
  15   1  14 13727.5 563.560   8
  15   1  14 14669.3 617.889  14
  15   1  15 1436.71 255.135  14
  15   1  15 1223.07 214.872   7
  15   1  15 1245.36 221.458  11
  15  -1  15 1452.50 218.679  11
 -15  -1  15 1353.42 247.892  16
 -15   1  15 844.202 223.593  16
  15  -1  15 1059.69 180.422   9
  15  -1  15 1273.85 227.182  15
  15   1  15 1456.76 238.188   9
  15   1  16 6031.00 318.688   7
  15  -1  16 5783.21 290.482   9
  15  -1  16 5615.48 298.581  11
 -15   1  16 5600.44 339.562  16
 -15  -1  16 5750.08 336.307  16
  15   1  16 5474.13 327.187   9
  15   1  16 6218.60 351.643  14
  15   1  17 2493.82 183.051   7
  15  -1  17 2870.96 175.160  11
  15  -1  17 2941.04 177.728   9
 -15  -1  17 2761.52 211.478  16
 -15   1  17 2913.93 221.000  16
  15   1  17 2122.63 172.364  16
  15   1  17 3194.96 221.556   9
  15  -1  17 3126.34 223.346  14
  15   1  17 2915.63 222.271  14
 -15  -2   0 3427.92 573.896   1
 -15  -2   1 27657.6 1503.35   1
 -15  -2   2 44707.2 1964.23   1
 -15  -2   3 2193.87 455.055   1
  15  -2   3 2558.42 598.890   3
 -15  -2   4 27499.1 1464.69   1
  15  -2   4 27458.0 1720.55   3
  15  -2   5 11017.8 1128.35   3
 -15  -2   5 11631.6 914.756   1
  15  -2   6 20244.7 1546.16   3
  15  -2   7 15169.4 1380.52   3
  15  -2   8 2682.31 622.520   3
  15  -2   9 4795.37 337.637  19
  15   2   9 4524.73 345.243  11
 -15  -2   9 5099.85 358.398  16
  15   2   9 5074.33 357.340   8
  15   2   9 5340.08 354.433  14
  15   2  10 2728.97 295.102  14
  15   2  10 2276.90 267.495  11
  15  -2  10 2430.89 268.369  19
 -15  -2  10 2882.12 301.940  16
 -15   2  10 2672.37 274.104  16
  15   2  10 2563.29 290.282   8
  15   2  11 4922.18 368.954  11
  15  -2  11 5786.35 366.763  19
 -15   2  11 5204.38 359.626  16
 -15  -2  11 5586.51 396.354  16
  15   2  11 5393.40 388.745   8
  15   2  11 6159.88 394.164  14
  15   2  12 6203.69 406.961  11
 -15  -2  12 5595.74 399.640  16
 -15   2  12 6222.15 382.459  16
  15   2  12 6479.44 415.806   8
  15  -2  12 6226.42 405.550  15
  15   2  12 6328.78 407.235  14
  15   2  13 4306.04 348.541  14
  15   2  13 4472.31 337.622   7
  15   2  13 4739.15 355.102  11
  15  -2  13 4670.74 359.193  15
 -15  -2  13 4475.48 339.548  16
 -15   2  13 4310.49 326.279  16
  15   2  14 2916.49 281.369   7
  15  -2  14 2164.23 222.491  11
 -15  -2  14 2494.26 262.087  16
 -15   2  14 2352.37 261.391  16
  15  -2  14 2333.94 271.287  15
  15   2  14 2814.66 287.021  14
  15   2  15 2791.77 247.496   7
  15  -2  15 3277.20 225.402  11
 -15  -2  15 2599.06 245.685  16
 -15   2  15 2757.27 249.159  16
  15   2  15 2908.00 249.855   9
  15  -2  15 3164.24 274.203  15
  15   2  16 307.968 143.143   7
 -15   2  16 171.923 138.574  16
  15   2  16 305.198 138.564   9
  15   2  16 354.898 156.852  14
  15   2  17 1313.40 132.847   7
 -15   2  17 1618.94 149.410  16
  15   2  17 1590.14 145.739   9
 -15  -3  -3 1892.23 598.456   1
 -15  -3  -2 6024.17 861.377   1
 -15  -3  -1 17714.3 1365.82   1
 -15  -3   1 20035.6 1414.81   1
 -15  -3   2 5375.22 760.471   1
 -15  -3   3 2459.91 571.602   1
  15  -3   4 17508.7 1526.74   3
 -15  -3   4 18498.1 1364.39   1
  15  -3   5-36.9459 444.967   3
 -15  -3   5 36.0113 336.061   1
 -15   3   6 11426.9 515.069  13
  15   3   6 11529.4 496.236  12
  15  -3   6 12685.1 1370.59   3
 -15  -3   6 10391.6 1054.78   1
  15   3   7 4757.97 313.179  12
 -15  -3   7 5149.50 334.370  17
  15   3   8 4281.53 312.136   7
  15   3   8 4329.98 304.863  12
  15   3   9 3698.36 298.017   7
  15   3   9 3325.07 273.829  12
  15  -3   9 4007.64 344.575  19
  15   3   9 4295.69 327.654  14
  15   3  10 1311.23 225.969   7
  15   3  10 1977.74 214.473  12
  15  -3  10 1494.01 249.782  19
  15   3  10 1449.69 254.046  14
  15   3  11 2929.58 286.046   7
  15  -3  11 3398.72 290.871  19
  15   3  11 2950.49 292.459  14
  15   3  12 2034.91 251.669   7
  15  -3  12 2249.07 245.232  19
  15  -3  12 1986.00 265.991  15
  15   3  12 2174.64 260.576  14
  15   3  13 172.052 176.781   7
  15  -3  13 368.272 193.400  15
  15   3  14 4586.96 294.074   7
  15   3  14 5069.86 290.061   9
  15  -3  14 5097.83 315.090  15
  15   3  15 193.039 139.468   7
  15   3  15 308.451 126.267   9
  15  -3  15 165.538 142.318  15
  15   3  16 1251.93 134.761   7
 -15  -4  -4 14331.7 589.663  17
 -15  -4  -3 7690.35 415.858  17
 -15  -4  -2 14770.0 615.837  17
 -15  -4  -1 14421.3 613.098  17
 -15  -4   0 4493.94 345.889  17
 -15   4   1 15250.3 589.250  13
 -15  -4   1 14647.7 637.954  17
 -15   4   2 15454.2 608.290  13
 -15  -4   2 15054.9 655.655  17
 -15   4   3 7972.91 427.076  13
 -15  -4   3 8846.20 488.014  17
 -15   4   4 13863.0 594.501  13
  15   4   4 13460.4 577.659  12
 -15  -4   4 14090.0 625.227  17
 -15   4   5 10326.1 506.542  13
  15   4   5 10035.1 487.851  12
 -15  -4   5 10501.4 515.129  17
  15   4   6 13606.6 571.250  12
 -15  -4   6 13119.6 585.241  17
 -15   4   6 12798.8 590.228  13
 -15   4   7 10362.6 515.945  13
  15   4   7 10186.1 490.293  12
 -15  -4   7 10844.4 497.799  17
  15   4   8 3104.88 285.186  12
  15   4   9 11764.3 493.044  12
  15  -4   9 11175.4 524.408  19
 -15  -4   9 11667.0 501.595  18
  15   4  10 1288.34 206.362   7
  15   4  10 1434.30 219.800  12
 -15  -4  10 1648.66 224.911  18
  15  -4  10 1272.16 230.522  19
  15   4  11 2849.26 241.717   7
  15   4  11 2734.90 228.939  12
  15  -4  11 3320.92 262.562  19
  15   4  12 5373.21 295.162   7
  15   4  12 5405.44 278.611  12
  15  -4  12 5488.98 326.593  15
  15   4  13 1808.99 177.244   7
  15  -4  13 1720.61 187.703  15
  15   4  14 1967.07 157.675   7
  15   4  14 2237.27 166.789   6
  15  -4  14 1919.72 165.315  15
  15   5  -1 540.635 188.954  12
  15   5   0 1756.27 243.061  12
 -15   5   1 619.345 170.105  13
  15   5   1 365.383 193.863  12
 -15   5   2 6415.28 372.031  13
  15   5   2 5876.46 373.082  12
 -15   5   3 5202.50 346.947  13
  15   5   3 5006.54 350.543  12
 -15   5   4-18.5666 190.690  13
  15   5   4 457.812 180.739  13
  15   5   4 194.627 207.934  12
 -15   5   5 5013.24 355.943  13
  15   5   5 4938.32 317.749  13
  15   5   5 5043.11 349.468  12
  15   5   6 730.257 176.776  13
  15   5   6 769.102 214.996  12
  15   5   7 1132.41 216.710  12
  15  -5   8 1092.96 211.878  19
  15   5   8 1466.55 217.340  12
  15   5   9 503.421 165.765  12
 -15  -5   9 440.064 166.308  18
  15  -5   9 627.231 187.825  19
  15   5  10 1822.62 191.249  12
 -15  -5  10 1784.72 189.484  18
  15  -5  10 2141.13 198.436  19
  15   5  11 587.599 127.765  12
  15   5  11 452.157 125.856   6
 -15  -5  11 738.854 132.563  18
  15  -5  11 789.489 151.168  15
  15   5  12 1015.91 111.424  12
  15   5  12 1001.22 125.752   6
  15  -5  12 1030.08 120.914  15
  15   6   0 202.110 192.539  13
  15   6   0 293.646 149.353  12
  15   6   1 2375.20 252.536  13
  15   6   1 2525.71 218.323  12
  15   6   2 858.777 193.855  13
  15   6   2 817.295 170.516  12
  15   6   3 2000.64 221.023  13
  15   6   3 1845.84 202.329  12
  15   6   4 4255.49 273.277  13
  15   6   4 4325.09 275.581  12
  15   6   5 789.404 147.900  13
  15   6   5 973.832 167.092  12
  15   6   6 2802.09 192.455  13
  15   6   6 2994.08 221.526  12
  15   6   7 1532.80 168.455  12
  15  -6   7 1462.11 182.594  19
  15   6   8 427.826 124.450  12
 -15  -6   8 348.453 114.566  18
  15  -6   8 437.822 123.580  19
  15   6   9 1154.70 118.530  12
 -16   0  -3 74357.7 2494.87   4
 -16   0  -2 123380. 3786.81   4
 -16   0  -1 131456. 4051.65   4
  16   0   0 185332. 5177.06   3
  16   0   1 130463. 3951.04   3
  16   0   2 122133. 3875.18   3
  16   0   3 74226.7 2741.24   3
  16   0   4 10031.7 915.668   3
 -16   0   5 18516.8 1286.22   4
  16   0   5 17286.6 1234.65   3
 -16   0   6 8496.37 923.112   4
 -16   0   7 48979.6 2364.39   4
 -16   0   8 71286.9 3061.00   4
  16   0  10 59093.8 1686.36  15
 -16   0  10 58438.0 1713.35  16
 -16   0  11 16774.4 685.950  16
  16   0  11 16171.1 666.679  15
  16   0  12 15580.3 649.872  11
 -16   0  12 15941.0 676.045  16
  16   0  12 15995.3 656.513  15
  16   0  12 15177.3 631.021   8
  16   0  13 2886.70 288.443   8
  16   0  13 2832.12 298.468  11
 -16   0  13 2633.13 314.360  16
  16   0  14 1470.42 237.996  11
 -16   0  14 1241.09 251.454  16
  16   0  14 1654.14 229.998   8
  16   0  15 4720.73 311.668  11
  16   0  15 4569.10 313.006   9
 -16   0  15 4164.39 344.703  16
  16   0  15 4942.79 289.804   8
  16   0  16 619.006 189.148  14
  16   0  16 624.183 152.014   7
  16   0  16 686.553 166.458  11
 -16   0  16 648.457 194.712  16
  16   0  16 376.623 158.553   9
  16   0  17 5351.97 266.222   9
  16   0  17 5490.74 245.261   7
 -16   0  17 5371.96 293.437  16
  16   0  17 5918.27 298.651  14
 -16  -1  -2 6053.88 603.760   4
 -16  -1  -1 8311.52 759.564   4
  16  -1  -1 8458.83 708.502   3
 -16  -1   0 35501.3 1709.98   4
  16  -1   0 36572.3 1659.00   3
 -16  -1   1 9251.47 874.457   4
  16  -1   1 9106.78 809.776   3
 -16  -1   1 7428.08 662.009   1
 -16  -1   2 7323.65 637.753   1
  16  -1   2 7548.35 793.342   3
 -16  -1   3 8761.49 665.484   1
  16  -1   3 9860.23 918.004   3
  16  -1   4 1376.04 458.950   3
 -16  -1   5 1570.44 556.541   4
  16  -1   5 1546.71 571.247   3
 -16  -1   6 643.796 448.854   4
  16  -1   6 972.050 472.997   3
 -16  -1   7 3696.36 668.359   4
  16  -1   7 4175.80 737.159   3
 -16  -1   8 3097.20 646.516   4
  16  -1   8 2004.20 573.521   3
  16   1   9 2586.19 261.061   8
 -16  -1   9 2303.31 610.798   4
 -16   1   9 2805.73 584.722   4
  16  -1   9 2181.77 612.505   3
  16  -1   9 2458.79 271.467  19
  16   1   9 2823.39 258.898  11
 -16  -1   9 2883.94 281.579  16
 -16  -1  10 7353.86 434.036  16
  16   1  10 6747.31 404.378  11
  16  -1  10 7772.66 427.207  15
 -16   1  10 6788.22 416.879  16
  16   1  10 7128.98 408.728  15
  16   1  10 7543.63 420.247   8
  16   1  11 3979.77 330.157   8
  16   1  11 4204.60 352.768  11
 -16  -1  11 4293.82 356.425  16
 -16   1  11 3622.57 330.150  16
  16  -1  11 3996.91 341.225  15
  16  -1  12 1294.59 245.215  15
  16   1  12 1710.34 259.655  11
 -16  -1  12 1341.99 267.081  16
 -16   1  12 1220.50 262.157  16
  16   1  12 962.511 236.546   8
  16  -1  13 466.056 180.680   8
  16   1  13 849.343 233.383  11
  16  -1  13 788.182 219.940  11
 -16  -1  13 648.293 236.368  16
 -16   1  13 459.664 219.760  16
  16  -1  13 384.304 199.998   9
  16  -1  13 333.208 223.834  15
  16   1  13 790.294 221.070   8
  16   1  14 341.220 222.730  14
  16   1  14 705.081 223.607  11
  16  -1  14 482.505 192.998  11
 -16  -1  14 831.683 241.992  16
 -16   1  14 303.937 208.662  16
  16  -1  14 849.064 186.423   9
  16  -1  14 579.321 237.174  15
  16   1  14 221.515 183.267   8
  16   1  15 531.155 196.307  14
 -16   1  15 272.292 207.409  16
  16   1  15 481.038 179.919   7
  16   1  15 615.902 198.189  11
  16  -1  15 259.001 169.445  11
 -16  -1  15 380.388 193.222  16
  16  -1  15 439.719 150.097   9
  16   1  15 507.953 189.913   9
  16   1  16 516.101 170.106  14
 -16  -1  16 565.307 186.828  16
  16   1  16 720.428 161.939   7
  16  -1  16 465.498 151.135  11
 -16   1  16 317.432 165.343  16
  16  -1  16 774.965 149.905   9
  16   1  16 650.124 167.814   9
  16  -1  17 367.534 139.990  14
  16   1  17 308.403 111.854   7
  16  -1  17 216.060 100.964  11
 -16  -1  17 229.653 128.801  16
 -16   1  17 374.917 142.993  16
  16   1  17 263.386 129.182   9
 -16  -2   0 60254.5 2502.13   1
 -16  -2   1 44912.2 2018.04   1
 -16  -2   2 29053.8 1535.64   1
  16  -2   2 28127.1 1700.09   3
 -16  -2   3 20963.4 1263.03   1
  16  -2   3 22111.5 1502.87   3
 -16  -2   4 4808.71 634.354   1
  16  -2   4 4608.01 768.668   3
  16  -2   5 711.555 541.134   3
  16  -2   6 6192.85 924.979   3
  16  -2   7 23519.4 1710.91   3
  16   2   8 21628.6 791.015  11
  16  -2   8 23722.3 823.232  19
 -16  -2   8 24794.3 847.026  16
  16   2   8 22136.8 805.808   8
  16   2   9 22504.7 850.003  11
 -16  -2   9 24807.3 888.604  16
  16  -2   9 25586.1 876.922  19
  16   2   9 24095.8 864.826   8
  16   2   9 26786.2 887.286  14
  16   2  10 25539.0 920.303  11
  16  -2  10 27046.6 927.749  19
 -16  -2  10 27513.8 956.733  16
 -16   2  10 27745.4 921.343  16
  16   2  10 26156.7 934.213   8
  16   2  10 27529.5 946.856  14
  16   2  11 10578.2 526.384  11
  16  -2  11 10251.8 505.166  19
 -16  -2  11 10877.1 539.685  16
 -16   2  11 11904.4 530.574  16
  16  -2  11 11793.8 543.757  15
  16   2  11 10963.3 542.611   8
  16   2  11 10801.8 528.120  14
  16   2  12 9158.62 476.715  11
 -16  -2  12 8508.67 478.752  16
 -16   2  12 8814.89 457.602  16
  16   2  12 8697.57 481.171   8
  16  -2  12 9748.17 493.841  15
  16   2  12 9388.53 490.669  14
  16   2  13 99.8533 200.044  14
  16   2  13 206.524 205.959   7
  16   2  13 32.5216 206.072  11
  16  -2  13 13.0337 212.047  15
 -16  -2  13 249.672 218.444  16
 -16   2  13 150.292 178.496  16
  16   2  14 2628.29 259.945   7
 -16   2  14 2389.36 248.525  16
  16  -2  14 2348.11 228.266  11
  16  -2  14 2451.75 270.755  15
 -16  -2  14 2128.02 249.261  16
  16   2  14 2504.17 269.614  14
  16   2  15 1237.95 191.561   7
 -16  -2  15 1373.92 199.729  16
  16  -2  15 1494.61 172.873  11
 -16   2  15 1650.97 211.070  16
  16   2  15 1810.11 213.168   9
  16  -2  15 1714.92 217.549  15
  16   2  15 1703.76 217.470  14
  16   2  16-91.8597 124.567   7
 -16   2  16 148.572 127.771  16
  16   2  16 135.520 133.166   9
  16   2  16-16.6329 134.110  14
  16   2  17 2305.28 152.374   7
  16   2  17 2401.45 161.765   9
 -16  -3  -4 350.339 455.654   1
 -16  -3  -3 11317.5 1173.47   1
 -16  -3  -2 24265.4 1680.85   1
 -16  -3  -1 24583.5 1657.91   1
 -16  -3   1 23669.3 1566.31   1
 -16  -3   2 21611.6 1489.06   1
 -16  -3   3 11441.1 1064.99   1
  16  -3   4 961.516 619.487   3
 -16  -3   4 260.715 392.269   1
 -16   3   5 5301.34 344.527  13
 -16  -3   5 6170.13 798.497   1
  16   3   6 4678.80 310.822  12
  16   3   6 3442.88 317.734   8
  16   3   7 13374.2 554.578  12
 -16  -3   7 13509.7 574.936  17
  16   3   8 15173.5 622.561   7
  16   3   8 17246.4 630.332  12
  16  -3   8 15743.4 672.403  19
  16   3   9 13993.0 600.701   7
  16   3   9 15162.7 588.157  12
  16  -3   9 15560.0 642.697  19
  16   3  10 16681.6 680.669   7
  16   3  10 18080.2 647.485  12
  16  -3  10 19076.0 717.045  19
  16   3  10 18397.1 706.413  14
  16   3  11 5262.63 363.352   7
  16  -3  11 5312.47 355.275  19
  16   3  11 5980.16 379.623  14
  16   3  12 4950.28 340.838   7
  16  -3  12 4474.58 307.093  19
  16  -3  12 4989.81 360.923  15
  16   3  12 5049.81 343.162  14
  16   3  13 525.518 185.867   7
  16  -3  13 700.140 202.727  15
  16   3  14 857.207 169.234   7
  16  -3  14 827.592 142.871  11
  16   3  14 988.483 161.316   9
  16  -3  14 1133.18 191.204  15
  16   3  15 3032.82 208.756   7
  16   3  15 3311.51 204.128   9
  16  -3  15 3308.73 223.196  15
  16   3  16 1421.06 129.005   7
 -16  -4  -4 3817.26 301.051  17
 -16  -4  -3 1199.00 224.805  17
 -16  -4  -2 1542.22 242.982  17
 -16  -4  -1 7858.92 446.638  17
 -16  -4   0 1889.84 260.451  17
 -16  -4   1 7363.98 446.404  17
 -16   4   1 8169.43 404.051  13
 -16   4   2 1824.56 222.954  13
 -16  -4   2 1422.96 262.002  17
 -16   4   3 1264.28 211.210  13
 -16  -4   3 1089.99 243.431  17
 -16   4   4 3519.86 305.935  13
  16   4   4 3247.10 300.065  12
 -16  -4   4 3337.16 330.122  17
 -16   4   5 1598.33 244.895  13
  16   4   5 1896.32 254.784  12
 -16  -4   5 1782.68 256.329  17
 -16   4   6 2359.15 279.776  13
  16   4   6 2504.82 281.901  12
 -16  -4   6 2124.39 254.411  17
  16   4   7 1284.25 224.430  12
 -16  -4   7 1087.44 215.901  17
  16   4   8 1223.79 228.693  12
  16  -4   8 1078.22 249.615  19
  16   4   9 778.052 201.739  12
  16  -4   9 651.856 225.679  19
  16   4  10 1350.31 200.050   7
  16   4  10 1705.54 204.582  12
  16  -4  10 2079.67 245.405  19
  16   4  11 421.061 158.180   7
  16   4  11 594.602 157.124  12
  16   4  12 1790.65 194.385   7
  16   4  12 2033.56 174.905  12
  16   4  13 949.362 139.342   7
  16  -4  13 705.959 150.800  15
  16  -4  14 870.317 128.050  15
  16   4  14 888.928 115.206   7
  16   4  14 830.429 120.929   6
  16   5   0 5970.25 365.080  12
  16   5   1 14410.1 595.369  12
 -16   5   2 11920.6 510.080  13
  16   5   2 10248.0 508.960  12
 -16   5   3 2022.85 254.878  13
  16   5   3 1975.99 260.556  12
 -16   5   4 1293.46 228.631  13
  16   5   4 1369.98 209.798  13
  16   5   4 1281.27 234.074  12
 -16   5   5 2596.66 271.681  13
  16   5   5 3481.78 268.686  13
  16   5   5 2818.61 280.393  12
  16   5   6 2052.24 213.764  13
  16   5   6 2097.08 252.669  12
  16   5   7 4691.26 321.674  12
  16   5   8 5927.79 328.824  12
  16  -5   8 5165.06 337.332  19
  16   5   9 7255.67 349.699  12
  16  -5   9 6623.50 358.047  19
 -16  -5   9 7380.06 347.520  18
  16   5  10 3171.90 226.798  12
 -16  -5  10 3185.93 215.844  18
  16  -5  10 3178.55 224.721  19
  16   5  11 1205.70 135.434  12
  16   5  11 1384.67 152.287   6
  16  -5  11 1175.21 155.237  15
  16   5  12 824.704 109.647   6
  16  -5  12 900.469 112.130  15
  16   6   0 1754.14 228.457  13
  16   6   1 2032.60 229.711  13
  16   6   1 1663.97 188.942  12
  16   6   2 275.501 169.862  13
  16   6   2 329.069 150.940  12
  16   6   3 284.247 146.208  13
  16   6   3 357.625 152.617  12
  16   6   4 1447.68 179.305  13
  16   6   4 1820.28 196.556  12
  16   6   5 1365.75 156.135  13
  16   6   5 1187.28 171.902  12
  16   6   6 3326.14 198.484  13
  16   6   6 3227.02 226.633  12
  16  -6   6 2922.97 230.080  19
  16   6   7 1593.34 162.732  12
  16  -6   7 1398.93 164.739  19
 -16  -6   7 1808.30 166.081  18
  16   6   8 2013.55 158.699  12
  16  -6   8 1825.94 155.188  19
 -17   0  -3 349.541 278.325   4
 -17   0  -2 320.635 299.847   4
 -17   0   0 349.827 416.568   4
  17   0   0 34.9313 287.620   3
  17   0   1-104.404 289.826   3
  17   0   2 395.405 364.624   3
  17   0   3 289.442 336.940   3
 -17   0   4-26.4593 362.084   4
  17   0   4-209.545 382.116   3
  17   0   5 170.003 377.641   3
 -17   0   6 881.132 476.481   4
 -17   0   7 674.183 469.017   4
 -17   0   8 268.089 462.417   4
 -17   0   9 557.093 215.879  16
  17   0   9 136.248 177.240  15
 -17   0  10 160.216 208.102  16
  17   0  10 151.844 194.006  15
 -17   0  11-158.185 229.396  16
  17   0  11 194.621 208.176  15
  17   0  12 169.505 195.118   8
 -17   0  12-30.4126 222.498  16
  17   0  12 159.506 215.842  11
  17   0  12 27.1965 205.881  15
  17   0  13 458.922 201.881   8
  17   0  13 99.3625 194.443  11
 -17   0  13 187.343 229.364  16
  17   0  14 62.0230 201.187  11
 -17   0  14 86.1314 220.434  16
  17   0  14 118.048 167.643   8
  17   0  15 103.207 171.378  11
 -17   0  15 94.2514 202.938  16
  17   0  15 360.126 177.842   9
  17   0  15 137.222 146.931   8
  17   0  16 304.818 168.809  14
  17   0  16 4.50644 124.928   7
  17   0  16 47.5900 146.348  11
 -17   0  16 38.7320 164.941  16
  17   0  16 102.753 146.659   9
  17   0  17 42.2296 131.105  14
  17   0  17-139.578 91.8610   7
  17   0  17 11.5948 100.677   9
 -17  -1  -2 77021.2 2712.42   4
 -17  -1  -1 19391.2 1169.57   4
  17  -1  -1 20014.4 1152.57   3
 -17  -1   0 71930.4 2747.27   4
  17  -1   0 74802.1 2690.69   3
 -17  -1   1 19986.5 1295.94   4
  17  -1   1 20368.0 1237.75   3
 -17  -1   1 18942.4 1090.07   1
 -17  -1   2 81965.9 3124.54   4
  17  -1   2 81779.2 3020.05   3
 -17  -1   2 77819.1 2686.31   1
  17  -1   3 47278.7 2164.78   3
 -17  -1   4 26888.2 1669.92   4
  17  -1   4 28122.6 1633.97   3
 -17  -1   5 57930.3 2629.44   4
  17  -1   5 59140.0 2635.29   3
 -17  -1   6 13836.1 1219.84   4
  17  -1   6 16471.4 1311.39   3
 -17  -1   7 17921.9 1416.21   4
  17  -1   7 22404.2 1597.16   3
 -17  -1   8 38968.2 2144.94   4
  17  -1   8 38914.0 2236.22   3
 -17  -1   9 5345.57 839.974   4
 -17   1   9 6536.04 952.395   4
  17   1   9 6675.29 383.448  11
 -17   1   9 6496.93 389.742  16
 -17  -1   9 6522.29 401.608  16
  17  -1   9 6221.13 383.565  19
  17   1   9 6573.84 373.870  15
  17   1   9 6560.04 387.310   8
  17   1  10 34272.8 1115.20  11
 -17  -1  10 34435.5 1152.22  16
 -17   1  10 35086.4 1138.01  16
  17   1  10 35813.9 1118.09  15
  17  -1  10 36090.9 1129.19  15
  17   1  10 34357.3 1118.49   8
  17   1  11 14581.9 620.590  11
 -17  -1  11 14203.1 640.177  16
 -17   1  11 14032.6 619.833  16
  17  -1  11 14223.5 622.004  15
  17   1  11 13982.9 610.806   8
  17   1  12 11314.1 542.424  11
 -17   1  12 10886.3 543.171  16
  17  -1  12 11972.9 553.280  15
  17   1  12 11538.3 539.382   8
 -17  -1  12 11840.0 575.068  16
  17   1  13 6097.83 400.313  11
  17  -1  13 6208.33 385.066  11
 -17  -1  13 5683.68 404.106  16
 -17   1  13 6093.85 398.365  16
  17  -1  13 5865.15 345.614   9
  17  -1  13 6136.62 395.376  15
  17   1  13 5517.88 369.424   8
  17  -1  13 6410.28 356.977   8
  17   1  14 2242.71 264.487  14
  17   1  14 1660.11 248.730  11
 -17  -1  14 2267.54 282.474  16
 -17   1  14 2430.46 284.894  16
  17  -1  14 1991.11 210.151   9
  17  -1  14 2034.00 246.082  11
  17  -1  14 2040.27 280.622  15
  17   1  14 2105.39 252.571   8
  17   1  15 4874.44 312.014   7
  17   1  15 5047.35 325.978  11
  17  -1  15 4439.62 286.066  11
  17  -1  15 4575.83 272.027   9
 -17   1  15 4276.17 316.393  16
  17   1  15 4590.26 305.430   9
 -17  -1  15 5257.72 339.634  16
  17   1  15 4871.43 335.048  14
  17   1  16 1646.37 189.263   7
  17  -1  16 1781.82 176.459  11
 -17  -1  16 1912.84 220.076  16
 -17   1  16 1601.88 207.822  16
  17  -1  16 1693.30 157.246   9
  17   1  16 1400.11 187.677   9
  17   1  16 1704.97 200.042  14
  17  -1  17 1615.42 168.048  14
  17   1  17 1386.19 132.416   7
  17  -1  17 1029.43 122.735  11
 -17  -1  17 1455.40 158.769  16
 -17   1  17 1277.33 159.963  16
  17   1  17 1199.11 143.800   9
  17   1  17 1642.09 164.977  14
 -17  -2   0 15813.9 1174.16   1
 -17  -2   1 1952.07 499.795   1
 -17  -2   2 30554.6 1619.27   1
  17  -2   2 28903.4 1758.05   3
 -17  -2   3 24112.7 1377.34   1
  17  -2   3 22630.6 1585.89   3
 -17  -2   4 17039.0 1137.41   1
  17  -2   4 19718.2 1488.30   3
  17  -2   5 9757.17 1072.32   3
  17  -2   6 9566.42 1126.75   3
  17  -2   7 2647.75 645.708   3
  17   2   8 10755.8 501.493  11
 -17  -2   8 11613.1 539.127  16
  17  -2   8 10983.8 520.042  19
  17   2   8 10211.2 501.855   8
  17   2   9 588.602 203.748  14
  17  -2   9 434.151 223.680  19
  17   2   9 676.449 198.212  11
 -17  -2   9 799.784 233.244  16
  17   2   9 448.538 215.239   8
  17   2  10 10492.8 517.191  11
  17  -2  10 10358.6 514.734  19
 -17   2  10 10554.6 496.140  16
  17   2  10 10294.8 523.973   8
  17   2  10 11551.2 529.366  14
 -17  -2  10 11172.2 545.060  16
  17   2  11 482.277 209.944  14
  17   2  11 378.530 213.458  11
  17  -2  11 726.382 216.710  19
 -17  -2  11 628.613 234.215  16
 -17   2  11 621.147 208.117  16
  17  -2  11 962.416 246.221  15
  17   2  11 747.440 245.452   8
  17   2  12 4154.54 328.525  14
  17   2  12 4399.22 342.602  11
 -17   2  12 4110.71 315.414  16
 -17  -2  12 4322.63 348.705  16
  17   2  12 4214.59 347.786   8
  17  -2  12 4433.67 355.476  15
  17   2  13 5464.27 373.524   7
  17   2  13 5335.76 358.751  11
 -17  -2  13 5673.09 383.415  16
 -17   2  13 5172.84 346.750  16
  17  -2  13 5957.37 384.427  15
  17   2  13 6498.14 380.009  14
  17   2  14 2227.85 245.166   7
  17  -2  14 2106.08 221.288  11
 -17  -2  14 2114.14 251.808  16
 -17   2  14 1968.28 225.159  16
  17  -2  14 2275.67 256.055  15
  17   2  14 1928.40 235.392  14
  17   2  15 152.264 160.492   7
  17  -2  15 387.566 140.956  11
 -17   2  15 480.300 158.761  16
  17   2  15 764.091 175.923   9
  17  -2  15 180.832 165.733  15
  17   2  15 442.784 163.767  14
  17   2  16 1899.55 174.265   7
  17  -2  16 1627.25 142.772  11
 -17   2  16 1662.33 162.325  16
  17   2  16 1977.44 179.189   9
  17   2  16 1726.87 176.233  14
 -17  -3  -4 1290.76 529.041   1
 -17  -3  -3 7104.37 949.091   1
 -17  -3  -2 23049.9 1637.86   1
 -17  -3  -1 2574.35 573.468   1
 -17  -3   0 8796.55 976.122   1
 -17  -3   1 2841.24 611.506   1
 -17  -3   2 21044.9 1479.32   1
 -17  -3   3 7172.91 853.547   1
  17  -3   3 6816.85 971.990   3
  17  -3   4 1857.62 623.666   3
 -17  -3   4 2644.99 581.474   1
 -17  -3   5 3358.97 671.856   1
  17   3   5 2705.06 267.449   8
  17   3   6 424.738 195.584  12
  17   3   6 98.3617 197.521   8
  17   3   7 9915.31 459.204  12
 -17  -3   7 8847.08 458.286  17
  17   3   8 5862.50 366.709   7
  17   3   8 6676.19 365.879  12
  17  -3   8 7286.73 428.990  19
  17   3   9 2510.57 267.547   7
  17   3   9 3230.58 255.266  12
  17  -3   9 3513.14 335.544  19
  17   3  10 8275.52 433.286   7
  17  -3  10 8616.31 464.242  19
  17   3  11 1331.90 241.443   7
  17  -3  11 1889.00 251.673  19
  17   3  11 1564.12 227.661  14
  17   3  12 4673.31 325.639   7
  17  -3  12 5652.35 366.307  15
  17   3  13 3028.16 252.798   7
  17  -3  13 3349.40 281.716  15
  17   3  14 1338.51 181.004   7
  17  -3  14 1022.48 146.373  11
  17   3  14 1083.89 167.120   9
  17  -3  14 1176.46 190.734  15
  17   3  15 747.292 135.307   7
  17   3  15 824.759 130.067   9
  17  -3  15 1102.49 154.060  15
 -17  -4  -4 7291.11 401.965  17
 -17  -4  -3 5741.13 362.328  17
 -17  -4  -2 17491.0 696.448  17
 -17  -4  -1 2098.27 260.340  17
 -17  -4   0 29319.7 1014.50  17
 -17  -4   1 1721.20 261.120  17
 -17   4   2 16921.5 658.381  13
 -17   4   3 6323.80 382.690  13
 -17   4   4 6979.83 409.835  13
  17   4   4 6809.25 407.846  12
 -17  -4   4 6166.37 424.907  17
 -17   4   5 11114.5 537.789  13
  17   4   5 11716.6 527.470  12
 -17  -4   5 10843.6 541.685  17
  17   4   6 6683.39 405.942  12
 -17  -4   6 7748.70 430.503  17
  17   4   7 2535.79 265.486  12
 -17  -4   7 2535.61 272.164  17
  17   4   8 15939.1 612.989  12
  17  -4   8 14790.4 647.375  19
  17   4   9 306.032 177.897  12
  17  -4   9 97.3112 197.538  19
  17   4  10 9670.45 431.026   7
  17   4  10 10469.9 446.850  12
  17  -4  10 10480.6 480.804  19
  17   4  11 3487.63 226.422  12
  17   4  11 2849.38 226.299   7
  17  -4  11 3654.24 267.049  19
  17   4  12 3805.86 236.665   7
  17  -4  12 4516.22 278.641  15
  17   4  13 2261.01 175.783   7
  17  -4  13 2748.12 204.685  15
  17  -4  14 562.685 108.682  15
  17   4  14 811.936 111.472   6
  17   5   0-3.21460 186.393  12
  17   5   1 1504.54 239.714  12
 -17   5   2 1363.21 209.333  13
  17   5   2 1270.12 236.103  12
 -17  -5   2 1153.24 266.489  17
 -17   5   3 2956.01 270.768  13
  17   5   3 3289.26 295.231  12
  17   5   4 2120.01 232.251  13
  17   5   4 2289.49 264.048  12
  17   5   5 320.174 169.740  13
  17   5   5-153.707 197.104  12
  17   5   6 1835.15 241.572  12
  17   5   7 2275.77 248.716  12
 -17  -5   8 724.235 162.843  18
  17  -5   8 1054.64 214.892  19
  17   5   9 3119.61 233.072  12
 -17  -5   9 2945.29 216.134  18
  17  -5   9 3056.75 243.335  19
  17   5  10-26.1366 121.227  12
  17  -5  10 104.094 127.465  19
  17   5  11 641.917 118.192   6
  17   5  11 972.890 124.370  12
  17  -5  11 833.882 120.246  19
  17  -5  11 1058.46 140.377  15
  17   5  12 561.096 100.978   6
  17   6  -7 775.548 115.201  13
  17   6   0 8645.86 405.972  13
  17   6   1 848.762 187.876  13
  17   6   1 676.412 162.200  12
  17   6   2 2876.95 236.056  13
  17   6   2 2842.68 222.236  12
  17   6   3 1643.62 195.451  13
  17   6   3 1207.78 180.422  12
  17   6   4 1034.43 156.641  13
  17   6   4 1056.81 166.540  12
  17   6   5 884.367 130.937  13
  17   6   5 1394.54 170.224  12
  17   6   6 336.586 132.935  12
  17  -6   6 441.584 148.566  19
  17   6   7 605.829 129.396  12
 -17  -6   7 806.328 118.664  18
  17  -6   7 876.569 138.201  19
  17   6   8 2125.19 153.957  12
  17  -6   8 1866.94 147.319  19
 -18   0  -2 4760.61 599.938   4
 -18   0  -1 33644.4 1637.51   4
 -18   0   1 39162.9 1860.52   4
  18   0   1 35832.8 1631.23   3
 -18   0   2 4962.72 689.508   4
  18   0   2 5229.92 631.009   3
 -18   0   3 130220. 4395.22   4
  18   0   3 129978. 4242.05   3
 -18   0   4 35117.7 1870.92   4
  18   0   4 30944.7 1728.27   3
 -18   0   5 142535. 4858.76   4
 -18   0   6 13587.8 1206.18   4
 -18   0   8 6837.96 925.136   4
 -18   0   9 565.803 209.119  16
  18   0   9 491.893 195.737  15
 -18   0  10 357.058 203.923  16
  18   0  10 416.409 192.363  15
 -18   0  11 11177.6 553.805  16
  18   0  11 11673.2 539.572  15
  18   0  12 1580.97 252.494   8
  18   0  12 1640.92 253.790  11
 -18   0  12 1521.62 272.393  16
  18   0  12 1472.21 254.352  15
  18   0  13 30694.8 1012.37  11
 -18   0  13 30069.8 1045.60  16
  18   0  13 30528.2 1012.48  15
  18   0  13 29864.7 985.984   8
  18   0  14 2449.93 276.763  11
 -18   0  14 2333.32 298.286  16
  18   0  14 2367.75 240.486   8
  18   0  15 12319.7 499.838  11
 -18   0  15 11531.7 518.404  16
  18   0  15 11111.7 472.704   9
  18   0  15 11879.1 460.332   8
  18   0  16 2317.36 218.358  14
  18   0  16 1979.17 182.363   7
  18   0  16 2730.34 214.264  11
 -18   0  16 2308.63 228.221  16
  18   0  16 2367.20 195.715   9
  18   0  17 2194.29 179.342  14
 -18   0  17 2100.67 184.791  16
  18   0  17 1895.01 152.691   9
 -18  -1  -2 4063.09 563.040   4
 -18  -1  -1 11092.9 906.613   4
 -18  -1   0 150.228 377.782   4
  18  -1   0 514.393 359.402   3
 -18  -1   1 13925.4 1122.43   4
  18  -1   1 12930.8 992.504   3
 -18  -1   1 11840.0 884.397   1
 -18  -1   2 5297.92 776.604   4
  18  -1   2 3897.27 605.631   3
 -18  -1   3 8836.27 964.790   4
  18  -1   3 9178.97 914.433   3
 -18  -1   4 1189.34 499.887   4
  18  -1   4 974.648 460.377   3
 -18  -1   5 13702.8 1213.01   4
  18  -1   5 12950.6 1158.16   3
 -18  -1   6 1625.93 538.475   4
  18  -1   6 1459.21 518.947   3
 -18  -1   7 5453.80 844.376   4
  18  -1   7 6106.14 872.583   3
 -18  -1   8-200.241 404.540   4
  18  -1   8-17.6983 384.925   3
  18  -1   8 301.742 182.387  19
 -18  -1   8 306.151 185.359  16
  18   1   9 275.053 190.785  11
  18   1   9 157.095 188.933   8
  18  -1   9-142.839 200.498  19
 -18  -1   9 538.734 239.227  16
 -18   1   9 336.721 194.847  16
  18  -1   9 512.830 186.352  15
  18   1  10 874.054 231.909   8
 -18  -1  10 834.617 233.313  16
 -18   1  10 1110.40 245.542  16
  18   1  10 644.037 213.267  11
  18  -1  10 581.024 211.309  15
  18   1  11 2853.89 307.666   8
  18   1  11 2937.71 294.758  11
 -18  -1  11 2875.39 326.753  16
 -18   1  11 3005.64 305.341  16
  18  -1  11 3148.20 312.428  15
  18   1  12-308.908 218.367  11
 -18  -1  12 453.333 238.685  16
 -18   1  12 179.906 212.516  16
  18  -1  12 227.350 225.722  15
  18   1  12-72.9882 207.246   8
  18  -1  13 1174.31 218.167   8
  18   1  13 947.726 241.840  11
  18  -1  13 678.135 214.127  11
 -18  -1  13 910.956 250.608  16
 -18   1  13 894.549 244.686  16
  18  -1  13 1158.29 200.385   9
  18  -1  13 872.100 245.055  15
  18   1  13 1185.55 253.949   8
  18   1  14 390.654 198.891  14
  18   1  14 514.648 221.033  11
 -18  -1  14 279.570 222.386  16
 -18   1  14 321.891 208.644  16
  18  -1  14 147.221 176.816  11
  18  -1  14 293.120 146.869   9
  18  -1  14 83.5863 209.571  15
  18   1  14 232.566 178.600   8
  18  -1  14 419.958 162.169   8
  18   1  15 1188.82 204.720  14
  18   1  15 1045.80 202.897   7
  18   1  15 1309.60 209.609  11
  18  -1  15 1155.59 191.162  11
 -18  -1  15 872.678 211.776  16
 -18   1  15 1067.65 210.221  16
  18  -1  15 983.043 165.004   9
  18   1  15 1260.16 197.328   9
  18   1  16 192.558 130.521   7
  18  -1  16 319.154 130.622  11
 -18  -1  16 297.988 155.761  16
 -18   1  16-146.309 145.249  16
  18   1  16 61.8880 144.515   9
  18   1  16 239.390 148.394  14
  18  -1  17 418.142 114.056  14
  18   1  17 227.393 94.1562   7
 -18   1  17 618.775 130.322  16
  18   1  17 234.365 103.337   9
  18   1  17 596.854 121.106  14
 -18  -2  -1 10059.4 977.365   1
 -18  -2   0 762.692 397.887   1
  18  -2   0 625.365 381.537   3
  18  -2   1 10870.9 1045.22   3
 -18  -2   1 9509.33 895.898   1
  18  -2   2 2366.10 625.402   3
 -18  -2   2 2526.44 510.677   1
 -18  -2   3 36373.8 1798.32   1
  18  -2   3 37871.9 2115.19   3
  18  -2   4 3892.48 746.999   3
  18  -2   5 69925.9 3192.84   3
  18  -2   6 5809.18 915.133   3
  18   2   7 19068.8 700.023  11
 -18  -2   7 18163.6 685.113   5
  18  -2   7 20321.8 740.404  19
 -18  -2   7 19509.5 747.315  16
  18   2   7 18003.4 699.827   8
  18   2   8 6818.15 392.811  11
  18  -2   8 7579.85 434.820  19
 -18  -2   8 8176.85 458.016  16
  18   2   8 6186.69 390.814   8
  18   2   9 156.544 191.156  11
 -18  -2   9 524.989 217.017  16
  18  -2   9 110.349 201.475  19
  18   2   9 661.401 231.109   8
  18   2  10 935.184 219.827  14
  18   2  10 767.807 229.291  11
  18  -2  10 1104.89 251.086  19
 -18  -2  10 1156.14 264.457  16
  18   2  10 773.945 221.526   8
  18   2  11 3370.70 313.909  11
  18  -2  11 3749.31 317.274  19
 -18   2  11 4177.57 316.177  16
 -18  -2  11 3875.50 346.030  16
  18  -2  11 4673.81 358.442  15
  18   2  11 4155.30 346.851   8
  18   2  11 4012.19 324.655  14
  18   2  12 997.109 217.270  14
  18   2  12 566.995 215.586  11
 -18  -2  12 551.040 228.376  16
 -18   2  12 621.477 198.618  16
  18   2  12 655.550 219.467   8
  18  -2  12 868.739 242.708  15
  18   2  13 11477.0 535.521   7
  18   2  13 12444.2 545.770  11
 -18  -2  13 12035.9 551.648  16
 -18   2  13 12473.0 527.120  16
  18  -2  13 13493.2 566.823  15
  18   2  13 12979.5 543.191  14
 -18  -2  14 950.839 204.340  16
  18   2  14 515.459 180.656   7
  18  -2  14 637.329 175.358  11
 -18   2  14 578.929 170.999  16
  18  -2  14 379.258 201.856  15
  18   2  14 800.514 192.827  14
  18   2  15 5514.30 298.644   7
  18  -2  15 5467.57 281.264  11
 -18   2  15 5533.23 293.983  16
  18   2  15 5939.72 308.433   9
  18  -2  15 5359.94 314.798  15
  18   2  15 5619.59 306.835  14
  18   2  16 1212.24 141.477   7
  18  -2  16 950.514 119.930  11
 -18   2  16 1153.20 140.327  16
  18   2  16 1230.58 146.597   9
 -18  -3  -4 1774.64 231.318  10
 -18  -3  -3 41761.0 2396.36   1
 -18  -3  -2 3091.08 706.525   1
 -18  -3  -1 11013.2 1131.94   1
 -18  -3   0-128.235 432.609   1
 -18  -3   1 11412.2 1116.64   1
 -18  -3   2 1955.00 460.201   1
  18  -3   2 2423.48 662.265   3
 -18  -3   3 43727.9 2238.19   1
  18  -3   3 42341.8 2507.62   3
 -18  -3   4 1103.41 449.172   1
 -18  -3   4 1761.16 232.779  10
  18   3   5 26094.4 888.669   8
  18   3   6 3385.70 283.080  12
  18   3   6 2793.10 296.018   8
  18   3   7 11094.7 495.636  12
  18  -3   7 11784.8 556.925  19
  18   3   8 984.865 197.449   7
  18   3   8 655.429 186.861  12
  18  -3   8 1008.27 235.522  19
  18   3   9 4623.00 334.929   7
  18  -3   9 5655.63 383.958  19
  18   3  10 622.354 193.830   7
  18  -3  10 668.429 227.001  19
  18   3  11 7614.26 413.080   7
  18  -3  11 7883.47 418.818  19
  18   3  12 405.580 183.036   7
  18  -3  12 588.492 214.180  15
  18   3  13 6359.56 344.439   7
  18  -3  13 6964.31 370.538  15
  18   3  14 1929.97 191.922   7
  18  -3  14 1879.05 168.603  11
  18   3  14 1891.53 182.691   9
  18  -3  14 2231.08 206.574  15
  18   3  15 4416.91 223.537   7
  18   3  15 4392.45 221.950   9
  18  -3  15 4298.07 231.776  15
 -18  -4  -4 306.061 167.628  17
 -18  -4  -3 1473.95 227.838  17
 -18  -4  -2 7803.79 440.227  17
 -18  -4  -1 6254.77 406.327  17
 -18  -4   0 7539.55 451.552  17
 -18  -4   1 5592.11 407.044  17
 -18   4   2 7308.16 409.458  13
 -18   4   3 1331.17 221.188  13
  18   4   4 321.421 214.541  12
  18   4   5 5287.59 364.152  12
 -18  -4   5 5437.28 393.704  17
  18   4   6 432.715 196.427  12
 -18  -4   6 42.6068 193.461  17
  18   4   7 4436.62 327.172  12
 -18  -4   7 3927.55 315.754  17
  18   4   8 1329.68 212.677  12
  18  -4   8 1356.43 277.761  19
 -18  -4   8 1648.08 230.636  17
  18   4   9 1112.33 194.670  12
  18  -4   9 1364.40 240.127  19
  18   4  10 417.156 166.431  12
  18  -4  10 726.025 201.777  19
  18   4  11 1187.83 165.046   7
  18   4  11 1330.77 170.313  12
  18  -4  11 1503.97 195.052  19
  18   4  12 434.421 127.760   7
  18  -4  12 455.079 164.169  15
  18   4  13 807.852 122.034   7
  18  -4  13 1060.07 149.924  15
  18   4  14 640.517 101.059   6
  18   5   0 1479.55 228.568  12
  18   5   1 3679.27 308.897  12
  18   5   2-106.776 198.782  12
 -18  -5   2 619.682 246.418  17
  18   5   3 12781.6 546.070  12
 -18  -5   3 11760.7 578.544  17
  18   5   4 783.714 193.818  13
  18   5   4 681.755 212.335  12
  18   5   5 12324.9 498.736  13
  18   5   5 12875.9 543.195  12
  18   5   6 692.107 197.730  12
  18   5   7 4819.01 310.179  12
  18  -5   7 3976.81 308.726  19
  18   5   8 746.813 172.401  12
  18  -5   8 655.335 191.428  19
  18   5   9 1299.07 177.123  12
  18  -5   9 1356.47 187.567  19
  18   5  10 138.978 113.408  12
  18  -5  10 127.164 118.302  19
  18   5  11 2898.70 166.033  12
  18   5  11 2739.22 174.492   6
  18  -5  11 2949.44 188.471  15
  18   6  -6 227.319 109.539  13
  18   6  -1 4686.24 258.942  12
  18   6   0 1085.81 188.443  13
  18   6   1 7663.43 359.915  13
  18   6   1 5935.33 310.145  12
  18   6   2 593.808 164.461  13
  18   6   2 127.614 137.451  12
  18   6   3 2055.73 189.869  13
  18   6   3 1399.29 180.865  12
  18   6   4 530.004 126.954  13
  18   6   4 340.760 137.334  12
  18   6   5 496.276 113.564  13
  18   6   5 917.921 148.648  12
  18  -6   5 595.295 166.451  19
  18   6   6 119.216 112.471  12
  18  -6   6-47.4997 127.344  19
 -18  -6   6 141.513 102.322  18
  18   6   7 1428.57 140.291  12
  18  -6   7 1745.59 157.626  19
 -19   0  -2 60.6057 303.611   4
 -19   0  -1 131.739 324.080   4
 -19   0   0-157.414 343.266   4
  19   0   1-432.301 303.824   3
  19   0   2-70.4792 312.390   3
  19   0   3 284.339 364.208   3
 -19   0   4 158.988 466.475   4
 -19   0   5 450.292 422.336   4
 -19   0   6 480.109 494.330   4
 -19   0   7 608.974 472.664   4
 -19   0   8 219.707 184.926  16
 -19   0   9 140.308 207.230  16
  19   0   9 165.473 173.011  15
 -19   0  10 123.614 218.263  16
  19   0  10-97.7785 188.262  15
 -19   0  11-11.6454 214.480  16
  19   0  11 381.885 200.673  15
  19   0  12-92.5319 197.645   8
  19   0  12-15.9964 203.020  11
 -19   0  12 94.1548 223.643  16
  19   0  12-308.883 206.952  15
  19   0  13-40.1060 188.392   8
  19   0  13-101.685 205.316  11
 -19   0  13 118.917 223.667  16
  19   0  14-303.756 201.505  11
 -19   0  14 37.4822 218.500  16
  19   0  14 124.213 170.633   8
  19   0  15 354.557 184.285  11
 -19   0  15 519.171 200.783  16
  19   0  15 115.569 153.090   9
  19   0  15 53.1287 134.216   8
  19   0  16 113.249 145.237  14
  19   0  16 119.756 110.978   7
  19   0  16-40.8793 132.849  11
 -19   0  16 77.1642 151.776  16
  19   0  16 141.629 122.610   9
  19   0  17 215.790 111.206  14
 -19   0  17 220.817 117.999  16
 -19  -1  -2 27097.1 1444.36   4
 -19  -1  -1 46303.1 2071.62   4
 -19  -1   0 45868.9 2143.28   4
  19  -1   0 48030.8 2062.49   3
 -19  -1   1 48722.4 2284.63   4
  19  -1   1 49854.1 2164.45   3
 -19  -1   1 47648.6 1991.94   1
 -19  -1   2 28905.1 1732.53   4
  19  -1   2 29087.4 1635.59   3
 -19  -1   3 31473.5 1863.60   4
  19  -1   3 31050.8 1741.33   3
 -19  -1   4 53284.7 2552.07   4
  19  -1   4 53586.9 2479.33   3
 -19  -1   5 21972.4 1573.63   4
  19  -1   5 25696.8 1651.45   3
 -19  -1   6 26589.9 1777.59   4
  19  -1   6 29797.8 1862.02   3
 -19  -1   7 20941.0 1589.60   4
  19  -1   7 20897.4 1594.34   3
  19   1   8 21840.7 768.762  11
  19  -1   8 21647.5 787.656  19
 -19  -1   8 20721.7 739.298   5
 -19  -1   8 21403.4 803.233  16
 -19   1   8 21828.5 779.745  16
  19   1   9 11312.9 522.994  11
  19  -1   9 11608.6 541.158  19
 -19  -1   9 12091.8 572.297  16
 -19   1   9 11774.6 547.897  16
  19   1   9 12090.1 521.107  15
  19  -1   9 12242.9 537.189  15
  19   1   9 10887.5 526.849   8
  19   1  10 8599.16 461.375  11
 -19  -1  10 8614.60 492.588  16
 -19   1  10 8914.52 476.173  16
  19  -1  10 9711.13 477.329  15
  19   1  10 8572.45 468.841   8
  19   1  11 8924.11 470.950  11
 -19  -1  11 8689.90 506.994  16
 -19   1  11 9203.32 483.737  16
  19  -1  11 8211.99 457.822  15
  19   1  11 8531.03 463.475   8
  19   1  12 3064.15 309.615  11
 -19  -1  12 2715.56 318.040  16
 -19   1  12 3357.20 317.587  16
  19  -1  12 3337.71 306.431  15
  19   1  12 3819.23 322.780   8
  19   1  13 7946.31 433.669  11
  19  -1  13 7676.82 418.228  11
 -19  -1  13 7415.95 457.721  16
 -19   1  13 7017.59 426.970  16
  19  -1  13 7279.00 374.195   9
  19  -1  13 7668.36 431.632  15
  19   1  13 7434.07 423.459   8
  19  -1  13 7458.85 388.913   8
  19   1  13 7110.21 417.138  14
  19   1  14 11098.2 494.177  11
  19  -1  14 10621.9 478.337  11
 -19  -1  14 11427.5 518.532  16
 -19   1  14 9878.24 488.849  16
  19  -1  14 10280.1 435.214   9
  19  -1  14 11119.9 500.126  15
  19   1  14 10932.9 479.870   8
  19  -1  14 10791.4 448.418   8
  19   1  14 11786.3 503.318  14
  19   1  15 2090.14 222.707  14
 -19  -1  15 2701.50 260.809  16
  19   1  15 2205.46 221.308   7
  19   1  15 2244.78 225.884  11
  19  -1  15 2450.33 221.431  11
 -19   1  15 1981.47 234.238  16
  19   1  15 2503.78 232.391   9
  19   1  16 7009.21 309.746   7
  19  -1  16 7270.16 309.057  11
 -19   1  16 6439.32 323.099  16
  19   1  16 7231.90 319.707   9
 -19  -1  16 6782.80 331.560  16
  19   1  16 7241.73 328.016  14
  19  -1  17 477.324 109.399  14
  19   1  17 470.674 102.466   9
 -19  -2  -1 8487.66 918.689   1
 -19  -2   0 6625.44 789.526   1
  19  -2   0 7766.23 887.668   3
 -19  -2   1 8141.26 865.509   1
  19  -2   1 7172.60 884.552   3
 -19  -2   2 13494.8 1062.58   1
  19  -2   2 13209.8 1194.80   3
  19  -2   3 7224.39 953.990   3
  19  -2   4 15345.9 1359.81   3
  19  -2   5 4310.44 807.609   3
  19  -2   6 13815.9 595.230  19
 -19  -2   6 14841.9 627.255  16
  19   2   7 266.054 181.121  11
  19  -2   7 602.006 217.574  19
 -19  -2   7 827.596 249.020  16
 -19  -2   7 380.111 186.537   5
  19   2   7 504.277 194.463   8
  19  -2   8 7554.60 438.908  19
  19   2   8 7513.11 411.814  11
 -19  -2   8 8060.17 465.245  16
  19   2   8 6573.69 413.565   8
  19   2   9 1501.47 246.894  11
  19  -2   9 2007.12 273.606  19
 -19  -2   9 1953.01 289.724  16
  19   2   9 1654.29 264.651   8
  19   2  10 6646.50 408.630  11
  19  -2  10 6661.36 417.226  19
 -19  -2  10 7607.48 456.335  16
  19   2  10 6753.32 428.711   8
  19   2  10 7315.37 403.474  14
  19   2  11 5674.95 372.859  11
 -19  -2  11 6011.79 413.132  16
 -19   2  11 5877.03 361.633  16
  19  -2  11 5659.56 389.419  15
  19   2  11 5953.25 401.513   8
  19   2  11 5554.06 360.964  14
  19   2  12 6646.00 397.766  11
 -19  -2  12 5893.33 400.494  16
 -19   2  12 7354.48 385.550  16
  19  -2  12 6538.69 400.175  15
  19   2  12 6688.12 412.541   8
  19   2  12 6642.75 384.020  14
  19  -2  13 317.042 156.718   8
  19   2  13 193.108 187.678   7
  19   2  13 127.982 193.553  11
 -19  -2  13 475.717 211.308  16
 -19   2  13 572.396 182.300  16
  19  -2  13 316.521 215.226  15
  19   2  13 694.214 196.753  14
  19   2  14 4718.89 302.667   7
  19  -2  14 5169.91 298.121  11
 -19   2  14 4542.74 288.355  16
  19  -2  14 5014.14 323.325  15
  19   2  15 670.291 154.079   7
  19  -2  15 451.479 137.271  11
 -19   2  15 340.956 127.834  16
  19   2  15 370.220 143.951   9
  19   2  15 349.272 134.290  14
  19   2  16 1458.80 143.943   7
  19   2  16 1412.50 148.297   9
 -19  -3  -4 15149.8 605.705  10
 -19  -3  -3 13390.0 557.964  17
 -19  -3  -3 12677.9 553.305  10
 -19  -3  -2 7615.07 420.714  10
 -19  -3  -2 8383.61 431.970  17
 -19  -3  -1 18645.6 1477.26   1
 -19  -3  -1 15105.3 625.675  10
 -19  -3   0 517.274 431.869   1
 -19  -3   1 18544.0 1433.73   1
 -19  -3   2 8757.75 986.470   1
  19  -3   2 9609.50 1204.79   3
 -19  -3   3 13132.3 1176.22   1
 -19  -3   3 11865.6 537.820  10
 -19  -3   4 14517.5 594.876  10
 -19  -3   5 17878.6 647.064  10
  19   3   5 14601.2 626.438   8
  19   3   6 5726.29 348.743  12
  19   3   6 4744.06 355.438   8
  19   3   7 5551.38 345.833  12
  19  -3   7 5529.56 396.770  19
  19   3   8 1615.24 222.803   7
  19   3   8 1321.02 205.124  12
 -19  -3   8 1979.50 245.119  17
  19  -3   8 1750.85 290.772  19
  19   3   9 2071.23 243.182   7
  19   3   9 2410.03 230.299  12
  19  -3   9 2754.79 302.813  19
  19   3  10 660.970 191.497   7
  19  -3  10 438.022 219.736  19
  19   3  11 4362.13 303.710   7
  19  -3  11 4364.86 325.964  19
  19  -3  11 4441.42 335.435  15
  19   3  12 95.7866 163.235   7
  19  -3  12 281.781 204.786  15
  19   3  13 3879.53 262.931   7
  19  -3  13 4437.61 296.180  15
  19   3  14 871.105 149.266   7
  19  -3  14 936.352 132.462  11
  19   3  14 958.756 143.373   9
  19   3  15 1404.52 136.374   7
  19   3  15 1501.63 130.791   9
 -19  -4  -4 12032.3 525.300  17
 -19  -4  -3 9961.96 486.205  17
 -19  -4  -2 19458.5 748.391  17
 -19  -4  -1 2960.13 296.198  17
 -19  -4   0 9413.41 509.512  17
  19   4   5 3522.10 307.603  12
 -19  -4   5 3161.09 318.517  17
  19   4   6 14856.4 597.238  12
 -19  -4   6 12844.4 593.368  17
  19   4   7 847.739 209.318  12
  19  -4   7 344.634 226.457  19
 -19  -4   7 332.788 187.460  17
  19   4   8 8733.79 420.642  12
  19  -4   8 8369.76 464.039  19
 -19  -4   8 7579.61 394.643  17
  19   4   9 1567.67 203.017  12
  19  -4   9 1724.49 254.971  19
  19   4  10 3422.98 234.728  12
  19  -4  10 3646.40 284.234  19
  19   4  11 3043.30 205.614  12
  19  -4  11 3139.35 248.709  19
  19  -4  11 3420.59 264.877  15
  19   4  12 5067.05 246.337   7
  19  -4  12 5683.80 298.392  15
  19   4  13 993.689 113.797   7
  19  -4  13 897.990 138.974  15
  19   5   0 1985.44 257.153  12
  19   5   1 678.246 205.778  12
 -19  -5   1 483.794 227.315  17
  19   5   2 407.554 191.456  12
 -19  -5   2 173.239 222.889  17
  19   5   3 617.252 198.666  12
 -19  -5   3 145.607 224.972  17
  19   5   4 880.695 191.207  13
  19   5   4 658.443 211.097  12
  19   5   5 2439.31 209.937  13
  19   5   5 2364.99 265.151  12
  19   5   6 576.255 186.008  12
  19  -5   6 551.449 223.793  19
  19   5   7 1665.73 218.042  12
  19  -5   7 1420.52 231.564  19
  19   5   8 913.619 168.066  12
  19  -5   8 1279.47 207.339  19
  19   5   9 1177.06 154.624  12
  19  -5   9 1098.63 172.027  19
  19   5  10 2756.21 179.348  12
  19  -5  10 2586.12 184.878  19
  19   5  11 1139.69 116.323   6
  19  -5  11 1226.44 131.604  15
  19   6  -6 3709.96 198.972  13
  19   6  -1-71.1782 123.618  12
  19   6   0 867.863 183.147  13
  19   6   1 350.969 151.524  13
  19   6   1 405.936 140.362  12
  19   6   2 1947.25 185.515  13
  19   6   2 1415.31 174.899  12
  19   6   3 1853.11 171.051  13
  19   6   3 1458.18 169.113  12
  19  -6   4 2471.11 218.785  19
  19   6   4 2825.32 185.936  13
  19   6   4 2928.29 205.630  12
  19   6   5 708.715 107.888  13
  19  -6   5 961.896 163.235  19
  19   6   6 4855.99 236.378  12
  19  -6   6 4445.19 243.750  19
  19   6   7 322.480 99.0908  12
  19  -6   7 410.904 107.039  19
 -20   0  -2 3687.35 568.184   4
 -20   0  -1 109456. 3778.12   4
 -20   0   0 22570.2 1416.76   4
 -20   0   1 109158. 3888.89   4
 -20   0   2 3310.52 641.586   4
 -20   0   3 27357.9 1686.97   4
 -20   0   4 1684.22 521.250   4
 -20   0   5 875.245 456.362   4
 -20   0   6 11079.6 1157.06   4
 -20   0   7 95703.7 3925.74   4
 -20   0   8 15061.3 641.723  16
  20   0   8 15732.8 600.775  15
 -20   0   9 47179.1 1400.01   5
  20   0   9 48426.1 1417.90  15
 -20   0   9 49128.8 1476.75  16
 -20   0  10 10296.4 530.976  16
  20   0  10 10192.8 488.768  15
  20   0  11 38756.9 1217.76  11
 -20   0  11 38285.7 1250.65  16
  20   0  11 38539.3 1207.30  15
  20   0  11 39009.3 1215.90   8
  20   0  12 446.883 209.677   8
  20   0  12 295.048 209.267  11
 -20   0  12 595.458 239.286  16
  20   0  12 531.334 223.121  15
  20   0  13 5918.26 381.534  11
 -20   0  13 5791.81 398.922  16
  20   0  13 5969.06 362.270   8
  20   0  14 1593.01 227.795  11
 -20   0  14 1561.95 255.810  16
  20   0  14 1420.86 203.120   8
  20   0  15 1647.12 205.710  11
 -20   0  15 1598.16 224.599  16
  20   0  15 1406.82 174.120   9
  20   0  15 1568.56 181.371   8
  20   0  16 2156.04 197.609  14
  20   0  16 1717.75 163.217   7
  20   0  16 1856.60 177.171  11
 -20   0  16 2067.29 199.454  16
  20   0  16 2106.84 171.935   9
 -20  -1  -2 2815.69 503.534   4
 -20  -1  -1 8228.16 824.325   4
 -20  -1   0 84.6465 341.309   4
 -20  -1   1 8039.44 892.176   4
  20  -1   1 6985.45 794.330   3
 -20  -1   2 2823.60 644.283   4
  20  -1   2 3710.04 638.572   3
 -20  -1   3 3042.59 668.616   4
  20  -1   3 3459.95 659.580   3
 -20  -1   4 244.146 500.651   4
  20  -1   4 1254.02 544.646   3
 -20  -1   5 2256.81 626.432   4
  20  -1   5 1689.83 598.516   3
 -20  -1   6 3476.66 780.930   4
  20  -1   6 3184.32 687.040   3
 -20  -1   7 6489.11 927.407   4
  20  -1   7 6497.20 960.168   3
 -20  -1   7 6405.87 362.726   5
  20  -1   7 6222.89 386.279  19
 -20  -1   7 6722.66 416.533  16
  20   1   8 4247.12 311.480  11
 -20  -1   8 4260.65 351.410  16
 -20   1   8 4515.75 332.288  16
  20  -1   8 4461.60 334.866  19
 -20  -1   8 3532.42 293.602   5
  20   1   9 17992.7 682.427  11
 -20  -1   9 17227.5 723.524  16
 -20   1   9 16410.8 689.860  16
  20  -1   9 17519.5 682.472  15
  20   1   9 18238.9 699.651   8
  20   1  10 103.757 209.386   8
  20   1  10 107.115 197.982  11
 -20  -1  10 494.282 272.333  16
 -20   1  10 521.744 218.719  16
  20  -1  10 119.369 192.663  15
  20   1  11 1569.98 259.357   8
  20   1  11 967.741 237.805  11
 -20  -1  11 1194.13 266.804  16
 -20   1  11 877.700 245.912  16
  20  -1  11 1144.15 239.112  15
  20   1  12 77.2748 209.398  11
 -20  -1  12 698.171 270.911  16
 -20   1  12 263.971 222.951  16
  20  -1  12 345.147 216.699  15
  20   1  12 20.4059 227.968   8
  20   1  13-2.10573 180.086  14
  20  -1  13 224.899 173.479   8
  20   1  13 440.275 221.135  11
 -20  -1  13 361.817 221.333  16
 -20   1  13-10.6593 200.312  16
  20  -1  13 190.735 200.333  15
  20  -1  13 144.552 198.478  11
  20   1  13 29.4534 192.646   8
  20   1  14 228.807 173.346  14
  20   1  14 165.373 192.023  11
  20  -1  14 479.485 187.402  11
 -20  -1  14 691.318 223.311  16
 -20   1  14 419.574 206.800  16
  20   1  14 381.508 186.757   8
  20  -1  14 311.764 151.267   8
  20   1  15 973.054 168.025  14
  20   1  15 1070.61 177.240   7
  20   1  15 1015.61 186.766  11
  20  -1  15 788.387 166.963  11
 -20  -1  15 1167.30 199.614  16
 -20   1  15 735.623 185.499  16
  20   1  15 917.201 180.921   9
  20   1  16-74.8966 109.069   7
  20  -1  16 258.187 105.689   7
  20  -1  16-15.1020 109.323  11
 -20   1  16 145.993 129.698  16
  20   1  16 199.314 120.172   9
  20   1  16 198.934 125.746  14
 -20  -2  -1 73338.3 3049.80   1
 -20  -2   0 1808.50 499.876   1
  20  -2   0 2577.43 605.308   3
  20  -2   1 70176.0 3037.92   3
  20  -2   2 4421.09 796.609   3
  20  -2   3 14388.4 1292.21   3
  20  -2   4 4566.62 855.558   3
  20  -2   5 1651.45 245.278  19
  20  -2   5 1709.04 599.915   3
  20   2   6 2683.39 274.320   8
  20  -2   6 2898.73 275.225  19
 -20  -2   6 2989.23 277.076   5
  20   2   7 26139.0 869.745  11
  20  -2   7 26641.8 911.123  19
 -20  -2   7 24090.9 859.277   5
  20   2   7 25505.1 884.475   8
  20   2   8 6447.04 384.972  11
  20  -2   8 6810.01 428.835  19
 -20  -2   8 6783.37 440.521  16
  20   2   8 7187.51 422.401   8
  20   2   9 23335.3 842.802  11
  20  -2   9 25655.5 886.802  19
 -20  -2   9 23738.2 891.336  16
  20   2   9 23217.8 860.205   8
  20   2  10 1280.21 236.464  11
  20  -2  10 1762.53 267.884  19
 -20  -2  10 1551.58 287.651  16
  20   2  10 1818.64 280.078   8
  20   2  11 13291.5 576.546  11
 -20  -2  11 12628.7 607.324  16
  20  -2  11 13874.5 590.978  15
  20   2  11 13738.5 597.608   8
  20   2  11 13350.3 565.340  14
  20   2  12 302.883 189.056  11
 -20   2  12 259.901 177.212  16
  20   2  12-64.9325 213.334   8
 -20  -2  12 327.456 236.317  16
  20  -2  12 177.192 209.432  15
  20   2  12 250.260 173.961  14
  20   2  13 3476.66 280.727   7
  20   2  13 3609.91 288.056  11
 -20   2  13 3464.21 261.984  16
  20  -2  13 3592.73 292.322  15
  20  -2  13 3560.79 243.898   8
  20   2  13 2874.89 249.137  14
  20   2  14 1132.52 189.177   7
  20  -2  14 1326.14 184.857  11
 -20   2  14 1294.04 178.532  16
  20  -2  14 1741.37 226.484  15
  20   2  14 1344.73 181.356  14
  20   2  15 273.782 129.925   7
  20  -2  15 276.632 125.839  11
 -20   2  15 80.9507 115.718  16
  20  -2  15 189.918 136.529  15
  20   2  15 180.475 140.358   9
  20   2  15-144.825 117.833  14
  20   2  16 1047.26 122.950   7
  20   2  16 1212.72 132.085   9
 -20  -3  -4 1375.86 220.256  10
 -20  -3  -3 8027.24 413.564  17
 -20  -3  -3 7522.10 415.154  10
 -20  -3  -2 2158.38 259.682  10
 -20  -3  -1 34475.6 1119.24  10
  20  -3   0 1715.17 653.418   3
 -20  -3   3 7283.59 416.806  10
 -20  -3   4 1534.60 247.623  10
 -20  -3   5 9014.52 450.086  10
  20   3   6 5769.30 357.058  12
  20  -3   6 5956.92 412.618  19
  20   3   7 12632.3 533.936  12
  20  -3   7 13039.7 595.235  19
  20   3   8 5258.79 335.305   7
  20   3   8 5491.30 326.567  12
  20  -3   8 5499.83 392.414  19
 -20  -3   8 4555.18 330.474  17
  20   3   9 21217.8 750.066   7
  20  -3   9 20269.0 792.063  19
  20   3  10 612.369 192.700   7
  20  -3  10 388.395 210.626  19
  20   3  11 3418.60 291.799   7
  20  -3  11 3437.18 281.329  19
  20  -3  11 3337.49 308.586  15
  20   3  12 1101.42 189.036   7
  20  -3  12 674.909 211.921  15
  20   3  13 596.376 150.956   7
  20  -3  13 1100.02 193.635  15
  20   3  14 1196.24 145.854   7
  20  -3  14 1313.09 139.964  11
  20   3  14 1383.34 157.232   9
  20  -3  14 1114.30 162.465  15
  20  -3  15 1537.33 137.497  15
 -20  -4  -4 136.255 164.107  17
 -20  -4  -3 3972.51 318.313  17
 -20  -4  -2 201.632 205.984  17
 -20  -4  -1 3769.86 333.103  17
 -20  -4   0 622.304 232.752  17
  20   4   4 340.249 205.935  12
  20   4   5 3319.03 300.850  12
 -20  -4   5 2805.58 306.186  17
  20   4   6 704.167 215.052  12
  20  -4   6 216.166 237.886  19
 -20  -4   6 753.021 221.823  17
  20   4   7 2236.32 253.029  12
  20  -4   7 2628.21 292.703  19
 -20  -4   7 2367.87 262.159  17
  20   4   8 1019.92 198.396  12
 -20  -4   8 1363.37 199.055  17
  20  -4   8 1736.89 271.241  19
  20   4   9 2176.25 217.403  12
  20  -4   9 1923.37 242.353  19
  20   4  10 233.407 143.257  12
  20  -4  10 259.430 179.505  19
  20  -4  11 2666.54 217.391  19
  20  -4  11 2500.26 233.713  15
  20  -4  12 153.074 135.859  15
  20  -4  13 3903.99 211.494  15
  20   5   0 2579.85 263.838  12
  20   5   1 12074.4 524.939  12
 -20  -5   1 10596.0 531.711  17
  20   5   2 472.666 209.334  12
 -20  -5   2 333.828 225.298  17
  20   5   3 3515.44 298.039  12
 -20  -5   3 2179.42 282.888  17
  20   5   4 1540.64 197.765  13
  20   5   4 1843.95 240.177  12
  20   5   5 2111.50 245.141  12
  20   5   6 1787.06 214.691  12
  20  -5   6 1814.72 244.669  19
  20   5   7 4211.00 266.828  12
  20  -5   7 4696.51 314.085  19
  20   5   8 396.166 137.019  12
  20  -5   8 795.245 179.452  19
  20   5   9 7410.06 314.551  12
  20  -5   9 7445.99 333.972  19
  20   5  10 319.190 94.5995  12
  20  -5  10 312.180 110.719  19
  20  -5  10 120.628 116.376  15
  20   6  -1 2343.34 214.486  13
  20   6   0 267.733 145.778  13
  20   6   1 2607.60 206.877  13
  20   6   1 2203.77 183.263  12
  20   6   2 406.313 136.495  13
  20   6   2 430.024 130.439  12
  20   6   3 3760.96 220.231  13
  20   6   3 3318.28 213.618  12
  20  -6   3 3961.96 249.015  19
  20   6   4 940.418 139.329  12
  20  -6   4 733.364 148.972  19
  20   6   5 2060.86 164.607  12
  20  -6   5 2285.63 186.207  19
  20   6   6 191.951 98.1388  12
  20  -6   6 30.6347 104.457  19
 -21   0  -1-132.611 351.457   4
 -21   0   0 25.3113 359.669   4
 -21   0   1 27.0982 384.791   4
 -21   0   2 466.518 426.614   4
 -21   0   3 148.449 370.634   4
 -21   0   4 8.85744 405.639   4
 -21   0   5 69.2580 411.378   4
 -21   0   6 694.599 573.688   4
 -21   0   7 271.887 191.326  16
 -21   0   8 227.388 190.315   5
 -21   0   8 202.730 213.922  16
  21   0   8 2.27628 163.531  15
 -21   0   9 248.324 188.958   5
 -21   0   9-77.8911 206.252  16
  21   0   9 142.001 177.746  15
 -21   0  10 283.579 228.680  16
  21   0  10 197.718 193.402  15
 -21   0  10 265.715 179.238   5
  21   0  11 536.250 247.860   8
  21   0  11 226.971 228.181  11
 -21   0  11 430.107 246.536  16
  21   0  11 537.162 209.117  15
  21   0  12 57.8431 202.310   8
  21   0  12 238.630 216.115  11
 -21   0  12 27.7744 221.871  16
  21   0  13 94.2625 210.744  11
 -21   0  13 92.6990 211.057  16
  21   0  13-114.369 182.008   8
  21   0  14 3.69836 179.218  11
 -21   0  14 288.818 189.963  16
  21   0  14 160.154 163.937   8
  21   0  15 84.6289 145.111  14
  21   0  15 143.174 154.680  11
 -21   0  15-77.7558 159.609  16
  21   0  15 228.485 138.281   9
  21   0  15-0.99970 123.423   8
  21   0  16 60.4433 118.071  14
  21   0  16 176.314 104.254   7
  21   0  16 65.3273 117.292  11
 -21   0  16 356.615 140.729  16
  21   0  16 48.3983 100.795   9
 -21  -1  -2 16155.0 1144.47   4
 -21  -1  -1 72635.5 2883.36   4
 -21  -1   0 9766.41 980.589   4
 -21  -1   1 76488.2 3152.22   4
 -21  -1   2 16901.0 1327.33   4
  21  -1   2 14594.4 1174.09   3
 -21  -1   3 15062.4 1296.09   4
  21  -1   3 16708.8 1270.47   3
 -21  -1   4 45323.1 2443.85   4
  21  -1   4 47302.4 2363.68   3
 -21  -1   5 7434.54 977.045   4
  21  -1   5 7478.67 971.373   3
 -21  -1   6 14465.8 1364.16   4
  21  -1   6 16289.3 1407.65   3
  21  -1   6 15495.4 618.135  19
 -21  -1   6 14759.1 592.476   5
 -21  -1   6 15123.3 636.022  16
  21   1   7 28048.6 905.308  11
  21  -1   7 27056.4 934.267  19
 -21  -1   7 27041.2 902.819   5
 -21  -1   7 26836.3 951.058  16
 -21   1   7 27290.4 922.106  16
  21   1   8 8690.08 443.498  11
  21  -1   8 7928.17 456.489  19
 -21  -1   8 8222.41 429.827   5
 -21  -1   8 8809.17 486.244  16
 -21   1   8 8201.59 449.795  16
  21   1   9 13614.9 580.622  11
 -21  -1   9 13871.3 553.363   5
 -21  -1   9 13092.2 616.362  16
 -21   1   9 13241.0 595.959  16
  21  -1   9 12561.3 567.473  15
  21   1   9 13202.1 589.243   8
  21   1  10 6240.47 390.808  11
 -21  -1  10 6609.49 429.260  16
 -21   1  10 6170.90 393.394  16
  21  -1  10 6155.75 390.368  15
  21   1  10 6480.53 407.597   8
  21   1  11 12920.5 571.635  11
 -21  -1  11 13055.5 608.603  16
 -21   1  11 12507.2 586.096  16
  21  -1  11 12795.7 569.413  15
  21   1  11 13259.7 587.854   8
  21   1  12 9715.92 490.463  11
 -21  -1  12 10409.4 524.488  16
 -21   1  12 9744.42 499.062  16
  21  -1  12 10181.2 483.978  15
  21   1  12 9935.88 489.673   8
  21   1  13 659.852 190.062  14
  21  -1  13 724.343 194.267   8
  21   1  13 628.961 203.574  11
  21  -1  13 733.377 211.858  11
 -21  -1  13 750.508 247.687  16
 -21   1  13 591.444 208.371  16
  21  -1  13 776.832 224.420  15
  21   1  13 597.210 200.520   8
  21   1  14 6459.05 347.112  11
  21  -1  14 6326.17 340.321  11
 -21  -1  14 5210.23 360.045  16
 -21   1  14 5500.82 346.233  16
  21  -1  14 5909.90 343.387  15
  21   1  14 6199.44 342.289   8
  21  -1  14 5398.44 301.357   8
  21   1  14 6307.61 334.731  14
  21   1  15 1722.23 188.620   7
  21   1  15 1462.68 187.602  11
  21  -1  15 1797.51 183.995  11
 -21  -1  15 1977.47 215.273  16
 -21   1  15 1819.02 202.582  16
  21   1  15 2009.56 191.414   9
  21   1  15 1378.84 180.077  14
  21  -1  16 1047.48 140.919  14
  21   1  16 1021.29 127.377   7
  21  -1  16 897.162 124.291  11
 -21   1  16 1070.90 143.482  16
  21   1  16 922.924 135.677   9
  21   1  16 1138.12 133.996  14
 -21  -2  -5 4136.93 304.567  10
 -21  -2  -1 11885.9 1114.92   1
 -21  -2   0 10042.3 1001.46   1
  21  -2   1 12930.7 1167.93   3
 -21  -2   1 11582.6 1048.45   1
  21  -2   2 11534.2 1161.29   3
  21  -2   3 3183.41 739.549   3
  21  -2   4 10620.7 1164.75   3
  21  -2   4 11716.4 533.514  19
 -21  -2   4 12300.6 540.303   5
  21  -2   5 4503.76 341.410  19
 -21  -2   5 4314.89 312.880  10
 -21  -2   5 4829.41 340.779   5
  21   2   5 4744.16 320.995   8
  21  -2   6 8591.99 465.737  19
 -21  -2   6 8205.83 434.430   5
  21   2   6 8705.50 453.029   8
  21  -2   7 6529.02 415.950  19
 -21  -2   7 6310.18 376.593   5
  21   2   7 6573.25 406.318   8
  21   2   8 3374.31 292.941  11
 -21  -2   8 3813.58 297.135   5
  21  -2   8 3624.03 338.491  19
  21   2   8 3804.70 328.773   8
  21   2   9 5364.98 356.478  11
  21  -2   9 4846.99 376.801  19
  21   2   9 5559.57 385.692   8
  21   2  10 12677.0 556.406  11
  21  -2  10 12255.2 572.598  19
 -21  -2  10 12994.3 610.897  16
  21  -2  10 13173.5 574.380  15
  21   2  10 12397.1 574.975   8
  21   2  11 493.479 195.774  11
  21  -2  11 407.427 214.360  15
  21   2  11 581.903 239.513   8
  21   2  12 3212.86 282.565  11
 -21   2  12 3124.72 261.054  16
  21   2  12 3338.25 302.308   8
  21  -2  12 3371.40 297.550  15
  21   2  12 3557.54 266.782  14
  21  -2  13 195.561 132.379   8
  21   2  13 191.458 175.140   7
  21   2  13-213.437 175.258  11
 -21   2  13 59.5145 154.234  16
  21  -2  13 99.5801 188.913  15
  21   2  14 1824.21 198.532   7
  21  -2  14 1921.98 192.699  11
 -21   2  14 1800.35 180.063  16
  21  -2  14 1817.17 213.060  15
  21   2  14 1876.78 180.918  14
  21   2  15 764.402 138.918   7
  21  -2  15 661.740 128.163  11
  21   2  15 881.299 140.306   9
 -21  -3  -4 8084.28 425.126  10
 -21  -3  -3 6698.92 387.230  17
 -21  -3  -3 5933.37 378.924  10
 -21  -3  -2 1608.66 247.436  10
 -21  -3  -1 15446.4 648.094  10
 -21  -3   3 5544.65 368.204  10
 -21  -3   4 7569.85 424.084  10
 -21  -3   5 3839.24 307.449  10
  21  -3   5 3933.06 346.092  19
  21   3   6 4344.72 329.133  12
  21  -3   6 4560.07 374.758  19
  21   3   7 3665.50 285.414  12
  21  -3   7 4307.34 362.861  19
  21   3   8 1047.64 189.741  12
  21  -3   8 881.126 253.158  19
 -21  -3   8 1135.66 209.309  17
  21   3   9 6114.88 355.986   7
  21  -3   9 6373.34 412.160  19
  21   3  10 887.990 183.108   7
  21  -3  10 730.593 227.507  19
  21   3  11 4560.45 298.624   7
  21  -3  11 5849.82 363.932  15
  21   3  12 1174.19 177.866   7
  21  -3  12 1131.81 209.621  15
  21   3  13 1300.46 165.662   7
  21  -3  13 1470.53 194.084  15
  21   3  14 704.523 122.025   7
  21  -3  14 948.560 120.827  11
  21   3  14 851.068 123.268   9
  21  -3  14 759.317 139.692  15
 -21  -4  -4 7254.03 395.242  17
 -21  -4  -3 3976.72 323.159  17
 -21  -4  -2 15206.2 637.784  17
 -21  -4  -1 8303.39 472.970  17
 -21  -4   0 3993.84 356.812  17
  21   4   4 6618.37 403.601  12
  21   4   5 856.706 208.541  12
 -21  -4   5 967.498 240.133  17
  21   4   6 7222.73 407.944  12
 -21  -4   6 6554.86 414.645  17
  21   4   7 3958.74 296.379  12
  21  -4   7 3820.42 349.338  19
 -21  -4   7 3877.98 310.678  17
  21   4   8 4610.06 293.177  12
  21  -4   8 5282.36 368.899  19
 -21  -4   8 4901.92 304.952  17
  21   4   9 7025.02 342.591  12
  21  -4   9 6944.85 392.251  19
  21   4  10 5242.77 272.803  12
  21  -4  10 5357.56 316.956  19
  21  -4  11 1786.24 200.824  15
  21  -4  12 4386.63 247.382  15
  21  -4  13 398.164 106.180  15
  21   5   0 4667.43 321.694  12
  21   5   1 1120.12 217.748  12
  21   5   2 707.516 208.123  12
 -21  -5   2 372.068 240.425  17
  21   5   3 1384.91 226.249  12
 -21  -5   3 611.085 223.029  17
  21   5   4 1672.98 187.856  13
  21   5   4 1551.53 230.594  12
  21   5   5 2659.37 244.885  12
  21  -5   5 1900.29 258.457  19
  21   5   6 1400.13 197.419  12
  21  -5   6 1049.09 219.141  19
  21   5   7 693.134 164.975  12
  21  -5   7 729.655 181.835  19
  21   5   8 873.802 151.832  12
  21  -5   8 1227.91 181.766  19
  21   5   9 876.042 132.496  12
  21  -5   9 730.835 144.373  19
  21  -5  10 314.859 107.045  15
  21   6  -5 350.564 108.166  13
  21   6  -1 2389.70 202.338  13
  21   6   0 344.968 136.452  13
  21   6   0 57.4376 113.286  12
  21  -6   0-48.9321 115.493  19
  21   6   1 2031.41 178.034  13
  21   6   1 1717.66 166.592  12
  21  -6   1 1819.75 175.514  19
  21   6   2 1309.70 147.857  13
  21   6   2 1040.85 142.449  12
  21  -6   2 1088.41 157.061  19
  21   6   3 703.047 119.988  13
  21   6   3 635.050 132.856  12
  21  -6   3 552.589 142.329  19
  21   6   4 1372.28 143.434  12
  21  -6   4 1484.71 161.274  19
  21   6   5 640.327 117.472  12
  21  -6   5 267.703 114.197  19
  21   6   6 809.311 106.411  12
  21  -6   6 1034.20 121.985  19
 -22   0  -1 15363.3 1196.21   4
 -22   0   1 16176.4 1310.82   4
 -22   0   2 41863.5 2223.43   4
 -22   0   3 59976.8 2812.86   4
 -22   0   4 59072.7 2830.95   4
 -22   0   6 13244.5 586.553  16
 -22   0   7 10136.1 513.365  16
 -22   0   7 10657.8 486.118   5
 -22   0   8 5397.29 384.980  16
 -22   0   8 5392.91 348.145   5
 -22   0   9 4253.97 302.511   5
 -22   0   9 3628.60 334.926  16
  22   0   9 4136.23 308.409  15
 -22   0  10 8241.68 414.210   5
 -22   0  10 8283.97 481.696  16
  22   0  10 8874.82 437.940  15
  22   0  11 2735.08 292.956   8
  22   0  11 2378.00 280.244  11
 -22   0  11 2478.13 320.382  16
  22   0  11 2169.98 256.374  15
  22   0  12 10225.5 491.790  11
 -22   0  12 9228.87 501.532  16
  22   0  12 9666.65 463.324  15
  22   0  12 10327.5 483.587   8
  22   0  13 15374.0 608.383  11
 -22   0  13 14190.7 620.432  16
  22   0  13 15618.3 592.776   8
  22   0  14 6980.35 364.526  11
 -22   0  14 6640.73 372.928  16
  22   0  14 6585.41 337.756   8
  22   0  15 9367.87 390.124  11
 -22   0  15 8790.88 397.083  16
  22   0  15 8896.53 364.865   9
  22   0  15 9351.56 367.979   8
  22   0  15 9489.22 387.679  14
  22   0  16 1185.63 138.838  14
  22   0  16 1169.22 125.289   7
  22   0  16 1262.60 139.493  11
 -22  -1  -1 571.885 425.544   4
 -22  -1   0 1094.41 468.937   4
 -22  -1   1 392.582 421.426   4
 -22  -1   2 2010.03 580.170   4
  22  -1   2 2190.86 545.862   3
 -22  -1   3 6642.40 886.191   4
  22  -1   3 6422.49 860.244   3
 -22  -1   4 7105.17 907.341   4
  22  -1   4 6786.62 878.459   3
 -22  -1   5 2105.34 616.353   4
  22  -1   5 1488.53 464.883   3
  22  -1   5 2118.72 260.717  19
 -22  -1   5 2586.90 251.763   5
  22  -1   6 4027.32 325.862  19
 -22  -1   6 4222.03 310.469   5
 -22  -1   6 3484.74 336.552  16
  22  -1   7 2463.54 285.439  19
 -22  -1   7 2289.09 318.361  16
 -22   1   7 2159.87 263.420  16
  22   1   7 2779.86 263.511  11
 -22  -1   7 2620.00 268.940   5
  22   1   8 2775.56 284.546   8
 -22  -1   8 3212.75 329.552  16
 -22   1   8 2507.80 285.300  16
  22   1   8 3135.36 286.169  11
 -22  -1   8 2883.40 266.054   5
  22  -1   8 3020.19 274.707  15
  22   1   9 1507.89 249.537   8
  22   1   9 703.700 213.880  11
 -22  -1   9 1119.98 262.966  16
 -22   1   9 1412.46 255.419  16
 -22  -1   9 1157.41 201.228   5
  22  -1   9 1225.78 224.244  15
  22   1  10 1137.05 251.542   8
  22   1  10 1165.78 225.203  11
 -22  -1  10 1298.65 279.120  16
 -22   1  10 1146.11 227.158  16
  22  -1  10 1127.50 225.735  15
 -22   1  11 1519.33 218.387   5
  22   1  11 1641.12 253.502  11
 -22  -1  11 1776.41 310.329  16
 -22   1  11 1518.51 251.873  16
  22  -1  11 1520.09 245.815  15
  22   1  11 1987.68 271.342   8
  22   1  12 531.142 183.117  14
  22   1  12 610.316 219.662  11
 -22  -1  12 922.714 282.260  16
 -22   1  12 723.296 219.611  16
  22  -1  12 825.995 220.506  15
  22   1  12 660.924 231.782   8
  22  -1  13 1310.34 200.873   8
  22   1  13 1808.45 222.174  14
  22   1  13 1691.73 247.514  11
  22  -1  13 1481.21 230.325  11
 -22  -1  13 1490.87 259.473  16
 -22   1  13 1397.06 216.295  16
  22  -1  13 1644.50 228.840  15
  22   1  13 1540.41 233.963   8
  22   1  14 522.794 161.847  14
  22   1  14 700.390 183.497  11
  22  -1  14 807.236 178.818  11
 -22  -1  14 1053.81 215.284  16
 -22   1  14 506.850 179.703  16
  22   1  14 933.777 185.333   8
  22  -1  14 586.085 144.498   8
  22   1  15 451.020 134.990   7
  22   1  15 476.616 146.017  11
  22  -1  15 478.211 140.953  11
 -22   1  15 448.479 142.753  16
  22   1  15 480.294 140.321   9
  22   1  15 550.883 133.563  14
  22  -1  16-43.8528 96.2073  14
  22   1  16-29.7646 88.6260   7
  22  -1  16 35.8507 92.8218  11
  22   1  16 267.051 97.6618   9
 -22  -2  -5 31280.6 1003.91  10
 -22  -2  -4 18040.5 682.949  10
 -22  -2  -3 22949.2 815.079  10
 -22  -2  -2 10736.8 1124.37   1
 -22  -2  -1 3114.18 643.268   1
 -22  -2   0 255.344 372.853   1
  22  -2   2 12112.2 1186.94   3
 -22  -2   2 11416.4 525.163  10
 -22  -2   2 10780.1 504.658   5
  22  -2   3 23177.5 1689.93   3
  22  -2   3 22654.5 799.544  19
 -22  -2   3 20961.1 793.074  10
 -22  -2   3 23576.1 812.123   5
  22  -2   4 18509.3 703.431  19
 -22  -2   4 17634.3 687.604  10
 -22  -2   4 18175.0 697.392   5
  22  -2   5 32602.5 1076.53  19
 -22  -2   5 31413.3 1042.41  10
 -22  -2   5 33795.8 1070.05   5
  22   2   5 33276.9 1054.48   8
  22  -2   6 12578.3 579.436  19
 -22  -2   6 11860.7 547.956   5
  22   2   6 12613.6 558.195   8
  22  -2   7 17651.4 719.455  19
 -22  -2   7 16526.8 669.836   5
  22   2   8 2464.32 258.774  11
  22  -2   8 1967.66 288.611  19
 -22  -2   8 2030.67 250.740   5
  22   2   8 2584.12 287.266   8
  22   2   9 3837.43 303.518  11
  22  -2   9 2860.73 308.545  19
  22   2   9 2956.25 308.492   8
  22   2  10 1979.59 252.565  11
  22  -2  10 2460.73 279.294  15
  22   2  10 2797.03 305.416   8
  22   2  11 1830.90 245.690  11
  22  -2  11 2012.79 259.619  15
  22   2  11 2453.25 290.087   8
  22   2  12 5616.92 348.837  11
  22  -2  12 5444.74 346.986  15
  22   2  13 5500.70 314.043   7
  22  -2  13 5205.31 324.004  15
  22  -2  13 5398.48 285.201   8
  22   2  14 3425.47 230.078   7
  22  -2  14 3538.59 230.166  11
  22  -2  14 3808.49 250.974  15
  22   2  14 3107.62 204.281  14
  22   2  15 3319.76 194.119   7
  22  -2  15 3507.11 197.357  11
  22   2  15 3486.18 204.265   9
 -22  -3  -4 10279.1 488.280  10
 -22  -3  -3 12973.0 559.056  17
 -22  -3  -3 12546.6 565.510  10
 -22  -3  -2 8446.79 462.809  10
 -22  -3  -2 8628.32 452.881  17
 -22  -3  -1 1735.46 263.738  10
 -22  -3   3 11473.6 546.161  10
  22  -3   4 9669.55 495.798  19
 -22  -3   4 8440.94 454.809  10
  22  -3   5 19685.0 770.627  19
 -22  -3   5 19124.1 716.963  10
  22   3   6 8828.03 441.323  12
  22  -3   6 9516.53 515.610  19
  22   3   7 6423.57 367.086  12
  22  -3   7 6931.11 438.651  19
  22   3   8 2253.15 223.479  12
 -22  -3   8 2273.12 258.656  17
  22  -3   8 2409.62 300.281  19
  22   3   9 241.981 176.382   7
  22  -3   9 244.653 218.101  19
  22   3  10 2957.17 249.183   7
  22  -3  10 3107.85 301.226  19
  22   3  11 4311.24 274.779   7
  22  -3  11 4848.72 320.087  15
  22   3  12 3443.47 236.466   7
  22  -3  12 3874.48 267.708  15
  22   3  13 5109.69 255.778   7
  22  -3  13 4980.90 276.793  15
  22   3  14 2204.29 147.933   7
  22  -3  14 2246.02 148.904  11
  22   3  14 2292.88 154.737   9
  22  -3  14 2010.50 166.024  15
 -22  -4  -3 380.655 184.409  17
 -22  -4  -2 3398.16 305.725  17
 -22  -4  -1 1302.33 250.600  17
 -22  -4   0 1304.69 265.815  17
  22   4   4 1608.86 255.134  12
  22   4   5 1392.12 238.654  12
  22  -4   5 1229.13 273.581  19
 -22  -4   5 1298.86 260.831  17
  22   4   6 2502.22 256.131  12
  22  -4   6 2446.29 308.911  19
 -22  -4   6 2588.91 289.736  17
  22   4   7 3191.00 265.218  12
  22  -4   7 2824.60 300.024  19
 -22  -4   7 3248.31 279.405  17
  22   4   8 339.287 158.119  12
  22  -4   8 8.48811 207.371  19
 -22  -4   8 316.302 150.901  17
  22   4   9 3102.01 227.242  12
  22  -4   9 3157.04 270.832  19
  22   4  10 26.9902 108.776  12
  22  -4  10 307.941 164.644  19
  22  -4  11 2314.01 204.343  15
  22  -4  12 130.084 113.554  15
  22   5   0 1062.45 201.513  12
  22   5   1 1742.60 234.467  12
  22   5   2 4778.52 321.243  12
 -22  -5   2 4792.34 359.817  17
  22   5   3 4747.07 322.968  12
 -22  -5   3 4495.83 340.687  17
  22   5   4 4970.79 270.770  13
  22   5   4 5267.72 318.962  12
  22  -5   4 4820.18 336.498  19
  22   5   5 6619.58 348.725  12
  22  -5   5 6052.02 357.686  19
  22   5   6 2353.16 215.137  12
  22  -5   6 2247.66 241.288  19
  22   5   7 2955.33 213.270  12
  22  -5   7 2428.18 226.534  19
  22   5   8 561.236 131.128  12
  22  -5   8 1036.51 164.623  19
  22   5   9 147.995 93.6772  12
  22  -5   9 218.953 120.066  19
  22  -5  10 1393.27 128.207  15
  22   6  -4 396.387 110.811  13
  22   6  -3 1062.73 141.644  13
  22   6  -2 1207.39 153.939  13
  22   6  -1 1653.27 166.094  13
  22   6  -1 1189.37 128.457  12
  22   6   0 1456.29 155.391  13
  22   6   0 948.799 126.771  12
  22  -6   0 1028.84 131.781  19
  22   6   1 1363.39 150.794  13
  22   6   1 955.582 135.540  12
  22  -6   1 1071.17 141.478  19
  22   6   2 1045.20 126.644  13
  22   6   2 971.979 132.678  12
  22  -6   2 1100.98 144.800  19
  22   6   3 1121.66 118.440  13
  22   6   3 1116.53 134.504  12
  22  -6   3 941.918 138.475  19
  22   6   4 441.989 103.372  12
  22  -6   4 405.829 115.265  19
  22   6   5 382.568 93.8140  12
  22  -6   5 145.768 96.1919  19
 -23   0   0 85.1817 392.624   4
 -23   0   1 330.749 381.142   4
 -23   0   4 335.886 410.409   4
 -23   0   5 379.490 195.366   5
 -23   0   5 580.329 220.418  16
 -23   0   6 143.915 192.266   5
 -23   0   6 121.082 212.573  16
 -23   0   7 150.277 194.567   5
 -23   0   7 38.3784 210.375  16
 -23   0   8 246.857 195.621   5
 -23   0   8 218.054 214.617  16
 -23   0   9 295.355 243.838  16
  23   0   9 268.376 169.261  15
 -23   0   9 148.300 184.243   5
 -23   0  10 362.545 232.962  16
  23   0  10 232.280 194.092  15
 -23   0  10-246.645 164.190   5
  23   0  11-132.950 208.916   8
  23   0  11-85.9318 200.729  11
 -23   0  11 172.485 230.803  16
  23   0  11 146.989 183.149  15
  23   0  12 360.590 210.383   8
  23   0  12 333.662 221.915  11
 -23   0  12 344.406 226.904  16
  23   0  13 147.473 184.784  11
 -23   0  13-25.4991 210.009  16
  23   0  13 45.4478 173.505   8
  23   0  14 58.8824 167.445  11
 -23   0  14-109.092 174.577  16
  23   0  14 192.138 150.097   9
  23   0  14 353.255 165.578   8
  23   0  15 155.407 125.678  14
  23   0  15 33.5153 119.418   7
  23   0  15 46.5602 127.110  11
 -23   0  15 409.789 159.449  16
  23   0  15 97.2418 112.646   9
  23   0  16 200.202 99.8832  11
 -23  -1  -1 9579.33 974.251   4
 -23  -1   0 34621.3 1953.78   4
 -23  -1   1 10835.2 1101.76   4
 -23  -1   2 24278.9 1694.82   4
 -23  -1   3 47541.0 2543.28   4
  23  -1   3 51838.9 2466.01   3
 -23  -1   4 2076.37 646.858   4
  23  -1   4 779.653 417.302   3
  23  -1   4 2012.06 242.112  19
 -23  -1   4 1323.93 219.335   5
  23  -1   5 50360.0 1508.55  19
 -23  -1   5 52066.4 1502.97   5
  23  -1   6 7189.52 420.051  19
 -23  -1   6 7464.05 410.480   5
  23   1   7 34949.5 1091.79  11
  23  -1   7 34583.9 1130.07  19
 -23  -1   7 34897.2 1160.46  16
 -23   1   7 35347.2 1118.57  16
 -23  -1   7 34059.1 1095.40   5
  23   1   8 17218.4 668.627  11
 -23  -1   8 16462.9 655.922   5
 -23  -1   8 17021.2 733.832  16
 -23   1   8 17660.3 699.281  16
  23  -1   8 18135.2 668.228  15
  23   1   8 17814.0 693.569   8
  23   1   9 4004.79 336.033   8
  23   1   9 3794.39 307.582  11
 -23  -1   9 3166.85 349.023  16
 -23   1   9 3476.72 319.225  16
 -23  -1   9 3012.89 272.878   5
  23  -1   9 3084.14 287.270  15
  23   1  10 9735.18 474.670  11
 -23  -1  10 9089.84 525.141  16
 -23   1  10 9189.43 478.427  16
  23  -1  10 9633.70 471.048  15
  23   1  10 9714.91 492.095   8
  23   1  11 6674.06 388.411  11
 -23  -1  11 6578.47 429.752  16
 -23   1  11 6042.51 389.003  16
 -23   1  11 6631.89 355.289   5
  23  -1  11 6823.14 398.748  15
  23   1  11 6837.99 411.099   8
  23   1  12 4806.17 331.545  11
 -23   1  12 4474.20 331.986  16
 -23  -1  12 4251.44 359.160  16
  23  -1  12 4868.96 325.484  15
  23   1  12 5048.61 354.923   8
  23  -1  12 4011.27 307.391   8
  23   1  12 4444.56 305.621  14
  23   1  13 11693.0 490.130  11
  23  -1  13 11354.1 486.998  11
 -23  -1  13 10781.4 521.717  16
 -23   1  13 10727.9 486.426  16
  23  -1  13 11172.6 477.266  15
  23   1  13 11821.4 496.555   8
  23  -1  13 11568.5 469.769   8
  23   1  13 11581.8 463.597  14
  23   1  14 230.160 129.989  14
  23   1  14 340.209 153.780   7
  23   1  14 142.976 145.108  11
  23  -1  14 269.502 155.687  11
 -23   1  14 356.029 157.998  16
  23  -1  14 323.857 131.559   8
  23   1  15 5661.39 273.438   7
  23  -1  15 5428.56 263.689  11
 -23   1  15 5891.21 279.622  16
  23   1  15 5540.74 271.012   9
  23  -1  15 5515.80 243.072   8
  23   1  15 5787.52 258.631  14
 -23  -2  -5 32391.6 1035.12  10
 -23  -2  -4 4839.06 336.322  10
 -23  -2  -3 12556.9 557.754  10
 -23  -2  -2 4328.60 312.502   5
 -23  -2  -2 3828.38 314.330  10
 -23  -2  -1 4693.79 796.285   1
 -23  -2  -1 4753.89 325.329   5
 -23  -2  -1 4635.77 346.334  10
 -23  -2   0 11086.2 534.509  10
 -23  -2   0 11597.7 519.825   5
 -23  -2   1 5587.08 375.668  10
 -23  -2   1 5307.15 358.682   5
  23  -2   2 3562.98 291.460  19
 -23  -2   2 3541.66 312.952  10
 -23  -2   2 3887.53 309.702   5
  23  -2   3 12392.2 549.892  19
 -23  -2   3 12072.9 558.746  10
 -23  -2   3 13651.5 578.472   5
  23  -2   4 4038.78 324.687  19
 -23  -2   4 4274.47 328.322  10
 -23  -2   4 4334.61 332.410   5
  23  -2   5 29724.0 1042.81  19
 -23  -2   5 31721.4 1033.20  10
 -23  -2   5 32672.2 1053.53   5
  23   2   5 32697.4 1031.14   8
  23  -2   6 3872.64 328.100  19
 -23  -2   6 3589.12 318.263   5
  23   2   6 3580.67 309.718   8
  23  -2   7 9014.36 499.466  19
 -23  -2   7 8986.29 469.187   5
  23   2   7 9910.14 487.846   8
  23   2   8 5661.26 354.849  11
  23  -2   8 5019.76 381.905  19
 -23  -2   8 5275.10 346.929   5
  23   2   8 5575.67 377.577   8
  23   2   9 1870.24 237.414  11
  23  -2   9 1314.95 257.654  19
  23   2   9 1606.69 265.188   8
  23   2  10 2077.28 243.406  11
  23  -2  10 2135.05 253.898  15
  23   2  10 2179.95 269.589   8
  23   2  11 1859.86 231.880  11
  23  -2  11 1351.97 235.729  15
  23   2  11 2100.99 265.309   8
 -23   2  12 347.616 146.200   5
  23   2  12 114.125 169.228   7
  23   2  12 6.36619 166.008  11
  23  -2  12 176.706 175.470  15
  23   2  13 4218.19 262.406   7
  23  -2  13 4581.90 276.989  11
  23  -2  13 4110.46 279.655  15
  23  -2  13 3555.30 234.779   8
  23   2  14 719.352 139.217   7
  23  -2  14 732.858 147.386  11
  23   2  15 1564.35 134.081   7
  23   2  15 1609.56 140.855   9
 -23  -3  -4 6453.25 391.378  10
 -23  -3  -3 1942.16 263.447  10
 -23  -3  -3 2288.64 255.740  17
 -23  -3  -2 3559.21 316.550  10
 -23  -3  -2 3357.02 294.990  17
 -23  -3  -1 1666.28 270.524  10
 -23  -3   0 994.044 263.832  10
  23  -3   2 3677.34 315.336  19
 -23  -3   2 2941.01 304.645  10
  23  -3   3 1645.98 266.231  19
 -23  -3   3 2230.61 268.281  10
  23  -3   4 6448.20 418.973  19
 -23  -3   4 6008.06 383.342  10
  23  -3   5 9098.74 497.135  19
 -23  -3   5 9066.12 449.918  10
  23   3   6 4113.91 311.976  12
  23  -3   6 4824.54 376.023  19
  23   3   7 6715.16 368.321  12
  23  -3   7 7458.38 453.982  19
  23   3   8 3364.29 257.909  12
  23  -3   8 3596.06 338.233  19
 -23  -3   8 3189.92 282.702  17
  23  -3   9 1190.48 248.074  19
  23   3  10 3116.42 238.697   7
  23  -3  10 2978.64 279.489  19
  23  -3  10 3236.53 286.221  15
  23   3  11 514.543 147.682   7
  23  -3  11 85.5441 170.779  15
  23   3  12 1818.81 179.762   7
  23  -3  12 1734.78 197.548  15
  23   3  13 2471.41 168.274   7
  23  -3  13 2539.11 180.774  11
  23  -3  13 2536.48 195.541  15
  23  -3  14 779.169 114.358  15
 -23  -4  -3 12489.5 547.386  17
 -23  -4  -2 4813.21 341.372  17
 -23  -4  -1 3620.53 327.151  17
 -23  -4   0 8671.64 488.099  17
 -23  -4   1 3977.71 363.452  17
  23  -4   3 11745.0 549.710  19
  23   4   4 157.937 186.590  12
  23  -4   4-75.2855 217.713  19
  23   4   5 18730.5 681.913  12
  23  -4   5 19143.4 732.551  19
  23   4   6 1491.02 226.384  12
  23  -4   6 1825.27 273.389  19
 -23  -4   6 1704.52 245.805  17
  23   4   7 7949.84 387.640  12
  23  -4   7 7930.68 440.045  19
 -23  -4   7 7024.46 388.062  17
  23   4   8 6423.66 323.271  12
 -23  -4   8 5966.32 327.066  17
  23   4   9 1651.74 172.071  12
  23  -4   9 1965.57 233.324  19
  23  -4  10 2296.56 215.141  19
  23  -4  10 2702.74 224.213  15
  23  -4  11 2219.27 184.548  15
  23  -4  12 404.705 107.498  15
  23   5  -1 2829.34 255.000  12
  23   5   0 292.600 187.234  12
  23   5   1 2853.66 260.934  12
  23   5   2 1319.35 209.503  12
  23  -5   2 427.020 176.369  19
  23   5   3 1176.60 208.058  12
  23  -5   3 1369.44 218.600  19
  23   5   4 1735.55 212.210  12
  23  -5   4 1636.78 226.416  19
  23   5   5 162.614 151.746  12
  23  -5   5 336.702 183.673  19
  23   5   6 1860.20 191.005  12
  23  -5   6 1781.79 214.861  19
  23   5   7 425.896 124.650  12
  23  -5   7 919.993 175.141  19
  23   5   8 552.809 115.915  12
  23  -5   8 546.438 147.978  19
  23  -5   9 792.142 119.602  19
  23  -5   9 726.287 122.626  15
  23   6  -3 2862.14 180.149  13
  23   6  -2 1332.56 140.201  13
  23   6  -1 965.669 125.473  13
  23   6   0 1821.17 155.940  13
  23   6   0 1657.37 137.689  12
  23   6   1 959.676 119.507  13
  23   6   1 748.950 114.566  12
  23   6   2 921.893 123.575  12
  23  -6   2 959.841 119.175  19
  23   6   3 2916.10 172.009  12
 -24   0   1 23971.7 1701.52   4
 -24   0   2 47910.9 2513.81   4
 -24   0   3 13218.7 1280.76   4
 -24   0   3 12698.9 532.637   5
 -24   0   4 6206.03 366.522   5
 -24   0   5 9644.52 464.594   5
 -24   0   6 6442.21 406.737  16
 -24   0   6 6482.30 385.261   5
 -24   0   7 1949.58 254.286   5
 -24   0   7 1713.10 270.089  16
 -24   0   8 28658.8 1013.90  16
 -24   0   8 28880.0 953.825   5
 -24   0   9 3445.28 340.400  16
 -24   0   9 3242.03 287.094   5
  24   0  10 37193.7 1145.14  11
 -24   0  10 36527.2 1108.05   5
 -24   0  10 35105.2 1182.65  16
  24   0  10 35159.3 1102.56  15
  24   0  11 7075.15 398.469  11
 -24   0  11 6785.88 420.453  16
  24   0  11 5974.16 362.975  15
  24   0  11 6949.28 399.439   8
  24   0  12 3702.14 305.854   8
  24   0  12 4203.33 314.553  11
 -24   0  12 3822.00 326.700  16
  24   0  13 3643.13 277.855  11
 -24   0  13 3587.21 302.008  16
  24   0  13 3316.84 266.187   8
  24   0  14 1209.40 163.166  14
  24   0  14 1294.11 185.840  11
 -24   0  14 1601.79 208.909  16
  24   0  14 1363.74 164.861   9
  24   0  14 1531.94 184.526   8
  24   0  15 1723.83 153.910  14
  24   0  15 1691.94 154.717   7
  24   0  15 1729.31 165.376  11
  24   0  15 1697.71 143.156   9
 -24  -1   0 6822.17 880.352   4
 -24   1   0 6829.42 915.407   4
 -24  -1   1 2316.90 593.943   4
 -24  -1   2 5293.72 783.633   4
 -24  -1   2 4514.73 322.062   5
  24  -1   3 1961.96 248.871  19
 -24  -1   3 2238.09 253.563   5
  24  -1   4 2170.51 249.371  19
 -24  -1   4 2438.07 262.910   5
  24  -1   5 296.884 196.201  19
 -24  -1   5-42.5753 188.482   5
  24  -1   6 1366.37 243.465  19
 -24  -1   6 1726.26 253.835   5
  24   1   7 707.104 189.483  11
 -24   1   7 477.232 206.390  16
 -24  -1   7 354.804 198.121   5
  24   1   8 3606.57 315.515   8
  24   1   8 3275.03 285.886  11
 -24  -1   8 2837.16 342.985  16
 -24   1   8 2495.12 281.981  16
 -24  -1   8 2823.28 270.790   5
  24  -1   8 2407.23 248.056  15
  24   1   9 728.899 230.483   8
  24   1   9 520.787 197.501  11
 -24  -1   9 747.124 277.925  16
 -24   1   9 578.149 227.981  16
 -24  -1   9 414.886 175.428   5
  24  -1   9 411.526 192.832  15
  24   1  10 2181.15 277.767   8
 -24   1  10 1651.15 238.353   5
  24   1  10 1845.02 236.158  11
 -24  -1  10 1852.51 293.682  16
 -24   1  10 1532.41 251.724  16
  24  -1  10 1572.40 227.944  15
 -24   1  11 256.101 157.206   5
  24   1  11 673.972 208.465  11
 -24  -1  11 174.764 235.628  16
 -24   1  11 310.536 204.512  16
  24  -1  11 417.635 200.995  15
  24   1  11 551.924 226.191   8
  24  -1  12 92.4277 173.331   8
  24   1  12 501.563 185.932  11
  24  -1  12 672.233 195.903  11
 -24   1  12 521.426 197.629  16
  24  -1  12 428.850 182.803  15
  24   1  12 687.481 217.138   8
  24   1  13 388.884 146.267  14
  24  -1  13 445.277 159.862   8
  24   1  13 419.662 168.136  11
  24  -1  13 244.005 173.605  11
 -24   1  13 654.785 188.584  16
  24  -1  13 426.844 167.002  15
  24   1  13 612.267 190.522   8
  24   1  14 934.015 158.112   7
  24   1  14 778.836 161.531  11
  24  -1  14 678.253 157.015  11
 -24   1  14 818.207 160.492  16
  24  -1  14 309.798 127.056   8
  24   1  14 607.109 127.645  14
  24  -1  15 279.400 108.762  14
  24   1  15 103.001 106.046   7
  24  -1  15 83.8209 108.461  11
  24   1  15 56.6226 99.1740   9
 -24  -2  -5 4864.11 330.783  10
 -24  -2  -4 205.290 195.877  10
 -24  -2  -3 4751.02 347.516  10
 -24  -2  -2 22245.5 789.916   5
 -24  -2  -2 21884.7 812.558  10
 -24  -2  -1 8203.72 445.241   5
 -24  -2  -1 9532.75 488.695  10
 -24  -2   0 55767.5 1643.78  10
 -24  -2   0 55757.9 1616.87   5
 -24  -2   1 9073.43 486.134  10
 -24  -2   1 8637.45 457.904   5
  24  -2   2 21195.6 774.448  19
 -24  -2   2 21919.4 811.550  10
 -24  -2   2 22482.6 804.401   5
  24  -2   3 4941.30 346.333  19
 -24  -2   3 5289.63 373.074  10
 -24  -2   3 5872.53 379.289   5
  24  -2   4-34.3084 198.360  19
 -24  -2   4 291.701 217.181  10
 -24  -2   4 105.388 207.868   5
  24  -2   5 5205.14 367.907  19
 -24  -2   5 5054.27 354.248  10
 -24  -2   5 5916.79 386.675   5
  24   2   5 5609.07 357.191   8
 -24  -2   6 6720.49 387.368  10
 -24  -2   6 6870.54 408.799   5
  24  -2   6 6968.02 432.150  19
  24   2   6 6962.13 400.482   8
  24  -2   7 899.783 240.292  19
 -24  -2   7 1147.58 240.847   5
  24   2   7 1316.32 247.676   8
  24  -2   8 16730.2 691.619  19
 -24  -2   8 16459.6 639.928   5
  24   2   8 16444.3 663.736   8
  24   2   9 2798.49 268.450  11
 -24  -2   9 2537.70 246.739   5
  24  -2   9 2826.53 277.586  15
  24   2   9 2436.39 278.244   8
  24   2  10 14462.3 571.283  11
  24  -2  10 14822.9 597.336  15
  24   2  10 13945.8 595.759   8
  24   2  11 4301.46 291.766  11
  24  -2  11 4453.35 308.655  15
  24   2  11 4221.36 315.147   8
  24   2  12 4460.11 285.078   7
  24   2  12 4250.53 273.755  11
 -24   2  12 4216.45 254.704   5
  24  -2  12 4411.91 287.502  15
  24   2  13 1454.53 172.456   7
  24  -2  13 1636.02 188.854  11
  24  -2  13 1315.68 177.453  15
  24   2  14 41.1240 105.070   7
  24  -2  14-53.6667 113.910  11
 -24  -3  -4 1093.89 216.176  10
 -24  -3  -3 5916.47 363.118  17
 -24  -3  -3 5446.95 368.800  10
 -24  -3  -2 13926.6 615.147  10
 -24  -3  -2 13830.1 600.099  17
 -24  -3  -1 2091.43 285.115  10
 -24  -3   0 20195.5 789.739  10
  24  -3   1 2102.58 255.785  19
 -24  -3   1 1873.87 290.849  10
  24  -3   2 14279.4 609.273  19
 -24  -3   2 14213.8 626.042  10
  24  -3   3 5269.25 368.577  19
 -24  -3   3 5472.98 372.146  10
  24  -3   4 1164.97 258.365  19
 -24  -3   4 1255.12 234.536  10
  24  -3   5 912.459 254.462  19
  24   3   6 13440.7 547.063  12
  24  -3   6 13504.6 613.874  19
  24   3   7 618.506 164.603  12
  24  -3   7 681.626 251.106  19
 -24  -3   7 672.520 220.188  17
  24  -3   8 13903.5 600.404  19
 -24  -3   8 12176.8 535.897  17
 -24  -3   9 2482.81 232.251  17
  24  -3   9 2183.52 277.480  19
  24   3  10 7202.06 333.798   7
  24  -3  10 6731.57 370.510  15
  24   3  11 2697.00 198.461   7
  24  -3  11 2033.13 223.957  15
  24   3  12 1898.29 161.532   7
  24  -3  12 1874.17 190.098  15
  24   3  13 1058.33 114.662   7
  24  -3  13 1380.55 140.477  11
  24  -3  13 1258.25 145.594  15
 -24  -4  -3 1868.12 230.651  17
 -24  -4  -2 1724.14 234.144  17
 -24  -4  -1 931.720 234.648  17
  24  -4   0 1475.00 225.582  19
 -24  -4   0 1384.52 261.742  17
  24  -4   1 590.989 197.426  19
 -24  -4   1 656.704 254.188  17
  24  -4   2 1428.43 231.798  19
  24  -4   3 2474.95 292.416  19
  24   4   4 5309.02 354.136  12
  24  -4   4 5458.21 381.022  19
 -24  -4   4 5292.56 384.990  17
  24   4   5 2186.35 248.336  12
  24  -4   5 2203.98 284.950  19
 -24  -4   5 1796.10 265.670  17
  24   4   6 1150.56 195.878  12
  24  -4   6 1180.80 247.058  19
 -24  -4   6 642.561 200.989  17
  24   4   7 426.423 160.730  12
  24  -4   7 381.989 221.372  19
 -24  -4   7 664.789 180.103  17
  24   4   8 1260.55 163.262  12
  24  -4   8 1504.33 230.754  19
 -24  -4   8 1171.60 180.116  17
  24   4   9 291.373 111.518  12
  24  -4   9 376.272 168.883  19
  24  -4  10 1035.39 162.422  15
  24  -4  11 190.526 110.631  15
  24   5  -1 1376.45 208.396  12
  24   5   0 7551.65 373.706  12
  24  -5   0 7164.78 344.116  19
  24   5   1 945.051 198.280  12
  24  -5   1 831.291 174.755  19
  24   5   2 8832.58 405.413  12
  24  -5   2 8534.13 399.588  19
  24   5   3 670.090 148.516  13
  24   5   3 450.608 161.974  12
  24  -5   3 897.539 191.896  19
  24   5   4 622.631 161.696  12
  24  -5   4 987.922 195.579  19
  24   5   5-8.83562 133.792  12
  24  -5   5 14.0023 160.648  19
  24   5   6 3847.46 238.137  12
  24  -5   6 4173.63 266.197  19
  24   5   7 156.710 108.874  12
  24  -5   7 19.2069 130.778  19
  24   5   8 4700.62 214.942  12
  24  -5   8 4833.23 241.808  19
  24   6  -1 290.072 94.7538  13
 -25   0   1 212.032 178.126   5
 -25   0   2 127.342 164.263   5
 -25   0   3 387.674 184.632   5
 -25   0   4 216.313 204.422   5
 -25   0   5 132.763 205.752   5
 -25   0   6 224.615 206.305   5
 -25   0   7 193.069 215.907  16
 -25   0   7 203.492 199.398   5
 -25   0   8 262.466 239.478  16
 -25   0   8 91.0845 193.086   5
 -25   0   9-28.8330 214.633  16
 -25   0   9 462.383 194.049   5
  25   0  10 262.932 199.821  11
 -25   0  10 137.528 232.853  16
 -25   0  10 749.673 196.017   5
  25   0  11 419.538 216.595   8
  25   0  11 271.918 193.709  11
 -25   0  11 125.750 214.739  16
 -25   0  11 186.815 150.009   5
  25   0  12 258.219 187.733   8
  25   0  12 107.214 186.218  11
 -25   0  12-52.5373 204.943  16
  25   0  13-60.6394 159.481  11
  25   0  13-44.4184 155.371   8
  25   0  14-121.383 115.043  14
  25   0  14 160.143 137.356  11
  25   0  14 81.3124 109.694   9
  25   0  14 0.48290 123.738   8
  25   0  15 73.2585 95.8280   7
  25   0  15 86.7430 104.764  11
 -25  -1  -2 17889.8 655.364   5
 -25  -1  -1 35655.8 1098.96   5
 -25  -1   0 25214.1 1689.21   4
 -25  -1   0 24001.8 826.688   5
 -25  -1   1 37842.5 1166.03   5
  25  -1   2 16881.8 647.270  19
 -25  -1   2 18201.2 674.999   5
  25  -1   3 12626.1 541.283  19
 -25  -1   3 12657.3 547.180   5
  25  -1   4 12697.3 563.439  19
 -25  -1   4 13586.4 572.858   5
  25  -1   5 6801.65 415.034  19
 -25  -1   5 7634.95 416.776   5
 -25  -1   6 8997.17 460.247   5
 -25  -1   7 9503.21 468.548   5
  25   1   7 9475.36 479.600   8
  25   1   8 16282.7 626.481  11
 -25  -1   8 15607.1 630.862   5
 -25   1   8 15633.8 646.540  16
  25  -1   8 15726.6 608.286  15
  25   1   8 17016.3 663.547   8
  25   1   9 13406.0 562.639  11
 -25  -1   9 13490.1 553.925   5
 -25   1   9 13409.7 583.318  16
  25  -1   9 13296.4 557.839  15
  25   1   9 14481.7 605.459   8
  25   1  10 7656.68 404.275  11
 -25  -1  10 6479.43 361.006   5
 -25   1  10 7327.04 418.299  16
 -25   1  10 7416.87 396.827   5
  25  -1  10 7732.01 394.746  15
  25   1  10 7638.38 430.459   8
  25   1  11 20286.0 718.863  11
 -25   1  11 19976.8 724.664  16
 -25   1  11 19398.3 685.200   5
  25  -1  11 20319.7 707.913  15
  25   1  11 21500.8 751.129   8
  25  -1  12 3256.77 267.536   8
  25   1  12 2754.37 246.934  11
  25  -1  12 3123.14 268.273  11
 -25   1  12 2745.93 245.302  16
  25  -1  12 2454.12 238.360  15
  25   1  12 3196.33 276.484   8
  25   1  13 7115.30 344.404  11
  25  -1  13 7201.85 353.178  11
 -25   1  13 6895.09 342.380  16
  25   1  13 7057.76 357.729   8
  25  -1  13 6791.45 336.146   8
  25   1  14 2105.01 187.360   7
  25   1  14 2573.32 191.769  11
  25  -1  14 2453.30 197.589  11
  25  -1  14 2294.85 179.168   8
  25   1  15 584.402 107.003   7
  25  -1  15 877.627 120.904  11
 -25  -2  -5 2413.96 255.370  10
 -25  -2  -4 2436.90 266.226  10
 -25  -2  -3 7692.42 436.117  10
 -25  -2  -2 3733.37 328.520  10
 -25  -2  -1 10295.6 505.733   5
 -25  -2  -1 11602.3 554.961  10
 -25  -2   0 1385.10 260.383  10
 -25  -2   0 1170.33 230.474   5
 -25  -2   1 10326.4 526.114  10
 -25  -2   1 10753.4 521.328   5
  25  -2   2 3478.34 298.788  19
 -25  -2   2 3738.29 347.554  10
 -25  -2   2 4149.44 333.022   5
  25  -2   3 7949.25 428.036  19
 -25  -2   3 7810.20 449.083  10
 -25  -2   3 7897.90 443.832   5
  25  -2   4 2625.85 281.207  19
 -25  -2   4 2596.08 279.710  10
 -25  -2   4 3147.11 322.951   5
  25  -2   5 2274.06 283.609  19
 -25  -2   5 2251.81 263.343  10
 -25  -2   5 2668.11 295.068   5
  25   2   5 2471.38 259.526   8
  25  -2   6 4114.51 345.401  19
 -25  -2   6 4205.84 305.884  10
 -25  -2   6 4054.73 326.327   5
  25   2   6 4343.91 320.708   8
  25  -2   7 6058.73 412.465  19
 -25  -2   7 6212.87 393.133   5
  25   2   7 6516.27 388.995   8
 -25  -2   8 3492.99 287.441   5
  25   2   8 3698.32 324.146   8
  25   2   9 11393.9 483.869  11
 -25  -2   9 11169.2 487.227   5
  25  -2   9 12027.2 514.635  15
  25   2   9 12107.9 535.491   8
  25   2  10 567.074 168.421  11
  25  -2  10 708.861 209.939  15
  25   2  10 811.542 231.457   8
 -25   2  11 3418.38 244.037   5
  25   2  11 3304.69 252.655  11
  25   2  11 3392.13 288.112   8
  25  -2  11 3534.20 266.913  15
  25   2  12 523.154 159.214   7
  25  -2  12 539.990 162.046  15
 -25   2  12 495.137 131.780   5
  25  -2  13 2124.21 176.509   8
  25   2  13 2126.08 185.730   7
  25  -2  13 2151.74 191.914  11
  25  -2  13 2299.72 196.068  15
  25   2  14 363.690 101.412   7
  25  -2  14 367.423 108.264  11
 -25  -3  -4 2859.76 280.487  10
 -25  -3  -3 2366.90 277.667  10
 -25  -3  -2 5965.47 400.641  10
 -25  -3  -2 6013.64 383.033  17
 -25  -3  -1 8581.40 482.964  10
 -25  -3   0 4620.01 376.001  10
  25  -3   1 9106.52 451.134  19
 -25  -3   1 8183.58 480.297  10
  25  -3   2 6357.93 390.201  19
 -25  -3   2 5799.38 397.215  10
  25  -3   3 2302.97 265.157  19
 -25  -3   3 2102.83 267.580  10
  25  -3   4 3274.68 316.064  19
 -25  -3   4 2721.06 276.336  10
  25  -3   5-13.8401 219.386  19
  25   3   6 3747.16 279.493  12
  25  -3   6 4218.21 353.084  19
  25   3   7 2522.48 223.959  12
  25  -3   7 2641.67 302.633  19
 -25  -3   7 2402.56 268.270  17
  25  -3   8 5136.50 370.176  19
 -25  -3   8 4788.82 318.150  17
  25  -3   9 2888.38 289.917  19
 -25  -3   9 3098.30 237.528  17
  25  -3  10 3457.01 268.665  15
  25   3  11 1727.69 157.295   7
  25  -3  11 2324.43 212.084  15
 -25   3  12 400.141 113.339   5
  25  -3  12 269.709 104.898   8
  25   3  12 320.924 100.306   7
  25  -3  12 196.336 124.099  15
  25  -3  13 1782.81 139.030  11
  25  -3  13 1641.22 141.059  15
 -25  -4  -3 6944.48 378.606  17
 -25  -4  -2 1658.38 234.491  17
 -25  -4  -1 14092.5 603.312  17
 -25  -4   0 1692.94 265.300  17
  25  -4   1 13161.0 564.803  19
 -25  -4   1 14469.0 627.675  17
  25  -4   2 1490.74 228.054  19
 -25  -4   2 1534.41 285.896  17
  25  -4   3 7149.37 416.540  19
 -25  -4   3 7118.19 442.458  17
  25   4   4 647.290 192.595  12
  25  -4   4 799.913 219.934  19
 -25  -4   4 185.538 211.628  17
  25   4   5 6250.75 359.910  12
  25  -4   5 6740.14 398.675  19
 -25  -4   5 6142.90 384.154  17
  25   4   6 2299.87 219.804  12
  25  -4   6 2507.39 276.671  19
  25   4   7 4084.84 263.345  12
  25  -4   7 4449.03 315.493  19
 -25  -4   7 3968.43 281.697  17
  25   4   8 692.395 132.220  12
  25  -4   8 943.809 197.560  19
 -25  -4   8 694.672 149.845  17
  25  -4   9 7862.21 373.562  19
  25  -4   9 8537.71 365.399  15
  25  -4  10 616.375 139.828  15
  25  -4  11 4911.62 229.515  15
  25   5  -5 1490.43 145.965  12
  25   5  -4 1320.10 157.288  12
  25   5  -2 1453.21 190.894  12
  25   5  -1 591.738 178.528  12
  25   5   0 575.229 166.280  12
  25   5   1 390.492 162.472  12
  25  -5   1 280.910 150.216  19
  25   5   2 1798.98 209.039  12
  25  -5   2 1206.80 178.346  19
  25   5   3 1055.98 139.939  13
  25   5   3 835.084 174.485  12
  25  -5   3 1139.79 182.971  19
  25   5   4 1149.17 174.075  12
  25  -5   4 895.648 167.882  19
  25  -5   5 1243.66 177.288  19
  25   5   6 575.221 129.836  12
  25  -5   6 633.886 149.880  19
  25   5   7 649.384 111.568  12
  25  -5   7 580.387 128.913  19
  25  -5   8 343.221 102.946  15
 -26   0  -1 3336.29 280.475   5
 -26   0   0 888.583 191.710   5
 -26   0   1 3134.02 281.194   5
 -26   0   2 28550.4 942.288   5
 -26   0   3 2831.74 279.528   5
 -26   0   4 73598.3 2046.76   5
 -26   0   5 2753.00 293.051   5
 -26   0   6 42700.9 1304.23   5
 -26   0   7 706.895 233.551   5
 -26   0   8 15612.0 629.699   5
 -26   0   9 3997.17 303.436   5
  26   0  10 3289.44 300.556   8
  26   0  10 2668.23 268.937  11
 -26   0  10 2802.04 247.370   5
  26   0  11 5638.65 342.346  11
 -26   0  11 5659.81 310.678   5
  26   0  11 5779.83 361.001   8
  26   0  12 11818.3 488.433  11
  26   0  12 11859.0 494.522   8
  26   0  13 862.606 147.576  14
  26   0  13 1060.95 177.674  11
  26   0  13 860.161 167.592   8
  26   0  14 11509.0 405.132  11
  26   0  14 10265.2 365.390   9
  26   0  14 10875.0 397.662   8
  26   0  14 9983.12 368.990  14
 -26  -1  -5 1288.40 232.392  10
 -26  -1  -2 2813.37 256.359   5
 -26  -1  -1-2.41960 176.597   5
 -26   1   0 1504.59 205.712   5
 -26  -1   0 1425.23 238.710   5
 -26  -1   1 182.560 182.039   5
 -26  -1   2 2557.56 275.661   5
  26  -1   3 1907.85 238.662  19
 -26  -1   3 1907.48 259.775   5
 -26  -1   4 8255.79 446.736   5
 -26  -1   5 876.615 224.604   5
 -26  -1   6 6603.71 398.260   5
  26   1   7 1166.76 237.837   8
 -26  -1   7 1105.46 220.144   5
  26   1   8 825.387 224.063   8
  26   1   8 657.225 184.849  11
 -26  -1   8 779.711 197.041   5
  26   1   9 932.538 233.907   8
 -26   1   9 918.921 220.813   5
  26   1   9 570.245 187.357  11
 -26   1   9 930.483 210.949  16
 -26  -1   9 829.752 202.120   5
  26  -1   9 834.564 197.080  15
  26   1  10 847.582 187.300  11
 -26   1  10 1153.34 215.711  16
 -26  -1  10 797.047 169.657   5
  26  -1  10 886.030 195.350  15
  26   1  10 1096.39 244.179   8
 -26   1  10 859.658 191.952   5
  26   1  11 237.130 164.786  11
  26  -1  11 213.708 166.812  15
 -26   1  11 223.658 155.370   5
  26   1  11 358.318 207.244   8
  26  -1  12 1341.50 200.967   8
  26   1  12 1457.50 193.964  11
  26  -1  12 1305.05 204.419  11
  26   1  12 1357.20 215.872   8
  26   1  13 393.962 142.806  11
  26  -1  13 282.921 153.002  11
  26   1  13 185.206 154.718   8
  26  -1  13 316.984 143.894   8
  26   1  14 1013.16 134.844   7
  26  -1  14 1350.46 147.806  11
  26   1  14 1284.44 139.316   9
  26  -1  14 1059.16 129.164   8
 -26  -2  -5 974.633 207.262  10
 -26  -2  -4 31950.6 1048.46  10
 -26  -2  -3 492.871 210.980  10
 -26  -2  -2 19183.7 749.895  10
 -26  -2  -1 1837.66 275.358  10
 -26  -2  -1 1107.28 224.668   5
 -26  -2   0 1699.03 275.438  10
 -26  -2   0 1864.72 258.216   5
 -26  -2   1 1743.64 271.076  10
 -26  -2   1 1654.40 258.065   5
  26  -2   2 18949.2 714.024  19
 -26  -2   2 19431.3 762.361  10
 -26  -2   2 20206.2 761.560   5
  26  -2   3 491.894 196.420  19
 -26  -2   3 751.701 222.994  10
 -26  -2   3 454.849 230.085   5
  26  -2   4 32149.0 1071.54  19
 -26  -2   4 32773.0 1074.07  10
 -26  -2   4 33320.7 1089.69   5
 -26  -2   5 1157.19 218.160  10
 -26  -2   5 1238.79 247.490   5
  26  -2   5 1572.23 259.219  19
  26  -2   6 19845.5 764.732  19
 -26  -2   6 19208.1 711.752  10
 -26  -2   6 19649.9 750.045   5
  26   2   6 20243.3 732.111   8
  26  -2   7 616.808 235.474  19
 -26  -2   7 1336.62 229.696   5
  26   2   7 868.694 204.924   8
 -26  -2   8 5790.17 356.511   5
  26  -2   8 6207.73 356.108  15
  26   2   8 6197.73 379.816   8
 -26  -2   9 342.496 170.532   5
  26  -2   9 379.913 182.627  15
  26   2   9 771.791 215.905   8
  26   2  10 883.728 174.375  11
  26  -2  10 1195.71 212.295  15
  26   2  10 914.807 214.357   8
 -26   2  11 3511.72 243.625   5
  26  -2  11 3751.31 264.462  15
  26   2  12 5946.46 290.510   7
 -26   2  12 5881.26 275.894   5
  26  -2  12 5917.41 302.378  15
  26  -2  12 5885.79 292.547   8
  26  -2  13 1185.68 132.697   8
  26   2  13 1065.28 135.602   7
  26  -2  13 1191.53 153.039  11
  26   2  14 3629.27 189.142   9
 -26  -3  -4 22858.1 808.266  10
 -26  -3  -3 710.883 185.579  17
 -26  -3  -2 9548.61 492.272  10
 -26  -3  -2 9009.84 461.933  17
 -26  -3  -1 202.770 239.607  10
 -26  -3   0 3463.53 334.574  10
  26  -3   1 43.8586 175.111  19
 -26  -3   1 168.556 233.860  10
  26  -3   2 9825.09 481.274  19
 -26  -3   2 10032.5 515.627  10
  26  -3   3 577.295 212.910  19
 -26  -3   3 798.551 226.859  10
  26  -3   4 25050.9 862.615  19
 -26  -3   4 22573.4 826.775  10
  26  -3   5 1975.69 282.052  19
 -26  -3   5 949.391 204.421  10
  26   3   6 18080.5 646.934  12
  26  -3   6 18251.5 717.489  19
  26   3   7-275.375 138.748  12
  26  -3   7 136.490 217.406  19
 -26  -3   7 212.605 188.293  17
  26  -3   8 2896.89 293.819  19
  26  -3   9 2092.35 224.583  15
  26  -3  10 2834.43 233.053  15
 -26   3  11 1315.44 151.487   5
  26  -3  11 959.507 155.709  15
 -26   3  12 5305.58 225.069   5
  26  -3  12 5024.56 245.830  15
 -26  -4  -3 742.799 181.019  17
 -26  -4  -2 1919.18 227.700  17
 -26  -4  -1 603.871 204.243  17
 -26  -4   0 3485.91 313.357  17
  26  -4   1 850.820 201.230  19
 -26  -4   1 664.621 222.113  17
  26  -4   2 2070.04 244.377  19
 -26  -4   2 2108.83 280.573  17
  26  -4   3 1064.47 217.020  19
 -26  -4   3 1107.09 248.093  17
  26   4   4 348.411 170.004  12
  26  -4   4 458.829 197.316  19
 -26  -4   4 476.850 217.504  17
  26   4   5 257.041 165.612  12
  26  -4   5 264.297 192.342  19
 -26  -4   5 525.304 197.286  17
  26   4   6 2870.19 227.140  12
  26  -4   6 3031.20 274.790  19
 -26  -4   6 2578.79 245.316  17
  26  -4   7 220.699 177.203  19
 -26  -4   7 264.464 151.260  17
  26   4   8 1970.94 161.195  12
  26  -4   8 2088.24 219.310  19
 -26  -4   8 1776.20 176.012  17
  26  -4   9 223.093 132.798  15
  26  -4  10 536.524 117.195  15
  26   5  -5 73.2847 94.6020  12
  26   5  -4 6616.94 288.379  12
  26   5  -3 812.548 140.575  12
  26   5  -2 4532.64 266.818  12
  26   5  -1 1279.72 183.029  12
  26   5   0 327.509 146.857  12
  26   5   1 1146.58 179.521  12
  26  -5   1 1499.19 168.991  19
  26   5   2 4772.04 274.164  12
  26  -5   2 4675.17 260.320  19
  26   5   3 722.881 154.576  12
  26  -5   3 388.969 139.846  19
  26   5   4 6960.02 310.814  12
  26  -5   4 6311.46 311.490  19
  26   5   5 22.3767 113.770  12
  26  -5   5 125.248 125.558  19
  26   5   6 4759.09 225.643  12
  26  -5   6 4591.38 245.343  19
  26  -5   7 112.376 99.2367  19
 -27   0  -1 138.815 165.959   5
 -27   0   0 321.708 186.906   5
 -27   0   1-101.028 176.077   5
 -27   0   2 107.541 196.742   5
 -27   0   3 224.280 206.465   5
 -27   0   4-63.2216 205.300   5
 -27   0   5-127.817 195.313   5
 -27   0   6 172.098 215.393   5
 -27   0   7-213.079 202.636   5
 -27   0   8 179.848 202.411   5
  27   0   9 76.1284 173.600  11
 -27   0   9 126.289 172.734   5
  27   0  10 59.6098 203.948   8
  27   0  10 113.483 165.824  11
 -27   0  10 124.708 160.614   5
  27   0  11 104.514 185.604   8
  27   0  11 180.833 166.715  11
 -27   0  11 68.6267 140.668   5
  27   0  12 376.224 172.691  11
  27   0  12-18.3903 161.501   8
  27   0  13 102.189 131.505  11
  27   0  13 155.449 144.939   8
  27   0  14 66.9261 110.539  11
  27   0  14 217.426 112.578   8
 -27  -1  -5 6019.25 364.627  10
 -27  -1  -2 21007.5 747.044   5
 -27  -1  -1 18952.4 700.598   5
 -27   1   0 2329.47 241.215   5
 -27  -1   0 2759.65 268.684   5
 -27  -1   1 19078.0 716.359   5
 -27   1   1 18801.8 690.744   5
 -27  -1   2 23446.0 833.326   5
 -27   1   2 23236.8 813.989   5
 -27  -1   3 4632.21 349.474   5
 -27  -1   4 34326.5 1108.04   5
 -27  -1   5 5986.62 393.646   5
 -27  -1   6 13056.5 572.638   5
  27   1   6 12607.4 546.612   8
 -27  -1   7 11914.4 541.615   5
 -27   1   7 13242.0 562.956   5
  27   1   7 12542.8 547.476   8
  27   1   8 1080.31 237.338   8
 -27   1   8 1107.94 232.384   5
  27   1   8 793.294 188.434  11
 -27  -1   8 942.832 203.622   5
  27   1   9 15400.9 584.492  11
 -27  -1   9 14725.0 590.436   5
 -27   1   9 16130.1 611.903   5
  27   1   9 16136.6 628.515   8
  27   1  10 3237.31 256.635  11
 -27   1  10 3754.71 269.159   5
 -27  -1  10 2938.92 246.027   5
  27  -1  10 3073.92 241.278  15
  27   1  10 3236.13 286.810   8
  27  -1  11 3180.30 263.781   8
  27   1  11 2907.19 242.715  11
  27  -1  11 3446.96 265.830  11
 -27   1  11 3234.32 233.083   5
  27  -1  11 3047.13 229.391  15
  27   1  11 3426.81 281.731   8
  27   1  12 5079.51 282.279  11
  27  -1  12 5529.21 311.070  11
  27   1  12 5229.92 310.285   8
  27  -1  12 5186.39 301.948   8
  27   1  13 2132.72 176.664  11
  27  -1  13 2488.07 195.267  11
  27  -1  13 1988.98 177.924   8
  27   1  14 5508.93 243.328   7
  27  -1  14 5320.56 246.440  11
  27   1  14 5700.61 239.448   9
 -27  -2  -5 4404.23 312.004  10
 -27  -2  -4 7397.07 418.670  10
 -27  -2  -3 4141.53 340.930  10
 -27  -2  -2 2455.49 294.039  10
 -27  -2  -1 7104.52 420.243   5
 -27  -2  -1 7911.05 462.311  10
 -27  -2   0 1381.96 272.338  10
 -27  -2   0 1632.13 267.760   5
 -27  -2   1 7073.48 441.338  10
 -27  -2   1 7672.29 441.423   5
  27  -2   2 2463.87 255.849  19
 -27  -2   2 3183.12 326.167  10
 -27  -2   2 2738.70 310.109   5
  27  -2   3 3382.62 315.533  19
 -27  -2   3 4180.57 344.910  10
 -27  -2   3 4389.82 351.336   5
  27  -2   4 7384.47 430.436  19
 -27  -2   4 8119.78 446.796  10
 -27  -2   4 8029.10 453.812   5
  27  -2   5 4654.52 349.310  19
 -27  -2   5 4474.24 330.243  10
 -27  -2   5 4811.55 358.323   5
  27  -2   6 1938.18 280.413  19
 -27  -2   6 2598.96 253.952  10
 -27  -2   6 2531.60 275.094   5
  27   2   6 2769.27 266.702   8
 -27  -2   7 10187.7 486.047   5
  27  -2   7 10410.5 455.040  15
  27   2   7 10190.8 475.902   8
 -27  -2   8 766.646 201.012   5
  27  -2   8 876.818 185.428  15
  27   2   8 730.064 206.268   8
 -27  -2   9 4741.02 295.542   5
  27  -2   9 4270.46 286.216  15
  27   2   9 5087.06 330.491   8
 -27   2  10 1389.43 195.032   5
  27   2  10 1365.98 215.775   8
  27  -2  10 1494.08 197.036  15
  27   2  11 1280.89 172.180   7
  27  -2  11 1722.60 190.339  15
 -27   2  11 1320.09 163.644   5
  27  -2  12 1535.40 163.266   8
  27   2  12 1621.48 156.654   7
  27  -2  12 1500.93 179.412  11
  27  -2  12 1471.16 161.267  15
 -27   2  12 1779.44 154.014   5
  27   2  13 236.689 90.9392   7
  27  -2  13 603.418 119.288  11
  27  -2  13 498.569 106.712   8
 -27  -3  -4 6324.72 377.582  10
 -27  -3  -3 599.640 223.405  10
 -27  -3  -3 192.768 169.863  17
 -27  -3  -2 5709.21 386.113  10
 -27  -3  -2 4930.00 341.533  17
 -27  -3  -1 1789.57 279.945  10
 -27  -3  -1 1657.49 257.942  17
 -27  -3   0 1599.60 279.285  10
 -27  -3   1 1499.34 259.432  10
  27  -3   2 5252.41 339.993  19
 -27  -3   2 5459.68 374.716  10
  27  -3   3 477.623 208.107  19
 -27  -3   3 711.038 226.724  10
  27  -3   4 6212.71 388.399  19
  27  -3   5 720.082 233.048  19
 -27  -3   5 637.051 194.923  10
  27   3   6 6226.83 329.709  12
  27  -3   6 6253.65 398.760  19
 -27  -3   6 6721.90 408.595  17
  27  -3   7 1904.55 269.857  19
 -27  -3   7 1795.19 237.561  17
 -27  -3   8 3524.99 267.116  17
  27  -3   8 3593.43 257.108  15
 -27  -3   9 1577.36 172.435  17
  27  -3   9 1732.17 203.188  15
  27  -3  10 461.118 150.774  15
 -27   3  11 770.355 124.363   5
  27  -3  11 636.178 128.353  15
  27  -3  12 1011.97 119.190  11
 -27  -4  -3 4193.05 270.464  17
 -27  -4  -2 3344.82 268.882  17
 -27  -4  -1 4397.88 316.534  17
 -27  -4   0 603.440 210.648  17
  27  -4   1 3904.07 275.122  19
 -27  -4   1 4240.18 333.439  17
  27  -4   2 2983.61 250.306  19
 -27  -4   2 3364.40 305.907  17
  27   4   3 4120.68 295.548  12
  27  -4   3 3918.92 296.963  19
 -27  -4   3 4660.53 344.800  17
  27   4   4 4985.69 300.284  12
  27  -4   4 4960.98 318.270  19
 -27  -4   4 4200.23 327.005  17
  27   4   5 5354.91 299.879  12
  27  -4   5 5223.89 326.950  19
 -27  -4   5 5030.79 330.363  17
  27   4   6 3300.70 228.213  12
  27  -4   6 3342.24 273.741  19
 -27  -4   6 3565.23 259.125  17
  27   4   7 4069.70 227.328  12
  27  -4   7 4029.32 273.663  19
 -27  -4   7 4020.48 253.628  17
  27   4   8 294.962 105.872  12
 -27  -4   8 297.620 120.824  17
  27  -4   9 3020.67 191.701  15
 -27   4  10 647.260 103.944   5
  27   5  -4 487.429 108.636  12
  27   5  -3 794.139 139.444  12
  27   5  -2 383.352 133.726  12
  27   5  -1 1039.85 155.613  12
  27   5   0 2179.56 197.706  12
  27   5   1 990.843 161.692  12
  27   5   2 259.052 104.242  13
  27   5   2 421.091 135.799  12
  27  -5   2 321.526 117.982  19
  27   5   3 454.635 124.878  12
  27  -5   3 894.432 144.872  19
  27   5   4 622.300 126.935  12
  27  -5   4 687.705 129.993  19
  27   5   5 574.146 109.075  12
  27  -5   5 399.511 117.447  19
  27   5   6 414.808 97.1648  12
  27  -5   6 309.166 107.256  19
 -28   0  -1 28628.0 928.665   5
 -28   0   0 53168.3 1534.54   5
 -28   0   1 30752.7 997.786   5
 -28   0   2 30384.3 992.522   5
 -28   0   3 3775.26 319.378   5
 -28   0   4 1711.79 257.857   5
 -28   0   5 6257.55 401.207   5
 -28   0   6 4099.80 328.236   5
 -28   0   7 13773.0 584.779   5
  28   0   8 16581.4 619.206  11
 -28   0   8 15678.5 627.126   5
  28   0   9 10299.1 463.925  11
 -28   0   9 10590.4 467.312   5
  28   0   9 10429.1 493.240   8
  28   0  10 17999.0 656.800  11
 -28   0  10 18793.1 642.955   5
  28   0  10 18628.4 684.879   8
  28   0  11 1751.09 231.797   8
  28   0  11 1602.67 199.464  11
 -28   0  11 1494.77 177.674   5
  28   0  12 6917.54 330.482  11
  28   0  12 7237.76 347.895   8
  28   0  13 552.598 131.626  11
  28   0  13 672.369 116.421   9
  28   0  13 607.702 140.629   8
  28   0  14 327.051 96.7234   7
 -28  -1  -5 2387.51 252.235  10
 -28  -1  -2 1357.59 221.066   5
 -28  -1  -1 1786.76 240.465   5
 -28  -1   0 4485.45 339.112   5
 -28   1   0 4286.21 308.303   5
 -28   1   1 1325.57 215.132   5
 -28  -1   1 1790.91 248.070   5
 -28   1   2 895.181 207.569   5
 -28  -1   2 1654.66 247.823   5
 -28   1   3 1672.01 243.609   5
 -28  -1   3 1773.22 258.453   5
 -28   1   4 777.835 225.804   5
 -28  -1   4 631.081 229.538   5
  28   1   5 2103.70 241.163   8
 -28   1   5 1888.63 251.731   5
 -28  -1   5 1622.04 264.005   5
  28   1   6 3161.86 283.096   8
 -28   1   6 3700.67 322.509   5
 -28  -1   6 3472.76 315.086   5
  28   1   7 1351.91 231.400   8
 -28   1   7 1276.00 239.247   5
 -28  -1   7 1016.32 217.235   5
  28   1   8 2393.84 257.461   8
 -28   1   8 2182.61 261.928   5
 -28  -1   8 2166.86 244.782   5
  28   1   9 766.689 214.169   8
  28   1   9 935.337 172.515  11
 -28  -1   9 787.230 187.485   5
 -28   1   9 864.721 205.216   5
  28   1  10 1444.83 186.342  11
 -28  -1  10 1235.88 182.602   5
 -28   1  10 1189.43 204.315   5
  28   1  10 1536.12 229.928   8
  28  -1  11 130.788 167.897   8
  28   1  11 18.5632 130.876  11
  28  -1  11 467.412 167.575  11
 -28   1  11 203.437 144.491   5
  28   1  11 249.960 175.071   8
  28  -1  12 389.031 145.174   8
  28   1  12 734.479 143.589  11
  28  -1  12 577.626 156.776  11
  28   1  12 172.315 148.377   8
  28   1  13 345.258 117.237   7
  28   1  13 550.835 118.831  11
  28  -1  13 139.177 114.894  11
  28  -1  13 159.898 112.653   8
 -28  -2  -4 3612.10 302.439  10
 -28  -2  -3 5986.32 387.019  10
 -28  -2  -2 10482.7 525.870  10
 -28  -2  -1 12270.3 575.613  10
 -28  -2   0 20988.4 775.720   5
 -28  -2   0 20764.6 796.674  10
 -28   2   0 20118.7 723.841   5
 -28  -2   1 12978.9 594.857  10
 -28  -2   1 12837.5 582.602   5
  28  -2   2 10152.5 474.511  19
 -28  -2   2 10763.6 532.651  10
 -28  -2   2 10521.6 524.512   5
  28  -2   3 5397.50 356.219  19
 -28  -2   3 5664.78 392.496  10
 -28  -2   3 5165.11 380.866   5
  28  -2   4 3088.30 289.662  19
 -28  -2   4 3749.30 307.961  10
 -28  -2   4 4169.64 346.722   5
  28  -2   5 1301.06 246.385  19
 -28  -2   5 1623.77 247.129  10
 -28  -2   5 1531.33 256.575   5
 -28  -2   6 1156.52 205.195  10
 -28  -2   6 723.494 228.673   5
  28   2   6 879.664 206.631   8
 -28  -2   7 5290.08 346.763   5
  28   2   7 5544.73 337.245   8
 -28  -2   8 4663.46 314.705   5
  28  -2   8 4563.06 292.235  15
  28   2   8 4703.10 316.798   8
 -28   2   9 3693.32 279.999   5
  28  -2   9 3464.68 255.593  15
  28   2   9 3887.56 283.284   8
 -28   2  10 10452.5 424.331   5
  28  -2  10 9733.24 404.193  15
  28   2  11 766.124 139.288   7
  28  -2  11 723.459 147.337  15
 -28   2  11 966.256 140.912   5
  28   2  12 3069.37 186.975   7
  28  -2  12 3642.46 217.534  11
 -28   2  12 3444.03 183.705   5
  28  -2  12 3654.07 202.695  15
  28  -2  12 3642.25 210.955   8
  28  -2  13 603.338 109.575  11
 -28  -3  -3 2718.51 273.535  10
 -28  -3  -3 2968.07 256.199  17
 -28  -3  -2 6652.16 385.749  17
 -28  -3  -1 8058.18 446.060  10
 -28  -3  -1 7342.37 428.866  17
 -28  -3   0 8882.77 477.104  10
 -28  -3   1 8153.99 453.935  10
  28  -3   2 6085.57 355.817  19
 -28  -3   2 6570.93 402.508  10
  28  -3   3 2521.15 269.411  19
 -28  -3   3 2847.36 273.040  10
  28  -3   4 3551.09 297.112  19
 -28  -3   4 3687.48 287.664  10
  28   3   5 3730.41 265.838  12
  28  -3   5 3592.82 312.569  19
 -28  -3   5 3356.74 267.954  10
  28   3   6 1919.30 199.398  12
  28  -3   6 2221.16 272.958  19
 -28  -3   6 2170.57 266.869  17
  28  -3   7 3350.28 287.663  19
 -28  -3   7 3173.03 270.612  17
 -28  -3   8 6528.41 337.304  17
  28  -3   8 7104.21 335.635  15
 -28  -3   9 2630.48 200.330  17
  28  -3   9 3022.80 221.486  15
 -28   3  10 2794.29 196.719   5
  28  -3  10 2791.47 198.258  15
  28  -3  11 936.227 122.508  15
 -28   3  11 784.705 116.560   5
 -28  -4  -3 950.683 158.405  17
 -28  -4  -2 1173.41 195.538  17
 -28  -4  -1 126.316 157.572  17
 -28  -4   0 1341.58 228.102  17
 -28  -4   1 404.830 197.144  17
  28  -4   2 1247.23 191.941  19
 -28  -4   2 1536.74 240.047  17
  28   4   3 860.057 185.906  12
  28  -4   3 907.478 182.414  19
 -28  -4   3 1052.77 216.211  17
  28   4   4 2048.49 214.144  12
  28  -4   4 1866.92 213.750  19
 -28  -4   4 1967.35 240.006  17
  28   4   5 676.215 156.468  12
  28  -4   5 77.1869 159.761  19
 -28  -4   5 397.963 173.409  17
  28   4   6 1677.71 168.867  12
  28  -4   6 1716.04 210.586  19
 -28  -4   6 2306.44 215.467  17
  28   4   7 88.9101 99.7705  12
 -28  -4   7 319.580 126.933  17
  28  -4   8 689.848 124.594  15
 -28   4   9-51.7367 94.4805   5
  28   5  -3 1336.46 137.295  12
  28   5  -2 2361.11 174.477  12
  28   5  -1 2671.12 191.426  12
  28   5   0 4171.33 232.399  12
  28   5   1 3033.70 201.375  12
  28   5   2 2111.56 175.579  12
  28   5   3 1137.70 137.877  12
  28  -5   3 1131.30 130.691  19
  28   5   4-21.0306 96.0745  12
  28  -5   4 255.666 103.476  19
  28   5   5 1132.24 117.514  12
 -29   0  -1-87.1276 168.691   5
 -29   0   0 131.275 181.503   5
 -29   0   1-54.9243 180.077   5
 -29   0   2-24.4224 186.786   5
 -29   0   3 34.6482 198.027   5
 -29   0   4 132.952 200.065   5
 -29   0   5-82.4772 204.391   5
 -29   0   6-9.50651 212.320   5
  29   0   7 35.0906 148.046  11
 -29   0   7 65.4296 200.345   5
  29   0   8 68.9799 162.388  11
 -29   0   8-5.32475 187.044   5
  29   0   9 249.592 203.791   8
  29   0   9-8.99159 153.922  11
 -29   0   9 68.3448 160.638   5
  29   0  10 104.286 181.919   8
  29   0  10 99.9414 143.407  11
 -29   0  10 268.808 155.498   5
  29   0  11 370.969 178.072   8
  29   0  11 52.7626 145.349  11
 -29   0  11 105.769 118.488   5
  29   0  12 91.2269 122.251  11
  29   0  12 102.547 138.200   8
  29   0  13 192.760 109.140  11
  29   0  13 36.7965 109.168   8
 -29  -1  -5 10874.7 492.625  10
 -29  -1  -4 2429.50 260.374  10
 -29  -1  -2 15556.6 613.058   5
 -29  -1  -1 7238.92 400.210   5
 -29  -1   0 33796.2 1079.62   5
 -29   1   0 33484.8 1049.41   5
 -29  -1   1 7360.55 414.694   5
 -29   1   1 6164.92 372.261   5
 -29  -1   2 15821.1 642.154   5
 -29   1   2 14981.2 614.483   5
 -29  -1   3 10901.1 508.936   5
 -29   1   3 10525.0 500.951   5
 -29   1   4 1779.99 261.137   5
 -29  -1   4 2156.73 269.405   5
 -29  -1   5 10592.2 507.093   5
 -29   1   5 10603.4 501.950   5
  29   1   5 10376.8 474.727   8
 -29  -1   6 4521.23 327.745  10
 -29   1   6 5051.40 355.729   5
 -29  -1   6 4396.56 334.827   5
  29   1   6 4348.39 306.255   8
 -29   1   7 3753.10 305.242   5
 -29  -1   7 3547.45 309.197   5
  29   1   7 4431.15 314.051   8
 -29  -1   8 16142.2 618.738   5
 -29   1   8 16470.9 630.523   5
  29   1   8 16100.3 625.570   8
 -29  -1   9 205.295 164.757   5
 -29   1   9 429.929 181.141   5
  29   1   9 699.427 191.456   8
  29   1  10 13055.6 482.415  11
  29  -1  10 13737.8 511.095  11
 -29  -1  10 12671.4 482.041   5
 -29   1  10 13025.3 495.668   5
  29   1  10 12873.8 520.117   8
  29  -1  11 1453.69 195.002   8
  29   1  11 1799.80 174.946  11
  29  -1  11 2070.46 200.563  11
 -29   1  11 2047.80 177.559   5
  29   1  11 1830.66 209.898   8
  29   1  12 3864.19 219.848  11
  29  -1  12 3996.15 234.658  11
  29   1  12 4847.81 258.357   8
  29  -1  12 4394.97 244.888   8
  29   1  13 2905.89 172.021   7
  29  -1  13 2781.02 173.198  11
  29  -1  13 2933.75 179.569   8
 -29  -2  -5 2326.91 246.708  10
 -29  -2  -4 1053.59 223.022  10
 -29  -2  -3 7859.83 437.918  10
 -29  -2  -2 6867.91 416.945  10
 -29  -2  -1 2120.31 292.294  10
 -29  -2   0 9358.02 488.651   5
 -29  -2   0 9833.94 510.709  10
 -29   2   1 1733.93 230.315   5
 -29  -2   1 1756.46 282.411  10
 -29  -2   1 1580.01 262.906   5
 -29  -2   2 6325.26 417.762  10
 -29  -2   2 7219.86 430.086   5
  29  -2   3 7318.90 400.802  19
 -29  -2   3 7486.06 437.044  10
 -29  -2   3 7753.80 447.833   5
 -29  -2   4 593.666 209.935  10
 -29  -2   4 797.348 250.807   5
 -29  -2   5 2093.06 251.326  10
 -29  -2   5 2425.42 276.151   5
 -29  -2   6 899.354 190.516  10
 -29  -2   6 913.238 225.372   5
 -29  -2   7 1381.31 223.038   5
  29   2   7 1127.81 210.502   8
 -29  -2   8 8149.16 391.624   5
 -29   2   8 8253.28 405.966   5
  29   2   8 7608.32 379.893   8
 -29   2   9 699.259 179.121   5
  29   2   9 817.297 181.852   8
  29   2  10 3616.13 220.412   7
 -29   2  10 3761.33 246.976   5
  29  -2  10 3672.06 223.440  15
  29  -2  11 1057.98 152.592   8
  29   2  11 1038.59 132.619   7
  29  -2  11 1328.65 161.705  11
  29  -2  11 1267.89 143.827  15
 -29   2  11 985.375 132.346   5
  29  -2  12 982.954 123.726   8
  29  -2  12 1179.96 135.596  11
 -29  -3  -3 1628.57 232.929  10
 -29  -3  -2 6711.84 402.229  10
 -29  -3  -2 6084.89 361.502  17
 -29  -3  -1 1832.99 249.976  17
 -29  -3   0 4002.58 334.014  10
 -29  -3   0 4248.04 328.528  17
 -29  -3   1 2221.44 282.698  10
  29  -3   2 5561.98 333.829  19
 -29  -3   2 6276.13 386.494  10
  29  -3   3 1899.86 234.950  19
  29  -3   4 1259.42 219.244  19
 -29  -3   4 1575.48 223.676  10
  29   3   5 2369.19 218.162  12
  29  -3   5 2703.79 268.259  19
 -29  -3   5 2174.03 273.347  17
  29   3   6 2285.21 198.075  12
 -29  -3   6 2071.20 239.029  17
  29  -3   7 3145.70 226.184  15
  29  -3   8 3569.85 223.418  15
 -29   3   9 357.356 140.084   5
 -29  -3   9 279.606 110.261  17
  29  -3   9 427.972 128.084  15
 -29   3  10 4836.40 233.509   5
  29  -3  10 4203.60 213.152  15
  29  -3  11 431.262 105.517  11
 -29  -4  -2 6918.12 335.966  17
 -29  -4  -1 259.429 156.817  17
 -29  -4   0 10270.4 457.049  17
 -29  -4   1 338.533 183.173  17
  29  -4   2 7289.51 337.821  19
 -29  -4   2 7229.67 384.581  17
  29   4   3 3065.31 233.847  12
  29  -4   3 2626.52 227.176  19
 -29  -4   3 3508.27 268.931  17
  29   4   4 1022.56 167.221  12
  29  -4   4 891.023 174.069  19
 -29  -4   4 1181.01 202.818  17
  29   4   5 5238.16 268.257  12
  29  -4   5 5129.80 294.015  19
 -29  -4   5 5566.40 307.789  17
 -29  -4   6 2276.26 196.045  17
  29   4   7 454.300 97.7019  12
 -29  -4   7 486.370 122.129  17
  29  -4   7 418.360 108.009  15
 -29   4   8 4806.83 229.036   5
  29   5  -2 239.215 99.9327  12
  29   5  -1 1320.79 139.029  12
  29   5   0 534.648 117.161  12
  29   5   1 1323.26 139.287  12
  29   5   2 287.015 101.968  12
  29   5   3 206.739 93.5377  12
 -30   0  -1 6172.68 359.448   5
 -30   0   0 599.027 199.803   5
 -30   0   1 5934.75 365.774   5
 -30   0   2 3483.08 301.662   5
 -30   0   3 27159.2 921.264   5
 -30   0   4 5493.23 372.954   5
 -30   0   5 33346.4 1075.24   5
 -30   0   6 7941.07 430.327   5
 -30   0   7 9014.88 447.225   5
  30   0   8 8818.16 389.906  11
 -30   0   8 8439.58 416.886   5
  30   0   8 8869.17 431.775   8
  30   0   9 399.920 193.802   8
  30   0   9 78.1140 141.471  11
 -30   0   9 89.8375 155.462   5
  30   0  10 998.998 189.814   8
  30   0  10 790.129 157.015  11
 -30   0  10 503.076 144.353   5
  30   0  11 5868.17 285.385  11
 -30   0  11 6099.95 275.082   5
  30   0  11 6399.35 321.552   8
  30   0  12 983.983 131.387  11
  30   0  12 817.716 144.655   8
  30   0  13 8475.68 311.482   8
 -30  -1  -5 1819.70 223.816  10
 -30  -1  -4 1008.89 218.687  10
 -30  -1  -2 181.623 175.925   5
 -30  -1  -1 424.314 190.001   5
 -30  -1   0 377.282 205.068   5
 -30   1   0 323.460 188.598   5
 -30  -1   1 718.288 220.807   5
 -30   1   1 255.406 183.825   5
 -30  -1   2 685.382 238.956   5
 -30   1   2 179.019 174.678   5
 -30  -1   3 2043.96 270.729   5
 -30   1   3 2319.65 267.084   5
 -30  -1   4 1137.43 233.811   5
 -30   1   4 873.183 229.323   5
  30   1   5 1636.47 223.259   8
 -30  -1   5 2044.44 271.683   5
 -30   1   5 1923.13 274.613   5
  30   1   6 1321.72 200.392   8
 -30  -1   6 1429.32 222.808  10
 -30  -1   6 1227.20 236.883   5
 -30   1   6 1209.42 244.270   5
  30   1   7 1796.13 225.696   8
 -30  -1   7 1444.29 233.445   5
 -30   1   7 1737.34 248.967   5
 -30  -1   8-50.3902 161.932   5
 -30   1   8 67.5524 174.296   5
  30   1   8 207.841 173.489   8
 -30  -1   9 400.070 156.983   5
 -30   1   9 310.139 165.292   5
  30   1   9 340.254 165.267   8
  30  -1  10 569.845 179.809   8
  30  -1  10 279.231 145.891  11
 -30  -1  10 414.062 144.979   5
 -30   1  10 575.471 154.543   5
  30   1  10 425.856 164.524   8
  30  -1  11 1323.26 177.317   8
  30   1  11 1316.36 141.163  11
  30  -1  11 1143.45 158.018  11
 -30   1  11 1502.39 149.522   5
  30   1  11 1444.39 179.769   8
  30  -1  12 266.463 116.280  11
  30  -1  12 179.409 115.294   8
 -30  -2  -5 16719.8 618.121  10
 -30  -2  -3 16915.1 665.636  10
 -30  -2  -2 3291.07 317.713  10
 -30  -2  -1 1207.16 250.208  10
 -30  -2   0 1831.36 279.341  10
 -30   2   1 1050.69 201.972   5
 -30  -2   1 1724.20 275.189  10
 -30  -2   1 1066.96 238.800   5
 -30   2   2 2891.85 263.806   5
 -30  -2   2 3094.85 306.854  10
 -30  -2   2 2985.75 301.694   5
 -30  -2   3 17360.6 679.643  10
 -30  -2   3 17084.2 681.160   5
 -30   2   3 16790.4 648.404   5
 -30  -2   4 4485.84 328.687  10
 -30   2   4 4810.07 332.676   5
 -30  -2   4 4021.65 334.081   5
 -30  -2   5 17232.9 659.610  10
 -30  -2   5 17944.9 690.244   5
 -30   2   5 19034.0 685.689   5
 -30   2   6 3673.14 304.124   5
 -30  -2   6 3027.08 246.928  10
 -30  -2   6 3521.78 298.623   5
 -30  -2   7 4529.18 308.005   5
 -30   2   7 4161.58 300.734   5
  30   2   7 3927.26 268.880   8
 -30   2   8 4407.76 294.437   5
  30   2   8 4605.28 286.123   8
 -30  -2   9 13.8256 124.620  17
 -30   2   9 141.303 145.918   5
 -30   2  10 680.367 144.223   5
  30  -2  11 1322.85 149.060   8
  30  -2  11 1212.28 147.415  11
 -30   2  11 1265.11 132.402   5
 -30  -3  -2 593.969 207.874  10
 -30  -3  -2 708.240 188.271  17
 -30  -3  -1 6417.56 379.947  10
 -30  -3  -1 5670.85 354.726  17
 -30  -3   0-482.523 212.712  17
 -30  -3   1 5754.50 377.419  17
 -30  -3   2 697.720 219.360  17
  30  -3   3 11279.8 480.711  19
 -30  -3   3 12578.2 518.134  10
 -30  -3   3 11799.0 544.872  17
  30  -3   4 1662.73 216.347  19
 -30  -3   4 2079.03 226.817  10
 -30  -3   4 1468.00 244.934  17
  30   3   5 5280.17 285.540  12
 -30  -3   5 5202.70 338.211  17
 -30  -3   6 2882.07 260.924  17
 -30  -3   7 1797.09 194.642  17
 -30   3   8 1036.25 165.828   5
 -30  -3   8 1007.34 149.875  17
 -30   3   9 2339.63 183.421   5
 -30   3  10-15.5993 92.7154   5
 -30  -4  -2 607.935 142.542  17
 -30  -4  -1 309.932 146.105  17
 -30  -4   0 148.994 153.834  17
 -30  -4   1 696.563 172.819  17
  30   4   2 523.802 157.666  12
 -30  -4   2 1055.32 200.422  17
 -30   4   3 1073.54 142.011   5
  30   4   3 943.052 157.617  12
  30  -4   3 1031.18 155.381  19
 -30  -4   3 782.765 176.792  17
  30   4   4 1055.86 151.292  12
 -30  -4   4 906.057 179.013  17
  30   4   5 1128.67 143.775  12
 -30  -4   5 1131.29 166.580  17
 -30   4   6 499.459 118.458   5
  30   4   6 668.362 109.767  12
 -30  -4   6 262.857 117.215  17
 -30   4   7 1715.64 144.858   5
 -30  -4   7 1411.33 132.920  17
  30   5   0 244.632 90.0923  12
  30   5   1 1714.11 131.341  12
 -31   0  -1-131.372 162.284   5
 -31   0   0-37.5419 183.044   5
 -31   0   1-59.7658 175.028   5
 -31   0   2-51.6421 189.699   5
 -31   0   3 286.890 199.733   5
 -31   0   4-30.7450 192.704   5
 -31   0   5-62.1637 199.349   5
 -31   0   6 293.442 205.874   5
 -31   0   7-123.668 181.775   5
  31   0   8-81.5642 164.661   8
 -31   0   8 103.787 170.212   5
  31   0   9-131.855 164.211   8
  31   0   9-0.45435 132.544  11
 -31   0   9-53.0360 145.665   5
  31   0  10 206.902 145.790   8
  31   0  10 39.5954 118.358  11
 -31   0  10 246.652 129.521   5
  31   0  11 34.7097 105.673  11
 -31   0  11-24.7791 103.261   5
  31   0  11-21.5285 128.958   8
  31   0  12 211.597 112.596   8
 -31  -1  -5 6863.38 366.546  10
 -31  -1  -4 17237.3 656.160  10
 -31  -1  -3 6613.91 397.382  10
 -31  -1  -2 7863.04 408.694   5
 -31  -1  -1 5891.20 359.366   5
 -31  -1   0 356.191 202.206   5
 -31   1   0 440.674 172.262   5
 -31  -1   1 5705.82 370.204   5
 -31   1   1 5770.26 355.137   5
 -31  -1   2 8165.26 444.274   5
 -31   1   2 8228.39 421.419   5
 -31  -1   3 6473.67 404.583   5
 -31   1   3 7144.65 404.070   5
 -31  -1   4 17462.0 679.516   5
 -31   1   4 17721.8 671.479   5
 -31  -1   5 5950.94 364.068  10
 -31  -1   5 6401.52 393.289   5
 -31   1   5 7268.84 400.482   5
 -31  -1   6 17846.5 651.999  10
 -31  -1   6 18903.5 689.379   5
 -31   1   6 17869.9 685.257   5
  31   1   6 18690.4 650.065   8
 -31  -1   7 2893.38 266.357   5
 -31   1   7 2446.46 269.031   5
  31   1   7 2551.88 236.991   8
 -31  -1   8 8249.46 396.908   5
 -31   1   8 8913.02 409.600   5
  31   1   8 8601.02 397.971   8
  31  -1   9 1801.92 187.105  11
 -31  -1   9 1996.08 200.484   5
 -31   1   9 1912.37 201.560   5
  31   1   9 1755.75 198.697   8
  31  -1  10 815.868 166.558   8
  31  -1  10 796.036 143.750  11
 -31  -1  10 589.029 130.109   5
 -31   1  10 599.351 137.172   5
  31   1  10 859.387 164.956   8
  31  -1  11 3692.43 211.668  11
 -31   1  11 3764.84 197.591   5
  31   1  11 3655.38 223.552   8
  31  -1  11 3767.35 229.504   8
  31  -1  12 1115.20 126.371   8
 -31  -2  -5 880.764 192.450  10
 -31  -2  -4 7351.02 382.877  10
 -31  -2  -3 484.302 201.340  10
 -31  -2  -2 2231.76 273.967  10
 -31  -2  -1 1295.20 243.411  10
 -31  -2   0 7931.91 446.199  10
 -31  -2   1 723.689 222.360  10
 -31   2   1 909.455 180.435   5
 -31   2   2 2107.00 236.830   5
 -31  -2   2 2194.35 273.530  10
 -31  -2   2 2245.88 280.790   5
 -31   2   3 467.639 188.003   5
 -31  -2   3 672.791 213.476  10
 -31  -2   3 424.560 227.661   5
 -31  -2   4 6769.62 387.591  10
 -31  -2   4 7379.36 418.714   5
 -31   2   4 6533.47 374.534   5
 -31   2   5 894.328 207.341   5
 -31  -2   5 674.112 193.696  10
 -31  -2   5 787.190 222.486   5
 -31  -2   6 6776.33 344.217  10
 -31  -2   6 7862.62 399.264   5
 -31   2   6 7366.08 387.655   5
 -31   2   7 330.430 176.534   5
 -31   2   8 2424.12 224.574   5
 -31  -2   9 715.155 141.394  17
 -31   2   9 1135.22 165.816   5
  31  -2  10 1594.22 156.739  11
 -31   2  10 1572.71 158.697   5
  31  -2  11 204.285 103.554   8
  31  -2  11 262.552 102.247  11
 -31  -3  -2 348.326 184.891  10
 -31  -3  -1 3872.56 297.969  10
 -31  -3  -1 3115.75 266.572  17
 -31  -3   0 807.251 216.239  10
 -31  -3   0 650.821 200.311  17
 -31  -3   1 3648.39 295.560  10
 -31  -3   1 3670.80 307.017  17
 -31   3   2 339.076 136.816   5
 -31  -3   2 534.465 196.393  10
 -31  -3   2 143.571 193.805  17
 -31  -3   3 3281.42 267.650  10
 -31  -3   3 3580.27 308.802  17
 -31   3   3 3275.03 253.490   5
 -31   3   4 2205.40 207.719   5
  31   3   4 2018.53 193.750  12
 -31  -3   4 2270.02 250.651  17
 -31   3   5 2887.95 237.073   5
  31   3   5 3050.74 210.419  12
 -31  -3   5 2600.78 255.733  17
 -31  -3   6 3514.60 259.539  17
 -31   3   6 3894.61 261.428   5
 -31   3   7 2049.26 200.037   5
 -31  -3   7 1836.81 187.127  17
 -31  -3   8 456.641 115.692  17
 -31   3   8 623.108 135.486   5
 -31   3   9 2468.64 171.165   5
 -31  -4  -1 1078.66 156.103  17
 -31  -4   0 1904.71 190.627  17
 -31  -4   1 1059.97 167.143  17
  31   4   2 4553.86 251.749  12
 -31  -4   2 4609.65 273.381  17
 -31   4   3 349.212 107.039   5
  31   4   3 398.732 125.470  12
 -31  -4   3 232.820 135.185  17
  31   4   4 6730.45 287.187  12
 -31  -4   4 6762.99 319.719  17
 -31   4   4 7122.80 285.544   5
 -31   4   5 775.040 123.772   5
  31   4   5 522.438 104.560  12
 -31  -4   5 448.342 125.403  17
 -31  -4   6 4098.01 216.602  17
 -31   4   6 4945.57 220.654   5
 -32   0  -1 25969.8 848.111   5
 -32   0   0 375.986 184.406   5
 -32   0   1 25259.5 855.998   5
 -32   0   2 852.863 216.893   5
 -32   0   3 12150.1 540.220   5
 -32   0   4 1824.98 249.588   5
 -32   0   5 1695.50 257.117   5
 -32   0   6 2163.10 261.950   5
 -32   0   7 13947.4 551.803   5
  32   0   7 13965.8 538.870   8
  32   0   8 1886.02 209.292   8
 -32   0   8 1206.83 193.929   5
 -32   0   9 17065.7 570.233   5
  32   0   9 15880.7 577.360   8
  32   0  10 384.301 113.484  11
  32   0  10 258.773 137.763   8
  32   0  11 8188.83 327.019   8
 -32  -1  -5 534.228 179.300  10
 -32  -1  -4 348.552 177.090  10
 -32  -1  -3 1877.80 237.809  10
 -32  -1  -2 269.952 199.117  10
 -32  -1  -1 2768.76 261.695   5
 -32  -1   0 284.165 189.254   5
 -32   1   0 362.339 171.986   5
 -32  -1   1 3113.88 287.993   5
 -32   1   1 3065.03 262.597   5
 -32  -1   2 88.9503 202.826   5
 -32   1   2 272.247 178.021   5
 -32  -1   3 2011.21 265.026   5
 -32   1   3 1936.19 243.755   5
 -32  -1   4 591.694 202.120  10
 -32  -1   4 647.458 232.680   5
 -32   1   4 657.854 216.776   5
 -32  -1   5 654.794 191.103  10
 -32  -1   5 568.497 213.762   5
 -32   1   5 460.793 212.397   5
 -32  -1   6 152.305 153.759  10
 -32  -1   6 874.656 208.122   5
 -32   1   6 425.281 204.473   5
  32   1   6 820.309 173.845   8
 -32  -1   7 2130.24 231.290   5
 -32   1   7 2144.15 239.399   5
  32   1   7 2065.30 214.233   8
  32  -1   8 193.385 134.119  11
 -32  -1   8 419.938 166.512   5
 -32   1   8-124.174 160.346   5
  32   1   8 305.338 156.312   8
  32  -1   9 783.743 179.161   8
  32  -1   9 332.391 127.009  11
 -32  -1   9 602.356 149.605   5
 -32   1   9 537.549 154.676   5
  32   1   9 726.464 161.944   8
  32  -1  10 133.421 134.969   8
  32  -1  10 60.2208 102.622  11
 -32  -1  10 301.792 114.134   5
 -32   1  10 278.493 120.560   5
  32   1  10 96.9471 121.042   8
  32  -1  11 176.723 93.6759  11
  32  -1  11 185.549 108.318   8
 -32  -2  -4 1181.13 209.696  10
 -32  -2  -2 1236.96 227.663  10
 -32  -2  -1 10700.5 501.649  10
 -32  -2   0 506.666 225.714  10
 -32  -2   1 10707.7 512.432  10
 -32   2   1 10617.8 453.025   5
 -32  -2   2 1524.47 247.355  10
 -32   2   2 1519.78 210.335   5
 -32  -2   3 5471.60 353.604  10
 -32   2   3 5616.79 336.628   5
 -32  -2   4 1467.30 213.575  10
 -32  -2   4 1487.67 239.306   5
 -32   2   4 1228.69 207.300   5
 -32  -2   5 635.234 169.128  10
 -32  -2   5 1249.05 226.943   5
 -32   2   5 849.682 189.468   5
 -32  -2   6 1008.51 161.747  10
 -32   2   6 431.811 176.344   5
 -32   2   7 8482.60 388.665   5
 -32   2   8 984.248 171.449   5
 -32   2   9 10509.1 390.977   5
  32  -2  10 228.785 109.248   8
  32  -2  10 78.4980 96.1932  11
 -32   2  10 157.677 93.5156   5
 -32  -3  -2 553.288 150.173  17
 -32  -3  -1 8981.06 416.530  10
 -32  -3  -1 7751.86 383.682  17
 -32  -3   0-39.7969 187.709  10
 -32  -3   0-225.672 162.790  17
 -32  -3   1 8894.05 407.397  10
 -32  -3   1 7296.00 395.950  17
 -32  -3   2 218.160 167.144  10
 -32  -3   2 287.011 168.932  17
 -32   3   2 682.084 151.980   5
 -32  -3   3 2522.71 253.511  17
 -32   3   3 2368.15 201.303   5
  32   3   4 890.694 141.430  12
 -32  -3   4 889.097 195.473  17
 -32   3   5 2086.62 192.341   5
 -32   3   6 1018.91 158.890   5
 -32  -3   6 736.726 158.705  17
 -32  -3   7 5458.20 273.603  17
 -32   3   7 6244.86 283.143   5
 -32  -3   8 121.878 91.8082  17
 -32   3   8-175.825 103.293   5
 -32  -4  -1 711.996 121.876  17
 -32  -4   0 464.695 126.339  17
  32   4   1 987.759 143.303  12
 -32  -4   1 1161.87 158.194  17
  32   4   2 290.443 116.365  12
 -32  -4   2 557.613 135.377  17
  32   4   3 1515.52 141.329  12
 -32  -4   3 1531.32 162.364  17
  32   4   4 188.120 94.0137  12
 -32  -4   4 406.061 121.854  17
 -32  -4   5 863.977 120.876  17
 -33   0  -5-134.416 145.378  10
 -33   0  -1 302.212 181.405   5
 -33   0   0 10.2203 169.080   5
 -33   0   1 183.937 177.345   5
 -33   0   2-139.685 183.937   5
 -33   0   3 103.153 194.202   5
 -33   0   4 126.139 185.931   5
 -33   0   5 207.872 189.594   5
  33   0   6 88.4379 148.424   8
 -33   0   6 146.615 176.897   5
  33   0   7 136.387 149.987   8
 -33   0   7 233.818 171.566   5
  33   0   8 125.344 148.133   8
 -33   0   8 89.9579 150.649   5
 -33   0   9 52.7126 118.407   5
  33   0   9 47.0637 125.898   8
 -33   0  10 119.660 100.911   5
  33   0  10 106.745 117.930   8
  33   0  11-44.8530 93.0711   8
 -33  -1  -5 1428.16 188.258  10
 -33  -1  -4 9503.41 431.352  10
 -33  -1  -3 8455.46 426.912  10
 -33  -1  -2 7677.34 417.041  10
 -33  -1  -1 24366.0 810.852   5
 -33  -1  -1 24147.4 852.667  10
 -33  -1   0 5070.92 329.059   5
 -33  -1   0 5217.16 357.992  10
 -33   1   0 4625.64 295.717   5
 -33  -1   1 23226.7 803.987   5
 -33  -1   1 23564.7 830.641  10
 -33   1   1 22758.2 769.843   5
 -33  -1   2 7563.23 426.389  10
 -33  -1   2 7961.98 413.379   5
 -33   1   2 7581.92 394.785   5
 -33  -1   3 8365.98 442.336  10
 -33  -1   3 7803.91 419.949   5
 -33   1   3 8507.94 413.494   5
 -33  -1   4 8579.29 427.347  10
 -33  -1   4 9108.36 450.461   5
 -33   1   4 9246.29 433.678   5
 -33  -1   5 1356.36 199.915  10
 -33  -1   5 1127.90 217.158   5
 -33   1   5 1360.09 215.690   5
 -33  -1   6 5462.19 304.272  10
 -33  -1   6 6433.29 352.614   5
 -33   1   6 5667.70 336.216   5
 -33  -1   7 6644.68 337.628   5
 -33   1   7 6503.21 337.181   5
  33   1   7 5516.51 287.574   8
 -33  -1   8 683.809 148.421   5
 -33   1   8 575.184 152.500   5
  33   1   8 611.705 144.229   8
  33  -1   9 7887.28 319.984  11
 -33  -1   9 8818.79 343.418   5
 -33   1   9 8495.46 348.039   5
  33   1   9 8372.31 341.652   8
  33  -1   9 9028.84 361.500   8
 -33   1  10 3473.66 194.130   5
  33   1  10 3713.02 202.599   8
  33  -1  10 3857.13 212.627   8
 -33  -2  -5 866.330 149.480  10
 -33  -2  -4 4190.11 273.311  10
 -33  -2  -3-12.6994 168.158  10
 -33  -2  -1 8162.87 422.649  10
 -33  -2   0 1521.51 243.495  10
 -33  -2   1 8406.00 429.597  10
 -33   2   1 7965.96 363.549   5
 -33  -2   2 5309.70 339.591  10
 -33   2   2 5291.76 304.840   5
 -33  -2   3 383.150 179.704  10
 -33   2   3 324.943 167.403   5
 -33   2   4 4383.94 279.358   5
 -33  -2   5 433.205 156.765  10
 -33   2   5 495.357 172.964   5
 -33   2   6 1843.72 207.685   5
 -33   2   7 1546.78 181.626   5
 -33  -2   8 1176.13 145.160  17
 -33   2   8 1339.86 159.271   5
  33  -2   9 1431.28 138.564  11
 -33   2   9 1353.59 144.603   5
 -33  -3  -2 1061.14 155.196  17
 -33  -3  -1 2869.51 229.726  17
 -33  -3   0 766.627 163.124  17
 -33  -3   1 2918.87 239.380  17
 -33   3   2 1134.65 146.798   5
  33   3   3 1509.04 161.579  12
 -33   3   3 1536.89 171.848   5
  33   3   4 567.129 118.847  12
 -33  -3   4 732.820 173.149  17
 -33   3   4 657.140 137.602   5
 -33  -3   5 770.822 153.856  17
 -33   3   5 846.057 142.217   5
 -33   3   6 514.284 129.287   5
 -33  -3   7 512.736 109.434  17
 -33   3   7 525.607 113.827   5
  33   4   0 1776.94 152.949  12
 -33  -4   0 1626.28 141.939  17
  33   4   1 2847.59 177.409  12
 -33  -4   1 2730.66 180.229  17
  33   4   2 2322.98 156.089  12
 -33  -4   2 2246.47 167.868  17
 -33  -4   3 348.313 106.513  17
 -33  -4   4 2222.62 153.445  17
 -34   0  -5 13889.2 510.125  10
 -34   0  -4 6256.22 340.808  10
 -34   0  -1 5792.38 322.050   5
 -34   0   0-30.9805 154.153   5
 -34   0   1 5944.62 342.709   5
 -34   0   2 4068.86 298.431   5
 -34   0   3 13979.8 560.626   5
 -34   0   4 6583.19 365.299   5
 -34   0   5 15735.1 574.353   5
  34   0   5 14137.2 518.934   8
 -34   0   6 5179.58 288.791  10
 -34   0   6 5195.31 309.317   5
  34   0   6 4650.72 275.036   8
 -34   0   7 7460.70 352.730   5
  34   0   7 7028.81 331.162   8
  34   0   8 443.137 136.655   8
 -34   0   8 199.253 135.653   5
 -34   0   9 738.977 129.183   5
  34   0   9 1106.02 140.055   8
  34   0  10 3246.78 186.778   8
 -34  -1  -5 866.448 152.363  10
 -34  -1  -4 494.553 163.777  10
 -34  -1  -3 1996.70 230.185  10
 -34  -1  -2 532.406 197.665  10
 -34  -1  -1 725.919 216.588  10
 -34  -1   0 1387.21 240.856  10
 -34  -1   0 1115.13 203.231   5
 -34   1   0 1439.64 186.172   5
 -34  -1   1 561.705 215.535  10
 -34  -1   1 628.187 194.842   5
 -34   1   1 654.880 180.863   5
 -34  -1   2 815.600 224.511  10
 -34  -1   2 564.677 201.220   5
 -34   1   2 781.035 186.247   5
 -34  -1   3 2101.59 249.678  10
 -34  -1   3 2317.34 251.782   5
 -34   1   3 2624.53 247.088   5
 -34  -1   4 949.487 194.694  10
 -34  -1   4 861.904 207.643   5
 -34   1   4 733.600 192.335   5
 -34  -1   5 938.866 179.187  10
 -34  -1   5 1150.52 211.165   5
 -34   1   5 870.254 193.158   5
 -34  -1   6 96.4670 138.008  10
 -34  -1   6 276.207 161.151   5
 -34   1   6 235.506 161.955   5
 -34  -1   7 1015.89 174.982   5
 -34   1   7 1031.86 169.898   5
  34   1   7 1066.84 150.348   8
  34  -1   8-33.7050 120.781   8
 -34  -1   8 98.5879 124.521   5
 -34   1   8 59.6088 126.627   5
  34   1   8 305.446 123.939   8
  34  -1   9 351.855 119.822   8
 -34   1   9 251.134 112.194   5
  34   1   9 113.476 104.541   8
  34  -1  10 160.541 96.0303   8
 -34  -2  -4 2572.12 210.648  10
 -34  -2  -3 3854.50 259.034  10
 -34  -2  -2 2766.39 245.830  10
 -34  -2  -2 2500.53 212.411  17
 -34  -2   0-95.8131 181.588  10
 -34  -2   1 1066.29 216.407  10
 -34   2   1 934.137 163.407   5
 -34   2   2 2656.05 214.427   5
 -34  -2   3 4269.01 281.100  10
 -34   2   3 4313.60 268.523   5
 -34  -2   4 2455.95 216.703  10
 -34   2   4 3205.66 232.445   5
 -34  -2   5 6801.88 321.988  10
 -34   2   5 7890.81 344.713   5
 -34  -2   6 1693.33 156.169  10
 -34   2   6 1586.88 179.701   5
 -34  -2   7 4141.76 245.818  17
 -34   2   7 4658.21 244.157   5
 -34   2   8 197.053 109.548   5
  34  -2   9 672.791 109.590   8
 -34  -3  -1 1398.12 155.304  17
 -34  -3   0 603.979 150.169  17
 -34  -3   1 1485.92 179.710  17
 -34  -3   2 1579.40 181.492  17
  34   3   3 3343.51 199.302  12
 -34  -3   3 3271.99 235.775  17
 -34   3   3 3434.65 200.043   5
 -34  -3   4 2560.68 206.934  17
 -34   3   4 2674.16 180.263   5
 -34  -3   5 3536.59 223.812  17
 -34   3   5 4140.29 214.894   5
 -34  -3   6 125.086 99.9991  17
 -34   3   6 377.964 103.220   5
  34   4  -1 1294.21 119.632  12
  34   4   0 146.800 82.5650  12
 -35   0  -4 145.506 142.358  10
 -35   0  -3-214.386 154.224  10
 -35   0   0 151.028 151.758   5
 -35   0   1 108.659 155.020   5
 -35   0   2 125.870 159.763   5
 -35   0   3 449.756 179.304   5
 -35   0   4-74.8467 164.680   5
 -35   0   5-63.9144 165.749   5
  35   0   6-23.4406 116.852   8
 -35   0   6 9.83075 114.817  10
 -35   0   6 159.841 152.855   5
 -35   0   7 12.6720 137.171   5
  35   0   7 28.3205 110.236   8
 -35   0   8 126.029 117.393   5
  35   0   8 108.678 108.474   8
 -35   0   9-173.135 97.2294   5
  35   0   9-161.415 102.028   8
 -35  -1  -5 10373.2 394.395  10
 -35  -1  -4 269.121 145.925  10
 -35  -1  -3 9923.16 429.015  10
 -35  -1  -2 5590.01 334.119  10
 -35  -1  -1 1507.29 226.428  10
 -35  -1   0 4037.10 295.948  10
 -35  -1   1 1672.13 219.739   5
 -35   1   1 1452.59 182.486   5
 -35  -1   2 5593.66 336.730   5
 -35  -1   2 6203.22 351.942  10
 -35   1   2 5863.32 316.862   5
 -35  -1   3 10487.8 457.970  10
 -35  -1   3 10499.3 458.192   5
 -35   1   3 10394.2 438.234   5
 -35  -1   4 267.663 167.183  10
 -35  -1   4 277.227 169.491   5
 -35   1   4 133.187 152.365   5
 -35  -1   5 10540.4 434.885  10
 -35  -1   5 11474.4 465.357   5
 -35   1   5 12277.9 461.134   5
 -35  -1   6 2194.37 178.445  10
 -35  -1   6 2556.88 216.233   5
 -35   1   6 2389.71 210.543   5
 -35  -1   7 5967.61 296.245   5
 -35   1   7 6704.23 302.452   5
  35  -1   7 6426.60 286.405   8
 -35   1   8 2484.07 175.589   5
  35  -1   8 2582.52 180.983   8
  35  -1   9 84.6212 97.0100   8
 -35   1   9-106.811 95.5863   5
 -35  -2  -4 112.375 120.749  10
 -35  -2  -2 973.571 176.547  10
 -35  -2  -1 1516.82 198.982  10
 -35  -2  -1 1324.08 174.275  17
 -35  -2   0 5362.44 311.098  10
 -35  -2   1 1741.75 216.063  10
 -35  -2   2 1051.39 184.499  10
 -35   2   2 1371.87 162.466   5
 -35  -2   3 3381.26 241.666  10
 -35   2   3 3656.08 233.282   5
 -35  -2   4 121.709 131.581  10
 -35   2   4 139.252 131.809   5
 -35  -2   5 2185.10 173.276  10
 -35   2   5 2404.32 195.946   5
 -35  -2   6 996.769 150.092  17
 -35   2   6 970.621 141.613   5
 -35  -2   7 578.858 120.349  17
 -35   2   7 788.616 128.189   5
 -35   2   8 868.487 108.668   5
 -35  -3  -1 342.408 108.654  17
 -35  -3   0 1015.96 138.330  17
 -35  -3   1 411.862 126.880  17
  35   3   2 460.935 106.537  12
 -35  -3   2 311.605 128.958  17
  35   3   3 2371.59 157.569  12
 -35   3   3 2858.78 167.074   5
 -35  -3   3 2543.97 193.064  17
 -35  -3   4 218.981 115.459  17
 -35   3   4 114.946 93.7850   5
 -35  -3   5 1814.76 149.273  17
 -36   0  -4 466.601 135.532  10
 -36   0  -3 4670.50 275.828  10
 -36   0  -2 8473.40 394.768  10
 -36   0   0 11582.0 447.998   5
 -36   0   1 3940.50 253.722   5
 -36   0   2 8493.95 381.264   5
 -36   0   3 4709.32 284.692   5
 -36   0   4 798.180 161.970  10
 -36   0   4 637.269 164.124   5
 -36   0   5 1566.21 179.280  10
 -36   0   5 1810.75 194.005   5
 -36   0   6 3370.18 205.342  10
 -36   0   6 3505.53 228.196   5
 -36   0   7 703.284 138.393   5
  36   0   7 771.097 116.529   8
 -36   0   8 11501.4 393.756   5
 -36  -1  -4 622.166 139.283  10
 -36  -1  -3 67.3088 131.678  10
 -36  -1  -2 570.346 166.718  10
 -36  -1  -1 221.724 162.169  10
 -36  -1   0 937.274 195.876  10
 -36  -1   1 116.462 159.769  10
 -36   1   1 436.703 141.368   5
 -36  -1   2 309.128 165.320  10
 -36  -1   2 439.363 167.610   5
 -36   1   2 511.278 154.620   5
 -36  -1   3-3.95074 149.019  10
 -36  -1   3 395.559 159.481   5
 -36   1   3 412.121 147.449   5
 -36  -1   4 710.202 153.344  10
 -36  -1   4 735.607 172.073   5
 -36   1   4 441.815 146.139   5
  36  -1   5 191.514 120.391   8
 -36  -1   5 300.733 127.954  10
 -36  -1   5 182.060 146.034   5
 -36   1   5 279.406 138.327   5
  36  -1   6 807.962 126.798   8
 -36  -1   6 917.003 124.707  10
 -36  -1   6 1207.66 163.683   5
 -36   1   6 804.409 148.865   5
  36  -1   7 518.714 114.616   8
 -36   1   7 319.672 119.447   5
 -36   1   8 507.233 104.166   5
 -36  -2  -3 2574.32 193.857  10
 -36  -2  -1 3159.19 227.770  10
 -36  -2  -1 2413.56 189.566  17
 -36  -2   0 9457.02 398.092  10
 -36  -2   0 9085.71 376.854  17
 -36  -2   1 2840.46 222.422  10
 -36  -2   2 4613.08 271.964  10
 -36   2   2 4866.29 240.515   5
 -36  -2   3 2944.21 207.795  10
 -36   2   3 2969.07 193.460   5
 -36  -2   4 239.440 111.355  10
 -36   2   4 248.930 115.631   5
 -36  -2   5 412.833 128.584  17
 -36   2   5 613.532 122.803   5
 -36  -2   6 2155.47 163.588  17
 -36   2   6 2067.15 153.432   5
 -36  -3   0 5444.65 237.909  17
  36   3   1 2048.79 140.112  12
 -36  -3   1 1452.36 137.659  17
 -36  -3   2 3775.75 206.162  17
 -36  -3   3 182.050 101.338  17
 -37   0  -4 82.5500 115.656  10
 -37   0  -3-27.2592 121.457  10
 -37   0  -2 85.0445 146.287  10
 -37   0  -1 30.8696 152.276  10
 -37   0   0-80.6977 153.421  10
 -37   0   0-25.8056 125.758   5
 -37   0   1 224.917 163.309  10
 -37   0   1 221.436 141.134   5
 -37   0   2-58.5923 156.385  10
 -37   0   2 158.117 145.199   5
 -37   0   3 100.122 141.410  10
 -37   0   3 107.037 130.039   5
 -37   0   4 106.514 129.426  10
 -37   0   4-47.8918 132.392   5
 -37   0   5 54.7675 108.307  10
 -37   0   5 171.294 130.448   5
 -37   0   6 53.6736 93.4534  10
 -37   0   6-3.80951 118.336   5
 -37   0   7 110.054 103.369   5
 -37   1  -4 2980.74 186.566  10
 -37  -1  -4 2236.93 169.263  10
 -37  -1  -2 541.797 149.178  10
 -37  -1  -1 4765.53 279.910  10
 -37  -1   0 2105.70 208.943  10
 -37  -1   1 5022.30 291.653  10
 -37   1   1 5015.32 251.911   5
 -37  -1   2 649.927 154.375  10
 -37   1   2 615.091 131.288   5
 -37  -1   3 3238.86 223.632  10
 -37   1   3 3315.26 217.989   5
 -37  -1   4 2768.68 193.993  10
 -37   1   4 2957.50 200.025   5
 -37  -1   5 605.683 115.329  10
 -37   1   5 264.412 113.019   5
 -37   1   6 2242.02 165.784   5
 -37   1   7 2266.53 154.337   5
 -37  -2  -2 709.925 133.311  10
 -37  -2  -1 1622.84 163.275  10
 -37  -2  -1 1350.50 141.718  17
 -37  -2   1 1084.66 143.328  17
 -37  -2   2 785.777 135.540  10
 -37  -2   2 271.859 119.822  17
 -37  -2   3 2115.85 164.851  10
 -37  -2   3 1798.18 170.305  17
 -37   2   3 1841.06 148.471   5
 -37  -2   4 300.744 115.100  17
 -37   2   4 392.823 102.047   5
 -37  -2   5 333.290 102.606  17
 -38   0  -4 7995.79 303.107  10
 -38   0  -3 969.601 137.111  10
 -38   0  -2 5730.02 280.907  10
 -38   0  -1 1323.75 171.581  10
 -38   0   0 1470.83 180.599  10
 -38   0   1 1356.02 149.364   5
 -38   0   1 1343.41 173.461  10
 -38   0   2 6291.35 282.668   5
 -38   0   2 5647.97 292.480  10
 -38   0   3 735.761 143.966  10
 -38   0   3 1054.97 145.523   5
 -38   0   4 8372.20 338.446  10
 -38   0   4 9049.48 344.457   5
 -38   0   5 291.483 100.235  10
 -38   0   5 458.393 125.097   5
 -38   0   6 9119.67 331.258   5
 -38  -1  -3 23.6697 100.741  10
 -38   1  -3 170.954 108.291  10
 -38  -1  -2 954.535 142.323  10
 -38   1  -2 1376.93 153.936  10
 -38  -1  -1 133.605 127.047  10
 -38  -1   0 168.559 135.621  10
 -38  -1   1-2.14335 128.263  10
 -38  -1   2 1139.56 154.375  10
 -38   1   2 1193.87 133.878   5
 -38  -1   3 113.267 113.807  10
 -38   1   3 1.21857 103.797   5
 -38  -1   4 1356.93 136.436  10
 -38   1   4 1295.90 139.453   5
 -38   1   5 116.271 94.4957   5
 -38  -2   0 261.541 106.696  10
 -38  -2   1 714.739 118.007  10
 -38  -2   1 721.480 115.765  17
 -39   0  -2 86.6209 104.054  10
 -39   0  -1 239.527 113.177  10
 -39   0   0-97.0325 112.794  10
 -39   0   1 28.8834 113.332  10
 -39   0   2-130.348 112.510  10
 -39   0   3 200.787 109.386  10
 -39   0   4 163.528 93.4606   5
 -39  -1  -2 3129.20 174.849  10
 -39   1  -2 3138.21 179.304  10
 -39  -1  -1 1419.92 138.203  10
 -39   1  -1 1280.56 137.178  10
 -39  -1   0 735.300 123.903  10
 -39   1   0 824.352 129.343  10
 -39  -1   1 1332.07 146.802  10
 -39   1   1 1470.90 149.236  10
 -39  -1   2 3017.76 183.418  10
 -39   1   2 3479.38 200.105  10
 -39  -1   3 1888.01 145.614  10
 -39   1   3 2065.67 152.401  10
 -40   0   0 10127.8 351.786  10
 -40   0   1 1288.48 129.884  10
   0   0   0    0.00    0.00   0
TITL GM405_analytical in Pca2(1)
REM Pca2(1) (#29, found as Pc2(1)b in cab setting)
CELL 1.54184  32.538471   6.105135  15.861500  90.0000  90.0000  90.0000
ZERR    9.00   0.000936   0.000148   0.000333   0.0000   0.0000   0.0000
LATT -1
SYMM -x,-y, z+1/2
SYMM  x+1/2,-y, z
SYMM -x+1/2, y, z+1/2
SFAC C H I
UNIT 162.00 270.00 9.00
TREF
HKLF 4
END
;
_shelx_hkl_checksum     19039
_shelx_res_file
;
TITL gm405_analP c a 21 R = New: Pca21
CELL 1.54184 32.538471 6.105135 15.8615 90 90 90
ZERR 8 0.000936 0.000148 0.000333 0 0 0
LATT -1
SYMM -X,-Y,0.5+Z
SYMM 0.5-X,+Y,0.5+Z
SYMM 0.5+X,-Y,+Z
SFAC C H I
UNIT 144 152 8
RIGU 0.002 0.002 C36 C34 C35 C33
RIGU 0.002 0.002 C15 C16 C18 C17
RIGU 0.002 0.002 C22 C25 C26 C27 C28 C32
L.S. 20
PLAN  -20
BOND $H
MORE -1
fmap 2
acta
CONF
TWIN -1 0 0 0 -1 0 0 0 -1 2
REM <HKL>C:/Documents%20and%20Settings/Graeme%20M/My%20Documents/Chen_Crystals
REM /Crystals_Chen_paper/GM405_NEW/GM405_analytical.hkl</HKL>
WGHT    0.077600    7.793400
BASF   0.48270
FVAR       2.05982
I1    3    0.540215   -0.313295    0.049960    11.00000    0.04465    0.04575 =
         0.04875   -0.01027    0.00837    0.00594
C1    1    0.499016   -0.141811    0.126635    11.00000    0.03655    0.03291 =
         0.03169    0.00465   -0.00008    0.00271
C2    1    0.508640    0.069128    0.154672    11.00000    0.03786    0.03238 =
         0.03956   -0.00229   -0.00232   -0.00013
AFIX  43
H2    2    0.532684    0.138279    0.137452    11.00000   -1.20000
AFIX   0
C3    1    0.480742    0.174993    0.210124    11.00000    0.05835    0.01925 =
         0.04513   -0.00724   -0.01984    0.00110
AFIX  43
H3    2    0.487001    0.314625    0.229730    11.00000   -1.20000
AFIX   0
C4    1    0.445701    0.080065    0.235070    11.00000    0.03477    0.05772 =
         0.02082   -0.00093    0.00310    0.01409
C5    1    0.435574   -0.129014    0.203561    11.00000    0.02899    0.04242 =
         0.03698    0.00414   -0.00287   -0.00295
AFIX  43
H5    2    0.411039   -0.195286    0.219491    11.00000   -1.20000
AFIX   0
C6    1    0.462058   -0.236162    0.148917    11.00000    0.03793    0.03320 =
         0.03639    0.00014   -0.00349   -0.00135
AFIX  43
H6    2    0.454872   -0.372346    0.127172    11.00000   -1.20000
AFIX   0
C7    1    0.415823    0.180615    0.294349    11.00000    0.03565    0.04264 =
         0.03015   -0.00183   -0.00414   -0.00728
AFIX  43
H7    2    0.393186    0.097197    0.310170    11.00000   -1.20000
AFIX   0
C8    1    0.419062    0.382441    0.326697    11.00000    0.03925    0.04306 =
         0.03167    0.00961   -0.00277    0.00330
AFIX  43
H8    2    0.440244    0.469474    0.306022    11.00000   -1.20000
AFIX   0
C9    1    0.392605    0.480299    0.391431    11.00000    0.02945    0.04436 =
         0.02034    0.00531    0.00053    0.00703
C10   1    0.404225    0.674916    0.426361    11.00000    0.03216    0.04824 =
         0.03860    0.00968    0.00452   -0.00009
AFIX  43
H10   2    0.426816    0.748930    0.404490    11.00000   -1.20000
AFIX   0
C11   1    0.382906    0.764703    0.494087    11.00000    0.04458    0.03577 =
         0.04761   -0.00668    0.00387   -0.00736
AFIX  43
H11   2    0.391765    0.896989    0.516780    11.00000   -1.20000
AFIX   0
C12   1    0.348513    0.661405    0.528967    11.00000    0.04174    0.03761 =
         0.02635    0.00529    0.00395    0.00779
C13   1    0.335246    0.471389    0.488088    11.00000    0.03721    0.03738 =
         0.04422    0.00531    0.01104   -0.00175
AFIX  43
H13   2    0.311425    0.402512    0.506714    11.00000   -1.20000
AFIX   0
C14   1    0.356337    0.383489    0.421283    11.00000    0.04073    0.03247 =
         0.03790    0.00611    0.00141    0.00455
AFIX  43
H14   2    0.346411    0.257531    0.395347    11.00000   -1.20000
AFIX   0
C15   1    0.328577    0.743006    0.610618    11.00000    0.07170    0.05612 =
         0.04013   -0.00263    0.02303    0.01901
C16   1    0.353915    0.656915    0.684138    11.00000    0.09623    0.08612 =
         0.04872   -0.00392    0.01591    0.02736
AFIX 137
H16A  2    0.351900    0.500127    0.686188    11.00000   -1.50000
H16B  2    0.343690    0.717776    0.735853    11.00000   -1.50000
H16C  2    0.382137    0.698531    0.676754    11.00000   -1.50000
AFIX   0
C17   1    0.324679    0.984614    0.612232    11.00000    0.09689    0.06458 =
         0.06895   -0.00263    0.03378    0.01860
AFIX 137
H17A  2    0.314821    1.035131    0.558603    11.00000   -1.50000
H17B  2    0.351039    1.048802    0.623567    11.00000   -1.50000
H17C  2    0.305648    1.026553    0.655574    11.00000   -1.50000
AFIX   0
C18   1    0.285664    0.651901    0.622541    11.00000    0.08029    0.08209 =
         0.05185   -0.00128    0.02735    0.01425
AFIX 137
H18A  2    0.287342    0.508183    0.646857    11.00000   -1.50000
H18B  2    0.272082    0.643497    0.568909    11.00000   -1.50000
H18C  2    0.270375    0.746289    0.659412    11.00000   -1.50000
AFIX   0
I2    3    0.787933   -0.280678    0.942980    11.00000    0.04784    0.08001 =
         0.07005    0.02765   -0.02133   -0.00021
C19   1    0.748745   -0.129497    0.855477    11.00000    0.02861    0.04119 =
         0.04045    0.00713   -0.00137    0.00067
C20   1    0.741086   -0.229954    0.779186    11.00000    0.04023    0.05204 =
         0.04600    0.00231   -0.00172   -0.00030
AFIX  43
H20   2    0.751800   -0.368009    0.767737    11.00000   -1.20000
AFIX   0
C21   1    0.717463   -0.123583    0.720433    11.00000    0.06701    0.08891 =
         0.03600    0.00575   -0.00088   -0.02865
AFIX  43
H21   2    0.713526   -0.190409    0.668367    11.00000   -1.20000
AFIX   0
C22   1    0.699600    0.073024    0.734092    11.00000    0.03678    0.08218 =
         0.06867    0.03873   -0.00295   -0.01738
C23   1    0.706306    0.168838    0.810235    11.00000    0.05696    0.04011 =
         0.10083    0.02491    0.01805    0.02325
AFIX  43
H23   2    0.693871    0.302700    0.821739    11.00000   -1.20000
AFIX   0
C24   1    0.731513    0.072118    0.872512    11.00000    0.06286    0.04901 =
         0.04684   -0.01123    0.00461    0.00588
AFIX  43
H24   2    0.736349    0.142459    0.923564    11.00000   -1.20000
AFIX   0
C25   1    0.676653    0.164353    0.660826    11.00000    0.05078    0.08561 =
         0.07942    0.03711   -0.01114   -0.01355
AFIX  43
H25   2    0.672397    0.066064    0.616890    11.00000   -1.20000
AFIX   0
C26   1    0.663124    0.339114    0.649475    11.00000    0.04711    0.08216 =
         0.07196    0.03416   -0.01275   -0.01638
AFIX  43
H26   2    0.668059    0.438724    0.692665    11.00000   -1.20000
AFIX   0
C27   1    0.639178    0.428658    0.576844    11.00000    0.03416    0.07581 =
         0.05757    0.02600   -0.00303   -0.01354
C28   1    0.621000    0.628826    0.589636    11.00000    0.03489    0.07644 =
         0.03611    0.02398   -0.00286   -0.01203
AFIX  43
H28   2    0.625692    0.700678    0.640433    11.00000   -1.20000
AFIX   0
C29   1    0.596309    0.727376    0.531097    11.00000    0.03861    0.05115 =
         0.03899    0.00201    0.00812   -0.00787
AFIX  43
H29   2    0.584009    0.860949    0.543660    11.00000   -1.20000
AFIX   0
C30   1    0.589334    0.630532    0.452982    11.00000    0.03422    0.03741 =
         0.03374    0.00356   -0.00671   -0.00641
C31   1    0.608260    0.429727    0.438585    11.00000    0.05111    0.03596 =
         0.05569   -0.00177   -0.01343    0.00010
AFIX  43
H31   2    0.604507    0.358813    0.387267    11.00000   -1.20000
AFIX   0
[truncated: 2,877 more chars]
