# Supplementary material for: Crystal structure of (E)-1-(4-tert-butyl­phen­yl)-2-(4-iodo­phen­yl)ethene
Source: Acta Crystallogr E Crystallogr Commun. 2015 Apr 15;71(Pt 5):o309–10. doi: 10.1107/S2056989015007185 (PMC4420064; doi:10.1107/S2056989015007185)
Supplement: Supplementary file 2 [file e-71-0o309-Isup2.hkl]

#
# h,k,l, Fc-squared, Fo-squared, sigma(Fo-squared), status flag
#
data_I
_shelx_title ' gm405'
_shelx_refln_list_code          4
_shelx_F_calc_maximum      468.59
_exptl_crystal_F_000      1440.00
_reflns_d_resolution_high  0.8095

loop_
 _space_group_symop_operation_xyz
 'x, y, z'
 '-x, -y, z+1/2'
 '-x+1/2, y, z+1/2'
 'x+1/2, -y, z'

_cell_length_a    32.5385
_cell_length_b     6.1051
_cell_length_c    15.8615
_cell_angle_alpha  90.000
_cell_angle_beta   90.000
_cell_angle_gamma  90.000

_shelx_F_squared_multiplier     1.000

loop_
 _refln_index_h
 _refln_index_k
 _refln_index_l
 _refln_F_squared_calc
 _refln_F_squared_meas
 _refln_F_squared_sigma
 _refln_observed_status
  17   6  -7        217.27        182.79        27.15 o
   2   3  -6      11340.53       9981.33       447.51 o
  11   6  -6        153.66         89.97        31.37 o
  12   6  -6       1364.68       1483.83        71.70 o
  13   6  -6        439.93        374.60        41.47 o
  14   6  -6        614.06        529.69        44.49 o
  18   6  -6         28.89         53.58        25.82 o
  19   6  -6        983.51        874.40        46.90 o
  34   0  -5       3515.85       3273.54       120.23 o
  26   1  -5        280.69        303.66        54.77 o
  27   1  -5       1635.13       1418.67        85.94 o
  28   1  -5        409.98        562.71        59.45 o
  29   1  -5       2373.47       2563.05       116.11 o
  30   1  -5        372.21        428.88        52.75 o
  31   1  -5       1369.48       1617.63        86.39 o
  32   1  -5        110.60        125.91        42.26 o
  33   1  -5        332.27        336.60        44.37 o
  34   1  -5        166.11        204.21        35.91 o
  35   1  -5       2576.32       2444.85        92.95 o
  21   2  -5       1126.44        975.03        71.78 o
  22   2  -5       8355.41       7372.51       236.61 o
  23   2  -5       7217.51       7634.36       243.97 o
  24   2  -5       1241.88       1146.42        77.96 o
  25   2  -5        611.36        568.95        60.19 o
  26   2  -5        260.59        229.71        48.85 o
  27   2  -5       1029.45       1038.03        73.54 o
  29   2  -5        444.04        548.43        58.15 o
  30   2  -5       4081.04       3940.68       145.68 o
  31   2  -5        141.88        207.59        45.36 o
  33   2  -5        178.51        204.18        35.23 o
   1   3  -5       2386.31       2685.80       203.40 o
   2   3  -5       5248.05       5532.74       304.82 o
   3   3  -5       1113.02       1121.83       141.47 o
   4   3  -5       3185.65       3263.36       243.24 o
   5   4  -5       5638.35       6133.37       392.61 o
   7   4  -5       2896.21       3182.26       292.48 o
   8   4  -5       1162.41       1161.50       196.31 o
   9   4  -5       1555.02       1138.44       193.16 o
  25   5  -5        287.95        351.28        34.40 o
  26   5  -5          9.55         17.27        22.30 o
   7   6  -5        545.23        592.60        51.83 o
   8   6  -5       1800.43       1882.04        88.71 o
   9   6  -5        176.10        210.83        44.17 o
  10   6  -5         93.04         41.51        36.79 o
  11   6  -5       2302.24       2248.00        97.70 o
  21   6  -5         81.88         82.62        25.49 o
   8   0  -4       1003.00        927.95        53.27 o
  10   0  -4      45409.91      47399.29      1203.91 o
  34   0  -4       1410.61       1474.53        80.32 o
  36   0  -4        139.96        109.97        31.94 o
  38   0  -4       2121.27       1884.52        71.44 o
  29   1  -4        498.27        572.61        61.37 o
  30   1  -4        265.22        237.78        51.54 o
  31   1  -4       3844.20       4062.65       154.65 o
  32   1  -4         94.46         82.15        41.74 o
  33   1  -4       2048.45       2239.85       101.67 o
  34   1  -4        120.94        116.56        38.60 o
  35   1  -4         32.44         63.43        34.39 o
  36   1  -4        131.73        146.64        32.83 o
  37   1  -4        609.83        618.92        87.65 o
   3   2  -4      10528.94      10420.75       347.13 o
   4   2  -4        789.85        584.33        68.30 o
  22   2  -4       4474.77       4251.96       160.96 o
  23   2  -4       1109.86       1140.52        79.27 o
  24   2  -4         64.81         48.38        46.17 o
  25   2  -4        666.60        574.35        62.75 o
  26   2  -4       7578.47       7530.42       247.11 o
  27   2  -4       1790.54       1743.41        98.68 o
  28   2  -4        769.81        851.33        71.28 o
  29   2  -4        178.84        248.32        52.56 o
  31   2  -4       1506.35       1732.56        90.24 o
  32   2  -4        305.20        278.38        49.42 o
  33   2  -4        943.98        987.57        64.42 o
  34   2  -4        604.75        606.22        49.65 o
  35   2  -4         15.50         26.49        28.46 o
   0   3  -4       1962.70       2321.59       176.72 o
   1   3  -4       4370.62       4205.94       179.35 o
   2   3  -4      22485.91      24214.51       800.88 o
   3   3  -4       6628.84       7357.64       365.14 o
   4   3  -4       1665.31       1541.88       166.84 o
   5   3  -4        844.33        625.07       124.68 o
   6   3  -4       1255.92       1380.31       169.79 o
   7   3  -4        853.36        934.45       154.63 o
  16   3  -4         62.82         82.57       107.39 o
  17   3  -4        556.18        304.22       124.69 o
  18   3  -4        318.25        418.26        54.52 o
  19   3  -4       3862.77       3570.65       142.76 o
  20   3  -4        391.51        324.28        51.91 o
  21   3  -4       2136.79       1905.38       100.20 o
  22   3  -4       2506.57       2422.68       115.08 o
  23   3  -4       1515.48       1520.96        92.24 o
  24   3  -4        310.17        257.82        50.95 o
  25   3  -4        744.44        674.02        66.11 o
  26   3  -4       5688.32       5387.42       190.50 o
  27   3  -4       1464.53       1490.67        88.99 o
   3   4  -4       7145.42       7156.95       401.17 o
   4   4  -4       1105.50       1207.65       178.03 o
   5   4  -4       3844.18       4373.43       319.51 o
   6   4  -4        172.92          7.40        92.17 o
   7   4  -4       5687.86       5479.10       378.53 o
   9   4  -4       7356.47       7606.29       465.95 o
  10   4  -4       1174.61        973.72       182.06 o
  15   4  -4       3482.78       3377.83       138.98 o
  16   4  -4        835.53        899.69        70.95 o
  17   4  -4       1495.96       1718.44        94.74 o
  18   4  -4         45.68         72.14        39.51 o
  19   4  -4       3207.42       2835.89       123.81 o
  20   4  -4         44.99         32.11        38.68 o
  21   4  -4       1657.37       1709.70        93.15 o
  25   5  -4        247.43        311.13        37.07 o
  26   5  -4       1575.54       1559.54        67.97 o
  27   5  -4        136.01        114.88        25.60 o
   3   6  -4       1862.95       2011.29        93.64 o
   4   6  -4        524.20        555.17        54.87 o
   5   6  -4        404.34        398.81        47.40 o
   6   6  -4         69.93        108.01        40.92 o
   7   6  -4        558.68        582.71        56.20 o
   8   6  -4        311.01        332.79        49.99 o
   9   6  -4        848.28        829.07        67.21 o
  10   6  -4        649.60        758.14        62.66 o
  22   6  -4         73.13         93.42        26.12 o
   6   0  -3     219580.22     235689.33      5653.63 o
   8   0  -3      71299.86      72937.20      1806.14 o
  10   0  -3      17595.46      14561.95      1713.40 o
  12   0  -3       2855.76       2372.07       146.42 o
  14   0  -3       7094.31       7205.93       299.49 o
  16   0  -3      16518.25      17525.33       588.01 o
  36   0  -3       1113.15       1100.79        65.01 o
  38   0  -3        237.11        228.52        32.32 o
  31   1  -3       1581.09       1558.83        93.66 o
  32   1  -3        433.03        442.58        56.05 o
  33   1  -3       1878.71       1992.86       100.62 o
  34   1  -3        524.14        470.60        54.25 o
  35   1  -3       2295.14       2338.79       101.11 o
  36   1  -3         71.41         15.86        31.04 o
  38   1  -3          8.13         22.31        17.38 o
   1   2  -3       7534.70       5622.14       239.73 o
   2   2  -3       8451.93       9890.05       339.46 o
   3   2  -3       3199.01       3219.90       155.98 o
   4   2  -3      17010.38      17469.33       506.35 o
   5   2  -3       2176.87       2512.59       120.14 o
  22   2  -3       5098.40       5408.89       192.11 o
  23   2  -3       3261.45       2959.53       131.46 o
  24   2  -3       1271.78       1119.77        81.91 o
  25   2  -3       1819.28       1813.02       102.79 o
  26   2  -3        116.45        116.16        49.73 o
  27   2  -3       1047.14        976.12        80.35 o
  28   2  -3       1115.70       1410.91        91.22 o
  29   2  -3       1762.88       1852.48       103.21 o
  30   2  -3       3648.49       3986.71       156.88 o
  31   2  -3        110.50        114.14        47.45 o
  33   2  -3         51.38         -2.99        39.63 o
  34   2  -3       1016.31        908.47        61.05 o
  36   2  -3        766.23        606.74        45.69 o
   1   3  -3       2824.11       3067.28       144.72 o
   2   3  -3       3717.81       3847.28       160.51 o
   3   3  -3       3103.10       3549.19       153.54 o
   4   3  -3       4171.64       3167.34       226.48 o
   5   3  -3       5117.02       4801.23       292.99 o
   6   3  -3      20336.52      19132.90       701.55 o
   7   3  -3       6965.47       6786.96       371.15 o
   8   3  -3       5372.66       5076.05       321.42 o
   9   3  -3       7134.69       6920.98       389.17 o
  10   3  -3       4682.89       3993.88       298.55 o
  11   3  -3       2821.29       2782.43       249.58 o
  12   3  -3        109.63        218.00       111.04 o
  13   3  -3       1157.85       1217.41       184.11 o
  14   3  -3       2330.84       2346.64       250.21 o
  15   3  -3        461.02        445.98       141.05 o
  16   3  -3       3056.43       2667.42       276.57 o
  17   3  -3       1616.08       1674.43       223.69 o
  18   3  -3      10605.01       9842.63       564.80 o
  19   3  -3       3329.93       3073.55        92.60 o
  20   3  -3       2221.88       1834.57        69.06 o
  21   3  -3       1616.91       1492.17        90.22 o
  22   3  -3       3350.18       3008.77        93.70 o
  23   3  -3        529.96        503.12        43.25 o
  24   3  -3       1371.24       1342.26        60.98 o
  25   3  -3        536.42        557.85        65.44 o
  26   3  -3        171.40        167.55        43.74 o
  27   3  -3         82.62         86.85        47.95 o
  28   3  -3        741.78        673.34        44.07 o
  29   3  -3        482.84        383.84        54.90 o
   1   4  -3      10300.66       9986.47       465.35 o
   2   4  -3        324.27        321.45       103.87 o
   3   4  -3       3650.61       3760.95       276.65 o
   4   4  -3       3811.82       3161.47       258.70 o
   5   4  -3       2098.65       2052.56       220.78 o
   6   4  -3       1090.27        985.81       168.85 o
   7   4  -3       4474.14       5880.43       383.44 o
   8   4  -3       1166.95        972.13       167.70 o
   9   4  -3       1475.13       1179.90       176.82 o
  10   4  -3        286.12        182.28       111.08 o
  11   4  -3       8131.69       7375.48       461.73 o
  12   4  -3        626.05        548.79        54.26 o
  13   4  -3       6076.40       5722.59       198.83 o
  14   4  -3        225.43        253.96        48.94 o
  15   4  -3       2337.22       1812.54        98.01 o
  16   4  -3        306.30        282.59        52.98 o
  17   4  -3       1554.59       1353.12        85.40 o
  18   4  -3        341.63        347.39        53.70 o
  19   4  -3       2553.82       2347.93       114.59 o
  20   4  -3       1045.79        936.28        75.02 o
  21   4  -3        970.40        937.27        76.17 o
  22   4  -3        134.07         89.72        43.46 o
  23   4  -3       3221.95       2943.64       129.01 o
  24   4  -3        445.61        440.30        54.36 o
  25   4  -3       1733.02       1636.74        89.23 o
  26   4  -3        224.24        175.07        42.66 o
  27   4  -3       1034.00        988.26        63.75 o
  28   4  -3        216.87        224.07        37.33 o
   1   5  -3        646.65        655.74        58.34 o
  26   5  -3        129.37        191.51        33.13 o
  27   5  -3        162.43        187.17        32.87 o
  28   5  -3        289.74        314.99        32.36 o
   1   6  -3       1090.67       1054.72        67.51 o
   2   6  -3        164.60        166.34        42.79 o
   3   6  -3        177.53        217.43        45.44 o
   4   6  -3        513.77        558.92        54.30 o
   5   6  -3       1179.68       1144.34        76.03 o
   6   6  -3        947.63       1149.37        74.28 o
   7   6  -3        258.17        364.67        55.98 o
   8   6  -3       1287.16       1328.06        82.69 o
   9   6  -3        671.88        744.72        64.39 o
  10   6  -3        396.62        422.12        55.80 o
  22   6  -3        242.09        250.47        33.38 o
  23   6  -3        776.52        674.58        42.46 o
   5   7  -3        148.25        205.82        30.06 o
   6   7  -3        292.89        259.38        30.77 o
   7   7  -3         33.87         17.15        24.16 o
   8   7  -3         77.40         26.38        23.64 o
   9   7  -3        191.52        141.19        25.59 o
  10   7  -3        124.02         28.65        22.80 o
  11   7  -3        491.98        370.82        31.34 o
   8   0  -2        919.07        858.17        57.18 o
  10   0  -2      28666.41      25846.66       679.97 o
  12   0  -2      54035.27      51888.23      1317.62 o
  14   0  -2      15591.59      13821.40       484.21 o
  16   0  -2      27002.59      29079.38       892.51 o
  18   0  -2       1197.30       1122.03       141.40 o
  20   0  -2        672.45        869.07       133.92 o
  36   0  -2       1992.16       1997.09        93.04 o
  38   0  -2       1394.88       1350.51        66.21 o
   3   1  -2      11874.81      11610.61       316.63 o
   4   1  -2        522.95        692.33        39.96 o
   5   1  -2      25435.46      19800.09       487.42 o
  11   1  -2      16670.56      15286.07       497.15 o
  12   1  -2       5252.78       4683.88       231.58 o
  13   1  -2      17527.50      14985.21       512.54 o
  14   1  -2       1239.63       1775.75       150.12 o
  15   1  -2      15328.10      12797.47       477.82 o
  16   1  -2       1711.29       1426.84       142.30 o
  17   1  -2      20160.71      18153.09       639.29 o
  18   1  -2       1008.43        957.63       132.70 o
  19   1  -2       6955.67       6386.50       340.42 o
  20   1  -2        636.71        663.63       118.68 o
  21   1  -2       4275.66       3807.56       269.74 o
  25   1  -2       4197.65       4216.44       154.46 o
  26   1  -2        544.43        663.08        60.42 o
  27   1  -2       5365.74       4951.25       176.07 o
  28   1  -2        268.44        319.97        52.10 o
  29   1  -2       3928.32       3666.53       144.49 o
  30   1  -2         57.60         42.81        41.46 o
  31   1  -2       1888.06       1853.24        96.32 o
  32   1  -2         16.54         63.62        46.93 o
  33   1  -2       1785.11       1809.47        98.29 o
  34   1  -2        125.00        125.48        46.59 o
  35   1  -2       1250.05       1317.51        78.75 o
  36   1  -2         96.32        134.42        39.29 o
  37   1  -2        117.06        127.70        35.16 o
  38   1  -2        256.51        279.95        49.78 o
  39   1  -2        803.43        738.56        29.50 o
   0   2  -2      33598.52      34328.89       948.60 o
   1   2  -2       6842.07       7693.63       207.72 o
   2   2  -2      21547.45      20727.84       602.52 o
   3   2  -2      12147.30      13411.51       416.27 o
   4   2  -2       6643.62       5861.10       222.01 o
   5   2  -2      14896.04      17228.74       492.63 o
   6   2  -2       1093.39       1184.68        79.08 o
   7   2  -2       4614.70       5449.31       189.32 o
  22   2  -2       2873.02       2530.55       265.00 o
  23   2  -2        809.93        965.21        58.95 o
  24   2  -2       5160.10       5202.06       133.49 o
  25   2  -2        682.88        879.92        77.43 o
  26   2  -2       4865.09       4521.40       176.74 o
  27   2  -2        569.26        578.73        69.30 o
  28   2  -2       2550.62       2470.66       123.94 o
  29   2  -2       1355.50       1618.69        98.27 o
  30   2  -2        701.12        775.67        74.88 o
  31   2  -2        408.77        526.00        64.57 o
  32   2  -2        300.20        291.54        53.66 o
  34   2  -2        555.82        617.69        37.88 o
  35   2  -2        243.70        229.46        41.61 o
  37   2  -2        120.55        167.32        31.42 o
   0   3  -2      39187.77      43722.54      1242.32 o
   1   3  -2       5845.49       5976.98       207.28 o
   2   3  -2       6251.80       7224.84       232.98 o
   3   3  -2       6254.09       6536.80       218.01 o
   4   3  -2       4547.21       4703.81       178.31 o
   5   3  -2       5998.87       6329.91       336.96 o
   6   3  -2        575.62        628.45       125.84 o
   7   3  -2       1600.07       1789.93       190.08 o
   8   3  -2       2435.90       2428.22       221.02 o
   9   3  -2       2749.49       2870.44       240.24 o
  10   3  -2       7346.49       8839.09       448.03 o
  11   3  -2       4182.33       4180.31       304.78 o
  12   3  -2      11540.46      12554.74       576.90 o
  13   3  -2       7010.20       5877.53       380.67 o
  14   3  -2       9955.05      10235.13       527.29 o
  15   3  -2       1533.68       1419.83       203.02 o
  16   3  -2       5826.94       5719.10       396.16 o
  17   3  -2       5605.85       5432.62       386.03 o
  18   3  -2        465.28        728.54       166.52 o
  19   3  -2       2008.15       1887.32        90.57 o
  20   3  -2        667.14        508.71        61.20 o
  21   3  -2        499.45        379.14        58.32 o
  22   3  -2       1921.61       2012.90        76.29 o
  23   3  -2        814.55        814.06        50.86 o
  24   3  -2       3483.88       3270.74       101.24 o
  25   3  -2       1480.23       1411.95        65.25 o
  26   3  -2       2095.63       2184.82        79.39 o
  27   3  -2       1241.94       1249.25        91.83 o
  28   3  -2       1461.12       1567.84        90.92 o
  29   3  -2       1481.38       1503.77        73.88 o
  30   3  -2         71.94        155.63        32.89 o
  31   3  -2        162.21         82.10        43.58 o
  32   3  -2        123.43        130.40        35.39 o
  33   3  -2        242.75        250.10        36.58 o
   0   4  -2       4516.65       4533.04       287.26 o
   1   4  -2       3102.39       3237.17       246.59 o
   2   4  -2       1266.06       1113.36       156.67 o
   3   4  -2       6663.53       7170.97       393.19 o
   4   4  -2        965.92       1092.43       162.59 o
   5   4  -2      11523.30      13065.50       584.62 o
   6   4  -2        225.48        175.65        87.46 o
   7   4  -2       4881.53       5049.72       349.28 o
   8   4  -2        978.13        799.84       154.52 o
   9   4  -2       4489.42       4540.51       344.46 o
  10   4  -2       1704.50       1772.29       228.29 o
  11   4  -2       4511.99       4384.42       349.58 o
  12   4  -2       2169.08       2591.57       273.10 o
  13   4  -2       1067.30       1135.73        78.78 o
  14   4  -2       2718.24       2652.78       121.77 o
  15   4  -2       3168.50       3481.14       145.15 o
  16   4  -2        344.38        363.49        57.27 o
  17   4  -2       3851.67       4122.45       164.15 o
  18   4  -2       1941.05       1839.27       103.76 o
  19   4  -2       4767.80       4586.17       176.39 o
  20   4  -2          4.23         47.52        48.55 o
  21   4  -2       3540.75       3583.94       150.32 o
  22   4  -2        695.77        800.91        72.06 o
  23   4  -2       1123.46       1134.42        80.46 o
  24   4  -2        358.14        406.36        55.19 o
  25   4  -2        353.86        390.86        55.27 o
  26   4  -2        498.12        452.33        53.67 o
  27   4  -2        754.14        788.34        63.37 o
  28   4  -2        289.16        276.56        46.09 o
  29   4  -2       1510.48       1630.53        79.18 o
  30   4  -2        156.31        143.28        33.60 o
   0   5  -2       6629.91       7340.95       232.04 o
   1   5  -2        419.14        582.45        40.12 o
   2   5  -2       4006.77       4926.01       171.07 o
   3   5  -2        901.04        956.69        66.82 o
   4   5  -2       2033.58       2100.68        98.50 o
  25   5  -2        335.56        342.51        44.99 o
  26   5  -2        999.27       1068.30        62.89 o
  27   5  -2         78.12         90.35        31.52 o
  28   5  -2        576.54        556.49        41.12 o
  29   5  -2         74.00         56.38        23.55 o
   0   6  -2       1187.63       1235.29        75.18 o
   1   6  -2        713.87        713.71        43.00 o
   2   6  -2        991.14       1129.54        51.38 o
   3   6  -2        885.88       1067.28        49.84 o
   4   6  -2        463.80        422.43        55.12 o
   5   6  -2       1181.90       1231.99        80.60 o
   6   6  -2         71.35        201.78        47.77 o
   7   6  -2       1162.22       1378.13        83.80 o
   8   6  -2        183.78        142.49        47.71 o
   9   6  -2        357.99        454.05        57.77 o
  10   6  -2       1700.24       1717.29        94.02 o
  11   6  -2        255.70        318.62        53.36 o
  22   6  -2        269.88        284.57        36.28 o
  23   6  -2        273.79        314.07        33.04 o
   1   7  -2         97.04        116.92        28.88 o
   2   7  -2        116.34         57.55        27.23 o
   3   7  -2        367.17        357.40        36.10 o
   4   7  -2        186.48        214.30        33.02 o
   5   7  -2        947.65        882.44        52.00 o
   6   7  -2          9.44         69.83        28.34 o
   7   7  -2        831.35        820.64        49.97 o
   8   7  -2         52.86         21.80        26.48 o
   9   7  -2        506.31        432.70        38.45 o
  10   7  -2         73.11         69.05        27.77 o
  11   7  -2         44.55         45.48        25.58 o
  12   7  -2        293.79        111.99        26.58 o
  13   7  -2          7.06        -25.29        25.29 o
   6   0  -1       4023.47       4977.25       165.72 o
   8   0  -1      88696.30      81878.79      2024.63 o
  10   0  -1       6561.71       6731.86       243.34 o
  12   0  -1       1181.88       1237.68       100.97 o
  14   0  -1        830.54       1197.49       104.29 o
  16   0  -1      31001.98      30982.81       954.93 o
  18   0  -1       7654.21       7929.63       385.94 o
  20   0  -1      27127.90      25797.64       890.46 o
  22   0  -1       3140.60       3620.97       281.93 o
  26   0  -1        891.68        786.33        66.11 o
  28   0  -1       6632.52       6747.32       218.88 o
  30   0  -1       1589.57       1454.84        84.72 o
  32   0  -1       6058.49       6120.81       199.89 o
  34   0  -1       1302.35       1365.20        75.90 o
  38   0  -1        321.45        311.99        40.44 o
   1   1  -1       9851.81      10852.28       313.18 o
   2   1  -1       1030.02        767.83        57.05 o
   3   1  -1      61774.33      64197.83      1571.82 o
   4   1  -1       6555.30       6996.59       201.57 o
   5   1  -1      12398.17      14299.59       373.35 o
   8   1  -1      11012.18      13572.96       433.91 o
   9   1  -1      70470.42      68818.99      1772.83 o
  10   1  -1       1873.09       1688.31       134.58 o
  11   1  -1       7419.37       8055.21       324.23 o
  12   1  -1       1056.26        925.12       112.00 o
  13   1  -1      19879.93      17027.46       577.47 o
  14   1  -1        969.91        751.54       115.22 o
  15   1  -1      11960.26      10624.02       717.14 o
  16   1  -1       1864.76       1977.66       122.11 o
  17   1  -1       4197.39       4645.98       193.49 o
  18   1  -1       3113.82       2614.48       213.68 o
  19   1  -1      11810.82      10913.16       488.26 o
  20   1  -1       1711.01       1939.29       194.28 o
  21   1  -1      18771.35      17119.43       679.58 o
  22   1  -1        152.74        134.79       100.30 o
  23   1  -1       2178.14       2257.75       229.62 o
  25   1  -1       9101.69       8403.70       259.01 o
  26   1  -1         18.56         -0.57        41.62 o
  27   1  -1       4547.85       4466.88       165.12 o
  28   1  -1        364.96        421.12        56.68 o
  29   1  -1       1521.11       1706.14        94.33 o
  30   1  -1        163.06        100.01        44.78 o
  31   1  -1       1252.27       1388.49        84.70 o
  32   1  -1        620.31        652.57        61.68 o
  33   1  -1       5199.15       5718.46       138.49 o
  34   1  -1         65.36        171.09        51.05 o
  35   1  -1        320.38        355.25        53.37 o
  36   1  -1         67.72         52.26        38.22 o
  37   1  -1       1144.22       1123.19        65.97 o
  38   1  -1         17.95         31.49        29.94 o
  39   1  -1        335.31        318.96        22.95 o
   1   2  -1      11383.59      13139.44       304.83 o
   2   2  -1       1307.10       1225.26        75.33 o
   3   2  -1      14681.98      13889.06       318.26 o
   4   2  -1      37584.85      38744.28       744.93 o
   5   2  -1       1782.18       2131.41        97.22 o
   6   2  -1       3418.43       4080.05       172.42 o
   7   2  -1       2790.52       3030.33       140.27 o
  18   2  -1       2333.09       2370.90       230.35 o
  19   2  -1       1591.06       2000.45       216.53 o
  20   2  -1      17854.84      17285.07       718.81 o
  21   2  -1       2580.90       2801.38       262.78 o
  22   2  -1        697.03        733.98       151.61 o
  23   2  -1       1327.21       1107.46        53.56 o
  24   2  -1       2238.42       2087.32       156.62 o
  25   2  -1       2422.95       2575.45       153.99 o
  26   2  -1        383.57        351.33        86.07 o
  27   2  -1       1593.77       1765.55        95.05 o
  28   2  -1       2718.01       2891.98       135.67 o
  29   2  -1        403.76        499.73        68.89 o
  30   2  -1        289.96        284.52        58.97 o
  31   2  -1        200.55        305.27        57.37 o
  32   2  -1       2323.62       2522.00       118.23 o
  33   2  -1       1761.13       1923.90        99.61 o
  35   2  -1        342.33        333.32        30.90 o
  36   2  -1        641.59        652.42        87.87 o
  37   2  -1        300.01        348.80        32.09 o
   1   3  -1        807.41       1169.21        91.08 o
   2   3  -1       3901.30       3719.77       158.71 o
   3   3  -1      16677.59      17336.00       422.65 o
   4   3  -1      15407.57      17855.17       431.95 o
   5   3  -1       1200.09       1139.42        90.28 o
   6   3  -1      13212.84      13377.44       351.30 o
   7   3  -1       4323.39       3971.13       271.32 o
   8   3  -1      22943.49      26111.10       887.60 o
   9   3  -1       8205.94       8614.08       428.88 o
  10   3  -1       1893.74       1803.42       197.82 o
  11   3  -1        932.02       1158.71       164.69 o
  12   3  -1        316.55        222.85        95.21 o
  13   3  -1       1974.27       1951.07       213.51 o
  14   3  -1        270.62        219.40       109.89 o
  15   3  -1       4367.00       4175.08       321.91 o
  16   3  -1       5201.75       5794.07       390.75 o
  17   3  -1        735.60        606.75       135.16 o
  18   3  -1       2835.95       2595.70       266.79 o
  19   3  -1       4529.18       3711.43       417.21 o
  20   3  -1      10362.81       8125.54       263.79 o
  21   3  -1       4917.49       3640.56       152.75 o
  22   3  -1        521.92        409.03        62.16 o
  23   3  -1        477.31        392.72        63.76 o
  24   3  -1        427.60        492.93        67.20 o
  25   3  -1       2060.80       2022.55       113.83 o
  26   3  -1         13.86         47.79        56.47 o
  27   3  -1        394.07        405.54        44.71 o
  28   3  -1       1776.66       1815.48        84.35 o
  29   3  -1        363.04        432.02        58.92 o
  30   3  -1       1447.36       1423.95        88.00 o
  31   3  -1        832.49        823.30        89.19 o
  32   3  -1       1784.15       1970.65       144.85 o
  33   3  -1        670.41        676.31        54.14 o
  34   3  -1        360.80        329.52        36.60 o
  35   3  -1        108.93         80.70        25.61 o
   1   4  -1       3200.57       3273.83       172.88 o
   2   4  -1        566.61        566.54        77.04 o
   3   4  -1      11610.66      12535.12       555.19 o
   4   4  -1       1640.80       1897.00       209.53 o
   5   4  -1        326.34        337.08       105.03 o
   6   4  -1       4098.66       3671.12       288.08 o
   7   4  -1       1701.26       1898.82       212.95 o
   8   4  -1       1836.79       1862.44       219.09 o
   9   4  -1       8982.68       9877.51       520.35 o
  10   4  -1       1356.59       1056.37       172.39 o
  11   4  -1       4546.71       4899.28       366.72 o
  12   4  -1       1067.40       1034.07       178.19 o
  13   4  -1       7510.84       8491.53       492.65 o
  14   4  -1        184.83        184.17        45.75 o
  15   4  -1       3763.52       3398.95       144.50 o
  16   4  -1       2020.62       1852.27       105.27 o
  17   4  -1        517.97        494.54        61.36 o
  18   4  -1       1648.86       1474.18        95.77 o
  19   4  -1       1003.12        697.67        69.81 o
  20   4  -1        974.69        888.52        78.51 o
  21   4  -1       1971.47       1957.02       111.47 o
  22   4  -1        275.64        306.95        59.06 o
  23   4  -1        939.83        853.32        77.11 o
  24   4  -1        117.41        219.60        55.30 o
  25   4  -1       3328.53       3321.45       142.19 o
  26   4  -1        184.92        142.33        48.14 o
  27   4  -1        898.88       1036.53        74.60 o
  28   4  -1         80.23         29.77        37.14 o
  29   4  -1         30.97         61.14        36.96 o
  30   4  -1        189.70         73.05        34.44 o
  31   4  -1        239.67        254.23        36.79 o
  32   4  -1        194.99        167.81        28.72 o
  34   4  -1        354.78        305.03        28.20 o
   1   5  -1       1223.55       1140.81        53.09 o
   2   5  -1        626.44        564.68        39.99 o
   3   5  -1        263.36        263.36        44.02 o
   4   5  -1       6218.91       7121.52       225.92 o
   5   5  -1       1454.66       1247.76        74.12 o
   6   5  -1       1475.08       1232.39        73.55 o
   7   5  -1        595.43        468.40        52.04 o
  11   5  -1       1171.89       1174.02        75.27 o
  12   5  -1        356.33        383.29        52.57 o
  13   5  -1        339.19        210.96        46.65 o
  14   5  -1         91.02         62.35        44.41 o
  15   5  -1         89.20        127.42        44.53 o
  23   5  -1        600.87        666.85        60.10 o
  24   5  -1        214.65        324.41        49.12 o
  25   5  -1         97.02        139.47        42.08 o
  26   5  -1        218.63        301.62        43.14 o
  27   5  -1        183.05        245.08        36.68 o
  28   5  -1        695.13        629.56        45.12 o
  29   5  -1        357.51        311.30        32.77 o
   1   6  -1       1409.11       1525.42        60.43 o
   2   6  -1        842.33        839.95        56.07 o
   3   6  -1       1133.09       1361.07        57.07 o
   4   6  -1        656.04        675.73        59.59 o
   5   6  -1        149.75        206.03        38.71 o
   6   6  -1       2019.18       2266.41        74.68 o
   7   6  -1        381.49        439.18        37.83 o
   8   6  -1        505.39        551.87        65.86 o
   9   6  -1        942.09       1075.87        78.50 o
  10   6  -1        531.89        357.35        55.38 o
  11   6  -1        217.04        284.80        53.52 o
  12   6  -1        106.80        107.33        50.44 o
  13   6  -1        658.36        709.81        65.66 o
  18   6  -1       1995.37       1104.50        61.03 o
  19   6  -1         38.19        -16.78        29.14 o
  20   6  -1        599.08        552.30        50.55 o
  21   6  -1        406.74        563.23        47.69 o
  22   6  -1        327.55        329.96        54.67 o
  23   6  -1        147.62        227.60        29.57 o
  24   6  -1         57.92         68.37        22.33 o
   1   7  -1        957.65       1005.57        39.98 o
   2   7  -1        135.78        112.02        21.41 o
   3   7  -1        279.11        284.08        37.84 o
   4   7  -1        354.62        352.37        39.43 o
   5   7  -1         60.77         46.60        29.47 o
   6   7  -1         57.39         34.21        29.66 o
   7   7  -1         85.75         26.37        28.69 o
   8   7  -1        485.93        489.46        42.75 o
   9   7  -1        217.05        183.55        33.14 o
  10   7  -1         60.51         17.51        27.96 o
  11   7  -1        518.52        323.16        35.23 o
  12   7  -1          5.55        -25.10        27.50 o
  13   7  -1        748.31        382.18        35.10 o
  14   7  -1         64.83         10.80        23.55 o
   4   0   0      15003.53      13565.63       370.22 o
   6   0   0       1516.09        950.44        78.81 o
   8   0   0      11259.80      11646.86       368.04 o
  10   0   0         71.14         97.15        66.29 o
  12   0   0      66076.22      71126.39      1834.41 o
  14   0   0         55.65        251.66        74.07 o
  16   0   0      46224.11      43680.82      1220.18 o
  20   0   0       4437.72       5319.56       333.92 o
  26   0   0        229.67        209.43        45.18 o
  28   0   0      13033.75      12531.21       361.68 o
  30   0   0        114.32        141.18        47.09 o
  32   0   0         14.89         88.62        43.46 o
  34   0   0         52.63         -7.30        36.33 o
  36   0   0       2546.40       2729.76       105.59 o
  38   0   0        291.82        346.66        42.57 o
  40   0   0       2664.66       2387.02        82.91 o
   0   1   0      11652.64      10161.71       305.75 o
   1   1   0      28914.01      28804.75       423.39 o
   2   1   0       1061.68        991.23        66.37 o
   3   1   0        905.68       1647.80        83.66 o
   4   1   0      18626.73      23325.87       609.17 o
   5   1   0     137564.97     157015.91      3795.61 o
   6   1   0         29.47         13.45        59.81 o
   7   1   0       8993.54       9271.34       325.37 o
   8   1   0        270.51        499.50        91.79 o
   9   1   0        281.27        573.52       100.05 o
  10   1   0       3973.56       3168.26       192.88 o
  11   1   0      25599.20      22788.82       710.02 o
  12   1   0      10215.27       8201.45       356.07 o
  13   1   0      12079.98      10342.15       420.28 o
  14   1   0        561.98        638.86        79.05 o
  15   1   0       2767.91       2604.25       248.39 o
  16   1   0       8712.52       8499.19       280.64 o
  17   1   0      19386.06      17305.32       453.07 o
  18   1   0         29.85         79.39        61.37 o
  19   1   0      10096.64      11081.23       350.27 o
  20   1   0        179.57         19.95        80.44 o
  21   1   0       2578.46       2301.84       231.11 o
  22   1   0        214.89        257.94       110.52 o
  23   1   0       8132.89       8159.88       460.49 o
  24   1   0       1364.13       1608.74       149.55 o
  25   1   0       6270.40       5714.41       175.01 o
  26   1   0        400.18        346.89        36.73 o
  27   1   0        611.55        598.55        50.69 o
  28   1   0       1071.24       1031.99        53.77 o
  29   1   0       8010.86       7927.84       177.36 o
  30   1   0          0.08         82.31        32.72 o
  31   1   0         41.09         94.70        30.91 o
  32   1   0         72.52         76.63        30.00 o
  33   1   0       1073.66       1165.63        44.17 o
  34   1   0        297.06        313.78        28.11 o
  35   1   0        813.32        951.50        69.75 o
  36   1   0        178.55        220.91        46.17 o
  37   1   0        376.11        496.29        49.25 o
  38   1   0         11.06         39.73        31.96 o
  39   1   0        157.14        183.95        21.09 o
   0   2   0      95120.83     111621.66      2261.44 o
   1   2   0       3160.01       4361.07       102.61 o
   2   2   0        517.01        510.10        61.04 o
   3   2   0       1043.72        597.90        62.81 o
   4   2   0      14645.30      15562.71       350.87 o
   5   2   0      17701.63      17952.79       395.26 o
   6   2   0       2656.18       2211.56       103.34 o
   7   2   0      18323.56      17048.73       383.01 o
   8   2   0       5794.39       7317.34       331.90 o
   9   2   0        128.55        118.60        86.34 o
  10   2   0         20.31         68.93        85.33 o
  11   2   0       7342.08       8507.66       387.23 o
  12   2   0      30688.67      30691.96       963.15 o
  13   2   0       3570.47       4429.10       279.53 o
  14   2   0        857.79        487.58       123.74 o
  15   2   0       1013.68        807.92       135.26 o
  16   2   0      15877.80      14201.36       589.73 o
  17   2   0       4131.63       3727.17       276.74 o
  18   2   0         91.41        163.24        64.91 o
  19   2   0       1733.67       1690.91       139.04 o
  20   2   0        485.12        515.57        90.84 o
  21   2   0       2741.04       2366.87       236.03 o
  22   2   0        127.74         60.18        87.88 o
  23   2   0       2697.01       2676.22        87.83 o
  24   2   0      12216.89      13142.67       271.68 o
  25   2   0        148.78        300.19        40.68 o
  26   2   0        363.05        422.13        44.40 o
  27   2   0        288.35        358.14        45.00 o
  28   2   0       4386.83       4856.21       103.90 o
  29   2   0       1962.70       2260.59        83.21 o
  30   2   0        548.50        431.63        65.84 o
  31   2   0       1609.67       1869.47       105.16 o
  32   2   0        155.19        119.42        53.20 o
  33   2   0        388.76        358.60        57.39 o
  34   2   0         14.82        -22.58        42.80 o
  35   2   0       1452.66       1263.87        73.32 o
  36   2   0       2453.89       2183.64        64.50 o
  38   2   0         43.18         61.64        25.15 o
   0   3   0      29197.01      28902.14       888.41 o
   1   3   0       8713.03       7864.56       249.53 o
   2   3   0       1036.14        833.64       151.56 o
   3   3   0       4826.78       4376.69       250.33 o
   4   3   0       1755.02       1188.00        94.14 o
   5   3   0       5604.95       6911.46       230.49 o
   6   3   0        341.00        287.18        61.63 o
   7   3   0        894.42        983.28        84.90 o
   8   3   0       3887.08       3595.42       255.88 o
   9   3   0        862.11        955.33       145.97 o
  10   3   0       4193.74       3633.01       268.73 o
  17   3   0       2256.14       2073.25       230.06 o
  18   3   0         58.63        -30.22       101.96 o
  19   3   0         27.96        121.92       101.79 o
  20   3   0        671.96        404.25       154.00 o
  23   3   0        174.14        234.29        62.18 o
  24   3   0       5234.52       4759.87       186.13 o
  25   3   0       1088.00       1088.89        88.62 o
  26   3   0        744.60        816.32        78.86 o
  27   3   0        510.20        377.01        65.82 o
  28   3   0       1891.37       2093.58       112.45 o
  29   3   0        890.98        973.63        55.20 o
  30   3   0          6.41        -50.13        50.13 o
  31   3   0        174.30        172.40        34.63 o
  32   3   0          0.58        -28.99        28.99 o
  33   3   0        151.00        180.69        38.45 o
  34   3   0        159.90        142.35        35.39 o
  35   3   0        258.48        239.45        32.60 o
  36   3   0       1630.56       1283.25        56.07 o
   0   4   0        114.09        166.30        90.40 o
   1   4   0       2422.86       2529.64       154.20 o
   2   4   0       2858.96       2661.00       158.99 o
   3   4   0       1097.84        878.97        96.79 o
   4   4   0        426.02        418.66       117.12 o
   5   4   0      11988.52      11820.28       550.99 o
   6   4   0         10.37        -52.37        82.80 o
   7   4   0       8621.08       7671.86       435.77 o
   8   4   0        930.18        816.19       156.14 o
   9   4   0       1206.29        578.26       137.56 o
  10   4   0        740.98        606.53       146.96 o
  11   4   0       5519.21       6078.01       407.37 o
  12   4   0       2188.46       1683.17       218.34 o
  13   4   0       5252.85       5396.14       174.09 o
  14   4   0        188.89         95.32        45.76 o
  15   4   0       1208.35       1059.17        81.52 o
  16   4   0        340.57        445.42        61.39 o
  17   4   0       8406.50       6910.35       239.11 o
  18   4   0       1853.36       1776.99       106.43 o
  19   4   0       2889.74       2218.64       120.09 o
  20   4   0         36.78        146.67        54.86 o
  21   4   0       1320.83        941.31        84.10 o
  22   4   0        417.61        307.50        62.65 o
  23   4   0       2073.53       2043.81       115.04 o
  24   4   0        284.26        338.88        40.27 o
  25   4   0        395.32        399.01        62.53 o
  26   4   0        630.14        821.59        73.85 o
  27   4   0         99.21        142.22        49.65 o
  28   4   0        220.41        316.20        53.76 o
  29   4   0       2456.85       2420.63       107.72 o
  30   4   0         46.23         35.12        36.26 o
  31   4   0        521.61        448.92        44.93 o
  32   4   0         98.96        109.52        29.78 o
  33   4   0        465.56        400.51        24.52 o
  34   4   0         21.33         34.60        19.46 o
   0   5   0      10454.45      11154.53       326.64 o
   1   5   0        351.60        371.31        36.73 o
   2   5   0        495.33        472.39        38.30 o
   3   5   0       1565.86       1619.51        63.47 o
   4   5   0       3724.08       3417.99       136.08 o
   5   5   0        502.95        361.88        47.55 o
   6   5   0         14.27        -41.67        41.67 o
   7   5   0        110.12        126.65        42.28 o
   8   5   0       1561.22       1519.65        59.63 o
   9   5   0       1430.47       1470.45        60.18 o
  10   5   0        571.33        633.54        77.42 o
  11   5   0        122.70        132.65        30.73 o
  12   5   0       6600.16       5881.87       199.44 o
  13   5   0       1543.28       1522.41        87.88 o
  14   5   0        447.11        428.96        57.22 o
  15   5   0        586.19        413.93        57.29 o
  16   5   0       1819.05       1407.13        86.05 o
  17   5   0         20.51         -0.76        43.93 o
  18   5   0        345.91        348.71        53.87 o
  19   5   0        538.49        467.95        60.61 o
  20   5   0        840.16        608.04        62.18 o
  21   5   0       1184.93       1100.06        75.82 o
  22   5   0        280.62        250.41        47.49 o
  23   5   0          9.91         68.96        44.13 o
  24   5   0       1777.67       1731.70        59.66 o
  25   5   0        128.10        135.58        39.19 o
  26   5   0         49.10         77.19        34.61 o
  27   5   0        496.98        513.70        46.60 o
  28   5   0        985.70        983.14        54.77 o
  29   5   0        124.93        126.01        27.61 o
  30   5   0         54.74         57.66        21.23 o
   0   6   0        601.47        755.16        65.65 o
   1   6   0       1196.99       1266.46        56.69 o
   2   6   0       1099.44       1156.42        54.44 o
   3   6   0         17.90         46.27        30.31 o
   4   6   0         42.94        114.50        41.41 o
   5   6   0       1602.65       1658.51        64.50 o
   6   6   0        178.50        208.05        34.56 o
   7   6   0       1277.42       1235.52        55.19 o
   8   6   0         77.37         38.92        29.69 o
   9   6   0        277.47        376.00        36.51 o
  10   6   0        421.81        417.02        37.24 o
  11   6   0        895.84        828.42        72.41 o
  12   6   0         92.80        219.26        53.32 o
  13   6   0        439.10        501.74        38.61 o
  14   6   0        720.96        725.93        73.31 o
  15   6   0         46.13         59.78        27.81 o
  16   6   0        473.37        413.43        53.84 o
  17   6   0       2156.61       2037.74        95.68 o
  18   6   0        189.45        255.91        44.41 o
  19   6   0        271.64        204.55        43.17 o
  20   6   0         29.09         63.10        34.36 o
  21   6   0         36.24         24.80        24.54 o
  22   6   0        239.39        270.27        34.74 o
  23   6   0        381.49        408.44        24.33 o
   0   7   0        392.73        442.22        42.19 o
   1   7   0         13.64         21.30        37.11 o
   2   7   0          0.23         30.17        20.78 o
   3   7   0        565.39        581.36        32.28 o
   4   7   0        196.92        217.01        25.08 o
   5   7   0        725.37        735.39        34.41 o
   6   7   0         16.18         22.76        29.54 o
   7   7   0       1094.98       1283.35        65.91 o
   8   7   0        164.14        177.33        34.28 o
   9   7   0        615.88        489.87        43.32 o
  10   7   0         15.51        -18.46        29.77 o
  11   7   0        173.13        128.49        30.93 o
  12   7   0        324.99        147.44        29.49 o
  13   7   0         48.33         18.38        25.77 o
  14   7   0          0.53        -25.40        25.40 o
   2   0   1        837.99        632.62        29.97 o
   6   0   1       4031.41       4613.72       194.19 o
   8   0   1      89100.46      81347.78      2059.09 o
  10   0   1       6600.78       6615.71       277.50 o
  12   0   1       1209.20       1231.54       123.58 o
  14   0   1        854.64       1055.75       124.74 o
  16   0   1      31024.05      30748.77       931.22 o
  18   0   1       7660.32       8803.76       392.43 o
  20   0   1      27116.01      25727.40       916.57 o
  22   0   1       3156.06       3812.61       308.95 o
  24   0   1       5559.13       5649.88       401.03 o
  26   0   1        879.00        738.66        66.27 o
  28   0   1       6647.34       7248.09       235.17 o
  30   0   1       1577.99       1398.76        86.21 o
  32   0   1       6084.12       5953.40       201.75 o
  34   0   1       1306.07       1401.08        80.77 o
  36   0   1       1006.49        928.73        59.80 o
  38   0   1        322.57        318.34        26.68 o
  40   0   1        288.40        303.68        30.61 o
   1   1   1       9959.41      11087.73       227.11 o
   2   1   1       1032.22        764.43        44.66 o
   3   1   1      61886.63      64064.43      1599.23 o
   4   1   1       6529.99       7061.09       172.06 o
   5   1   1      12326.06      14243.57       438.18 o
   6   1   1      20905.84      22489.73       641.05 o
   7   1   1      42787.62      45956.16      1211.39 o
   8   1   1      10962.44      13369.18       581.69 o
   9   1   1      70676.17      69649.43      1279.74 o
  10   1   1       1892.53       1780.88       102.59 o
  11   1   1       7366.29       6991.40       323.44 o
  12   1   1       1045.83       1077.93       146.90 o
  13   1   1      19983.13      18737.57       430.67 o
  14   1   1        979.75        870.43        74.09 o
  15   1   1      11953.23      10540.05       255.90 o
  16   1   1       1865.45       1999.80       135.84 o
  17   1   1       4208.00       4644.31       163.04 o
  18   1   1       3104.43       3014.57       134.14 o
  19   1   1      11795.10      11477.08       290.76 o
  20   1   1       1704.53       1764.91       139.83 o
  21   1   1      18787.94      18027.47       742.95 o
  22   1   1        151.56         92.53        99.33 o
  23   1   1       2172.52       2553.74       259.67 o
  24   1   1        535.22        546.07       139.99 o
  25   1   1       9103.96       8919.08       274.82 o
  26   1   1         19.20         43.03        42.90 o
  27   1   1       4549.05       4462.99       117.19 o
  28   1   1        361.42        367.70        54.84 o
  29   1   1       1510.86       1591.18       140.90 o
  30   1   1        161.35        111.96        54.55 o
  31   1   1       1280.55       1352.75        60.40 o
  32   1   1        614.36        727.67        45.73 o
  33   1   1       5198.59       5460.29       108.90 o
  34   1   1         65.22        146.23        26.61 o
  35   1   1        321.73        365.26        33.09 o
  36   1   1         68.57         68.04        37.74 o
  37   1   1       1165.97       1182.76        44.93 o
  38   1   1         18.19         -0.51        30.23 o
  39   1   1        337.19        330.86        24.67 o
   1   2   1      11331.38      12741.78       198.43 o
   2   2   1       1317.53       1164.01       120.65 o
   3   2   1      14813.75      14104.04       331.58 o
   4   2   1      37528.85      38259.93       749.15 o
   5   2   1       1776.81       2185.81       107.15 o
   6   2   1       3453.16       4164.54       150.66 o
   7   2   1       2813.41       3152.36       168.09 o
   8   2   1      37370.64      33398.62       990.25 o
   9   2   1       9460.88       9203.61       390.16 o
  10   2   1        756.13        966.40       128.94 o
  11   2   1       9998.54       9767.14       421.70 o
  12   2   1       2388.87       2392.11       200.25 o
  13   2   1       9212.70       9600.93       427.43 o
  14   2   1       3169.87       3346.13       241.54 o
  15   2   1       7296.92       6518.61       354.32 o
  16   2   1      10948.25      10585.34       475.63 o
  17   2   1        532.10        460.08       117.80 o
  18   2   1       2324.53       2387.74       160.45 o
  19   2   1       1595.84       1814.35       145.80 o
  20   2   1      17806.73      16539.75       716.01 o
  21   2   1       2578.58       2880.37       183.88 o
  23   2   1       1337.81       1283.15        61.14 o
  24   2   1       2239.28       2085.33        78.56 o
  25   2   1       2416.02       2485.62        87.28 o
  26   2   1        377.19        400.20        44.05 o
  27   2   1       1580.84       1740.56        73.56 o
  28   2   1       2710.17       3042.07        98.10 o
  29   2   1        396.54        399.49        34.80 o
  30   2   1        287.22        302.46        49.43 o
  31   2   1        197.70        199.30        33.02 o
  32   2   1       2324.50       2511.84        79.99 o
  33   2   1       1765.31       1922.13        65.41 o
  34   2   1        159.15        232.45        30.74 o
  35   2   1        345.67        410.51        50.92 o
  36   2   1        641.97        669.47        52.42 o
  37   2   1        293.28        255.64        33.78 o
  38   2   1        216.61        169.27        19.48 o
   1   3   1        820.87       1266.05        99.99 o
   2   3   1       3919.48       3740.59       165.36 o
   3   3   1      16716.95      16907.61       423.70 o
   4   3   1      15367.47      17848.91       443.70 o
   5   3   1       1203.46       1044.45        92.75 o
   6   3   1      13228.89      12907.32       354.40 o
   7   3   1       4313.63       3842.51       270.10 o
   8   3   1      22937.30      26540.40       751.73 o
   9   3   1       8208.47       7673.32       394.96 o
  10   3   1       1903.04       2122.21       206.49 o
  11   3   1        923.46        928.93       147.65 o
  12   3   1        315.89        314.55       112.07 o
  13   3   1       1976.52       1808.85       196.48 o
  14   3   1        273.61        143.21        89.79 o
  15   3   1       4351.04       4722.18       333.46 o
  16   3   1       5187.31       5578.61       369.16 o
  17   3   1        735.43        669.65       144.13 o
  18   3   1       2819.47       2689.74       263.18 o
  19   3   1       4517.29       4370.63       337.92 o
  24   3   1        424.29        473.56        45.27 o
  25   3   1       2051.79       2050.12       108.76 o
  26   3   1         13.76         22.92        33.04 o
  27   3   1        398.88        353.38        61.15 o
  28   3   1       1774.19       1921.81       106.99 o
  29   3   1        367.73        523.57        66.63 o
  30   3   1       1452.26       1356.28        88.95 o
  31   3   1        828.95        862.44        50.18 o
  32   3   1       1775.30       1921.17       188.32 o
  33   3   1        669.77        687.95        56.42 o
  34   3   1        358.47        350.22        42.36 o
  35   3   1        107.06         97.07        29.90 o
  36   3   1        495.74        423.36        70.29 o
   1   4   1       3217.32       3294.38       179.84 o
   2   4   1        553.83        515.48        81.21 o
   3   4   1      11605.42      12947.43       398.43 o
   4   4   1       1630.17       1715.86       192.52 o
   5   4   1        326.27        490.92        87.67 o
   6   4   1       4089.68       3767.99       292.59 o
   7   4   1       1692.65       1974.44       218.75 o
   8   4   1       1838.86       1855.61       213.58 o
   9   4   1       8962.95       9325.88       503.11 o
  10   4   1       1374.17       1194.43       184.49 o
  11   4   1       4529.99       4882.33       363.61 o
  12   4   1       1067.25       1119.29       178.13 o
  13   4   1       7493.94       8250.70       387.73 o
  14   4   1        184.05        242.44        35.07 o
  15   4   1       3794.77       3530.37       102.02 o
  16   4   1       2018.56       1844.81        94.92 o
  17   4   1        518.03        405.67        61.54 o
  18   4   1       1666.42       1318.00        95.94 o
  23   4   1        927.82        937.50        85.66 o
  24   4   1        116.96        146.06        36.75 o
  25   4   1       3335.35       3247.09       154.14 o
  26   4   1        184.51        183.36        35.15 o
  27   4   1        896.03        953.82        50.02 o
  28   4   1         80.05         95.41        46.46 o
  29   4   1         31.08         79.79        43.17 o
  30   4   1        191.09        164.17        40.73 o
  31   4   1        240.58        249.82        39.39 o
  32   4   1        193.86        252.96        25.03 o
  33   4   1        686.58        657.87        29.80 o
   1   5   1       1224.45       1162.63        55.88 o
   2   5   1        625.97        571.32        42.10 o
   3   5   1        259.61        317.17        36.82 o
   4   5   1       6225.44       6948.36       160.11 o
   5   5   1       1455.10       1335.80        55.21 o
   6   5   1       1477.73       1333.84        69.41 o
   7   5   1        593.92        552.08        66.56 o
   8   5   1       6050.45       6843.67       156.57 o
   9   5   1         63.61        148.66        31.78 o
  10   5   1        624.50        616.51        42.13 o
  11   5   1       1152.54       1116.70        53.30 o
  12   5   1        356.92        404.36        39.32 o
  13   5   1        338.16        219.66        33.58 o
  14   5   1         88.33         31.00        45.67 o
  15   5   1         92.54        120.86        30.14 o
  16   5   1       3485.31       3396.31       140.32 o
  17   5   1        306.53        354.60        56.50 o
  18   5   1        907.20        867.17        72.80 o
  19   5   1        103.04        139.15        35.96 o
  20   5   1       2925.27       2685.17       174.22 o
  21   5   1        225.91        264.00        51.32 o
  22   5   1        336.73        410.71        55.26 o
  23   5   1        600.65        672.58        61.50 o
  24   5   1        214.02        208.50        30.90 o
  25   5   1         96.46         78.62        26.00 o
  26   5   1        220.00        319.77        41.55 o
  27   5   1        179.41        233.53        38.11 o
  28   5   1        698.03        715.01        47.46 o
  29   5   1        360.13        311.88        32.83 o
  30   5   1        460.60        404.00        30.96 o
   1   6   1       1416.64       1494.42        61.74 o
   2   6   1        838.32        841.16        50.14 o
   3   6   1       1138.09       1349.84        59.97 o
   4   6   1        651.02        651.78        46.35 o
   5   6   1        149.54        168.23        34.19 o
   6   6   1       2013.68       2284.89        77.23 o
   7   6   1        383.31        449.68        40.22 o
   8   6   1        503.95        595.02        80.86 o
   9   6   1        943.83       1013.63        51.72 o
  10   6   1        532.51        451.69        30.52 o
  11   6   1        214.98        237.62        26.71 o
  12   6   1        105.60         70.69        31.95 o
  13   6   1        650.10        750.39        35.28 o
  14   6   1        139.30        148.41        30.47 o
  15   6   1        665.53        580.64        38.93 o
  16   6   1        391.66        431.49        43.44 o
  17   6   1        259.29        179.05        28.94 o
  18   6   1       1996.17       1598.25       203.65 o
  19   6   1         38.14         89.45        24.27 o
  20   6   1        604.14        565.23        47.59 o
  21   6   1        410.09        438.13        23.56 o
  22   6   1        326.37        268.85        26.52 o
  23   6   1        146.78        203.38        24.83 o
   1   7   1        949.15        902.08        40.09 o
   2   7   1        136.87        130.33        24.01 o
   3   7   1        273.52        258.03        39.56 o
   4   7   1        356.57        354.97        28.29 o
   5   7   1         61.30         92.00        34.88 o
   6   7   1         56.18        100.91        22.44 o
   7   7   1         86.14         52.45        37.64 o
   8   7   1        484.24        513.02        40.20 o
   9   7   1        216.39        119.65        30.44 o
  10   7   1         60.95         47.58        28.69 o
  11   7   1        520.13        399.44        36.36 o
  12   7   1          5.60        -26.42        27.54 o
  13   7   1        745.79        574.30        39.82 o
  14   7   1         64.41         27.53        22.19 o
   0   0   2      71569.30      75416.41      1840.48 o
   2   0   2      29789.56      30600.52       765.44 o
   4   0   2        813.89       1385.85        62.65 o
   6   0   2      67199.86      71217.61      1737.93 o
   8   0   2        962.81        820.85       103.43 o
  10   0   2      28681.32      26239.48       969.39 o
  12   0   2      54065.70      51429.33      1564.63 o
  14   0   2      15479.34      14060.25       637.01 o
  16   0   2      26921.40      28785.47       913.34 o
  18   0   2       1230.82       1204.75       109.71 o
  20   0   2        656.98        780.26       151.22 o
  22   0   2       9559.24       9866.79       524.04 o
  24   0   2      10977.30      11292.10       592.48 o
  26   0   2       7120.97       6729.03       222.09 o
  28   0   2       7242.69       7161.26       233.93 o
  30   0   2        895.44        820.93        71.10 o
  32   0   2        168.25        201.01        51.12 o
  34   0   2       1010.07        958.99        70.34 o
  36   0   2       1998.98       2001.94        89.86 o
  38   0   2       1391.67       1413.65        75.82 o
   0   1   2      52046.48      60110.97      1510.23 o
   1   1   2      53149.68      60594.53      1058.88 o
   2   1   2        676.45        668.13        34.00 o
   3   1   2      11926.84      11726.37       213.26 o
   4   1   2        542.18        775.92        49.65 o
   5   1   2      25402.53      24099.00      1035.08 o
   6   1   2       1007.53        913.72        69.58 o
   7   1   2      37250.26      39330.61       775.77 o
   8   1   2       1313.90       1154.37       124.97 o
   9   1   2       9144.04       8085.51       229.86 o
  10   1   2       9939.79      11693.05       404.41 o
  11   1   2      16869.56      16238.04       734.74 o
  12   1   2       5291.29       5024.25       181.98 o
  13   1   2      17601.62      15207.86       451.05 o
  14   1   2       1254.95       1673.23       109.45 o
  15   1   2      15324.07      13655.07       466.22 o
  16   1   2       1721.81       1747.28       117.15 o
  17   1   2      20160.92      18930.02       398.02 o
  18   1   2       1010.87       1067.95       165.06 o
  19   1   2       6926.52       6835.42       280.31 o
  20   1   2        632.74        785.04       106.90 o
  21   1   2       4271.28       3698.18       271.82 o
  22   1   2        359.44        497.26        93.70 o
  23   1   2       5473.65       5722.28       399.45 o
  24   1   2       1029.60       1094.43        91.80 o
  25   1   2       4187.96       4133.68       155.48 o
  26   1   2        555.60        602.79        64.97 o
  27   1   2       5368.49       5500.86       137.24 o
  28   1   2        261.46        312.05        89.50 o
  29   1   2       3903.71       3628.23       104.64 o
  30   1   2         56.51         92.59        59.67 o
  31   1   2       1875.73       1932.33        72.06 o
  32   1   2         16.51         43.97        31.53 o
  33   1   2       1777.05       1816.14        55.91 o
  34   1   2        125.78        172.36        27.52 o
  35   1   2       1248.04       1387.48        45.48 o
  36   1   2         97.99        100.17        22.07 o
  37   1   2        121.69        148.53        23.57 o
  38   1   2        256.02        276.03        23.84 o
  39   1   2        798.85        764.79        54.40 o
   0   2   2      33731.83      34845.44       672.86 o
   1   2   2       6808.17       7111.05       138.11 o
   2   2   2      21486.53      19992.78       348.32 o
   3   2   2      12161.30      13486.17       256.58 o
   4   2   2       6639.84       5551.94       235.56 o
   5   2   2      14935.96      17122.21       394.83 o
   6   2   2       1094.02       1361.82        90.94 o
   7   2   2       4593.62       5007.53       263.60 o
   8   2   2       5159.39       4671.04       253.00 o
   9   2   2       4417.03       4487.74       251.19 o
  10   2   2      11486.22      10575.72       427.81 o
  11   2   2       2016.93       2138.41       182.19 o
  12   2   2      28673.37      27911.06       884.59 o
  13   2   2       5391.05       5423.76       305.42 o
  14   2   2      21071.58      19655.45       700.28 o
  15   2   2      10191.70      10537.02       462.95 o
  16   2   2       7172.67       6751.29       268.59 o
  17   2   2       6876.58       7028.13       280.72 o
  18   2   2        746.05        580.93        93.23 o
  19   2   2       3218.09       3151.27       187.14 o
  20   2   2        857.62       1042.00       187.75 o
  21   2   2       2557.77       2718.49       273.70 o
  22   2   2       2867.69       2637.24        86.61 o
  23   2   2        812.81        864.36        41.40 o
  24   2   2       5164.32       5152.47       108.36 o
  25   2   2        691.91        892.62        44.15 o
  26   2   2       4863.72       4600.05       101.37 o
  27   2   2        563.61        652.73        41.66 o
  28   2   2       2563.88       2465.33        69.20 o
  29   2   2       1354.25       1600.13       105.42 o
  30   2   2        699.94        703.02        39.29 o
  31   2   2        418.98        512.70        35.58 o
  32   2   2        301.84        358.66        37.77 o
  33   2   2       1198.45       1249.10        53.47 o
  34   2   2        560.41        626.00        50.54 o
  35   2   2        248.76        295.18        37.77 o
  36   2   2       1118.39       1121.53        42.46 o
  37   2   2        119.96        140.48        60.56 o
   0   3   2      39239.26      45181.92      1307.77 o
   1   3   2       5845.37       6002.56       220.40 o
   2   3   2       6198.16       7507.13       253.61 o
   3   3   2       6222.40       6515.80       231.97 o
   4   3   2       4519.58       4632.09       192.62 o
   5   3   2       5994.86       6155.33       227.09 o
   6   3   2        580.32        832.51       109.23 o
   7   3   2       1604.75       1751.04       118.30 o
   8   3   2       2429.93       2288.98       212.67 o
   9   3   2       2755.25       2841.85       233.07 o
  10   3   2       7368.09       9324.75       449.91 o
  11   3   2       4193.15       3996.73       285.89 o
  12   3   2      11558.74      12335.83       549.86 o
  13   3   2       7000.16       5886.94       366.44 o
  14   3   2       9988.53      10857.09       523.08 o
  15   3   2       1550.02       1266.88       179.24 o
  16   3   2       5833.62       5093.63       350.96 o
  17   3   2       5589.25       4960.06       348.66 o
  18   3   2        457.41        502.12        89.07 o
  19   3   2       2013.81       2149.19       179.89 o
  23   3   2        804.12        786.63        86.77 o
  24   3   2       3499.72       3358.00       102.91 o
  25   3   2       1489.57       1436.87        65.82 o
  26   3   2       2110.06       2338.68        82.92 o
  27   3   2       1252.09       1260.47        59.35 o
  28   3   2       1462.20       1486.66        62.83 o
  29   3   2       1493.63       1387.83        84.16 o
  30   3   2         73.93        164.45        51.70 o
  31   3   2        162.96         79.73        22.90 o
  32   3   2        125.02        105.33        34.65 o
  33   3   2        243.60        267.43        34.60 o
  34   3   2        464.28        372.25        42.78 o
  35   3   2         75.76         95.82        19.36 o
  36   3   2        919.02        889.90        48.59 o
   0   4   2       4541.62       3904.17       288.09 o
   1   4   2       3107.97       3443.56       247.16 o
   2   4   2       1272.31       1164.08       125.27 o
   3   4   2       6659.33       7276.03       386.26 o
   4   4   2        963.79       1027.42       110.21 o
   5   4   2      11525.97      13422.33       414.81 o
   6   4   2        227.77        227.91        69.28 o
   7   4   2       4861.03       5390.93       363.08 o
   8   4   2        984.87       1131.24       182.90 o
   9   4   2       4484.55       4230.16       324.14 o
  10   4   2       1707.23       1831.01       218.26 o
  11   4   2       4502.14       4762.06       356.92 o
  12   4   2       2157.88       2330.58       300.24 o
  13   4   2       1054.89       1070.56        53.42 o
  14   4   2       2696.13       2771.90        88.32 o
  15   4   2       3176.74       3599.47       105.10 o
  16   4   2        354.94        395.87        47.33 o
  17   4   2       3865.43       3988.22       155.17 o
  18   4   2       1927.79       1722.46        96.50 o
  24   4   2        365.32        336.67        54.63 o
  25   4   2        351.14        355.43        42.02 o
  26   4   2        502.61        491.87        43.43 o
  27   4   2        749.44        741.81        45.66 o
  28   4   2        288.13        324.03        35.33 o
  29   4   2       1504.50       1711.95        59.82 o
  30   4   2        157.05        192.97        62.64 o
  31   4   2       1064.08       1079.37        43.65 o
  32   4   2         51.53        102.54        31.48 o
  33   4   2        558.48        539.29        26.94 o
   0   5   2       6630.84       7355.68       237.21 o
   1   5   2        421.68        552.50        60.92 o
   2   5   2       4005.38       4763.56        98.34 o
   3   5   2        905.56        947.95        40.64 o
   4   5   2       2028.30       2105.44        58.94 o
   5   5   2        743.34        597.29        43.68 o
   6   5   2         26.88         33.39        23.77 o
   7   5   2       1444.18       1227.35        55.57 o
   8   5   2        904.89        815.63        48.25 o
   9   5   2        749.32        721.28        85.51 o
  10   5   2       1903.05       2220.93        78.98 o
  11   5   2       1017.63        934.59        51.54 o
  12   5   2       2892.38       3230.87        96.07 o
  13   5   2        270.67        249.97        35.21 o
  14   5   2       1430.14       1570.07        64.75 o
  15   5   2       1461.05       1451.48        63.50 o
  16   5   2       2635.35       2626.89       197.11 o
  17   5   2        256.02        302.71        31.83 o
  18   5   2        117.95         51.28        85.61 o
  19   5   2        177.51         70.54        34.23 o
  20   5   2        151.87         95.64        36.14 o
  21   5   2        201.15        132.51        39.53 o
  22   5   2       1082.88       1127.69        56.48 o
  23   5   2        219.17        234.95       105.16 o
  24   5   2       1848.43       2046.67        67.07 o
  25   5   2        336.54        357.06        69.79 o
  26   5   2       1001.10       1112.83        44.49 o
  27   5   2         77.54         77.24        15.96 o
  28   5   2        577.29        497.67        41.38 o
  29   5   2         73.15         67.65        24.03 o
   0   6   2       1194.47       1237.05        81.78 o
   1   6   2        714.34        799.91        48.19 o
   2   6   2        992.26       1126.78        56.14 o
   3   6   2        885.08       1068.85        58.85 o
   4   6   2        463.98        427.19        42.20 o
   5   6   2       1177.15       1343.62        59.92 o
   6   6   2         71.75         56.12        32.16 o
   7   6   2       1163.48       1344.66        56.00 o
   8   6   2        182.67        182.16        26.06 o
   9   6   2        357.38        478.53        32.03 o
  10   6   2       1704.04       1692.85        63.51 o
  11   6   2        254.07        239.35        27.43 o
  12   6   2        682.97        728.52        35.66 o
  13   6   2        343.75        338.44        31.34 o
  14   6   2        809.77        755.45        34.45 o
  15   6   2        161.70        197.01        30.18 o
  16   6   2        139.13         71.62        26.59 o
  17   6   2        637.23        673.81        38.14 o
  18   6   2         51.65         85.18        54.94 o
  19   6   2        474.43        402.55        62.69 o
  20   6   2         77.26         98.75        22.23 o
  21   6   2        310.99        272.94        20.24 o
  22   6   2        267.11        244.82        18.25 o
  23   6   2        273.42        222.00        20.22 o
   0   7   2        262.68        226.98        39.08 o
   1   7   2         97.35        100.43        23.26 o
   2   7   2        116.40         74.34        24.53 o
   3   7   2        373.49        355.97        28.64 o
   4   7   2        186.30        251.96        62.10 o
   5   7   2        955.14        994.65        73.72 o
   6   7   2          9.43         33.25        39.19 o
   7   7   2        834.58        907.66        53.45 o
   8   7   2         52.96         37.43        19.55 o
   9   7   2        509.41        422.43        33.22 o
  10   7   2         73.52         35.83        26.40 o
  11   7   2         44.39         24.42        26.45 o
  12   7   2        291.33        217.57        30.38 o
  13   7   2          6.88        -23.93        23.93 o
  14   7   2         46.87         30.38        21.65 o
   2   0   3      31546.77      33506.10       886.88 o
   4   0   3      34537.79      36980.63       933.25 o
   6   0   3     219407.06     232796.23      5596.10 o
   8   0   3      71291.98      71979.52      3173.32 o
  10   0   3      17662.22      17560.68       370.08 o
  12   0   3       2870.56       2589.42       100.78 o
  14   0   3       7061.40       7974.93       370.89 o
  16   0   3      16490.82      17494.46       646.08 o
  18   0   3      28469.61      30661.99       719.39 o
  20   0   3       6287.35       6447.97       397.60 o
  22   0   3      13306.75      14135.91       662.96 o
  24   0   3       3197.41       3011.69       115.91 o
  26   0   3        654.25        667.41        65.88 o
  28   0   3        901.12        889.79        75.27 o
  30   0   3       5745.76       6401.14       217.13 o
  32   0   3       2947.27       2863.65       127.32 o
  34   0   3       3160.23       3294.89       132.13 o
  36   0   3       1117.99       1109.94        67.10 o
  38   0   3        234.93        217.34        37.62 o
   1   1   3      45264.84      50708.24       651.72 o
   2   1   3       2731.56       3244.69        85.92 o
   3   1   3      17788.58      19743.72       406.80 o
   4   1   3        530.16        520.52        46.32 o
   5   1   3      30715.95      33683.93       749.85 o
   6   1   3       8010.16       7235.92       200.36 o
   7   1   3      37622.98      38292.07      1338.36 o
   8   1   3      12081.47      11999.59       376.54 o
   9   1   3       8506.76       7957.45       192.39 o
  10   1   3       1295.07       1017.21        81.58 o
  11   1   3      32246.87      32059.78       667.47 o
  12   1   3         17.88         60.19        51.68 o
  13   1   3      13110.78      14083.43       364.67 o
  14   1   3        276.97        592.02        76.02 o
  15   1   3       2939.52       2583.55       137.27 o
  16   1   3       2238.98       2161.23       129.48 o
  17   1   3      11315.33      11143.10       510.22 o
  18   1   3       2283.89       2125.93       156.42 o
  19   1   3       7251.78       7365.12       299.88 o
  20   1   3        734.93        770.11       110.67 o
  21   1   3       3685.68       3757.98       213.84 o
  22   1   3       1539.89       1539.30       145.48 o
  23   1   3      11550.53      11748.88       506.48 o
  24   1   3        433.88        496.49        41.86 o
  25   1   3       2857.97       2979.48        90.70 o
  26   1   3        409.83        449.62        41.42 o
  27   1   3        913.88       1091.76        82.37 o
  28   1   3        457.73        405.65        41.78 o
  29   1   3       2430.53       2525.03        84.14 o
  30   1   3        474.20        516.72        44.81 o
  31   1   3       1585.11       1608.84        79.07 o
  32   1   3        430.75        464.61        42.29 o
  33   1   3       1879.90       1941.09        57.80 o
  34   1   3        523.38        558.52        33.95 o
  35   1   3       2288.27       2465.00        61.39 o
  36   1   3         70.73         62.60        30.33 o
  37   1   3        821.92        772.70        36.79 o
  38   1   3          8.23         12.88        18.08 o
  39   1   3        458.02        465.91        24.81 o
   1   2   3       7490.89       5986.16       131.34 o
   2   2   3       8438.58       9570.99       178.62 o
   3   2   3       3201.33       3152.25       107.42 o
   4   2   3      16995.30      18035.83       417.54 o
   5   2   3       2166.19       2417.27       122.72 o
   6   2   3      32147.22      34344.45      1005.60 o
   7   2   3       8285.58      10449.86       412.49 o
   8   2   3      14433.38      15851.68       564.67 o
   9   2   3       5707.38       4809.41       263.98 o
  10   2   3      11189.33      11769.70       464.71 o
  11   2   3       6353.25       5479.12       298.79 o
  12   2   3       3506.22       3154.92       216.50 o
  13   2   3       9999.23       8570.64       394.54 o
  14   2   3       1514.03       1171.61       149.00 o
  15   2   3        834.70        551.64        85.40 o
  16   2   3       4850.62       5056.38       227.89 o
  17   2   3       4997.42       5538.32       245.09 o
  18   2   3       9528.46       8724.55       322.91 o
  19   2   3       1166.49       1702.71       224.85 o
  20   2   3       3623.29       3391.20       304.56 o
  21   2   3        681.43        750.30       174.30 o
  22   2   3       5107.56       5299.15       118.38 o
  23   2   3       3256.48       2997.08       105.69 o
  24   2   3       1276.85       1265.26        56.10 o
  25   2   3       1817.69       1859.20        59.88 o
  26   2   3        119.14        134.63        29.25 o
  27   2   3       1028.47        941.03        66.39 o
  28   2   3       1110.78       1275.32        51.11 o
  29   2   3       1750.87       1769.61        58.12 o
  30   2   3       3643.40       4023.79        91.06 o
  31   2   3        114.07        123.43        28.27 o
  32   2   3       1280.31       1307.77        57.46 o
  33   2   3         52.51         83.20        28.87 o
  34   2   3       1013.86       1011.68        45.76 o
  35   2   3        774.46        831.72        39.56 o
  36   2   3        766.63        697.07        33.37 o
  37   2   3        503.43        453.69        22.31 o
   1   3   3       2850.64       2992.23       176.52 o
   2   3   3       3758.80       3886.94       222.02 o
   3   3   3       3090.56       3589.49       172.77 o
   4   3   3       4151.61       3026.96       157.36 o
   5   3   3       5144.61       4825.88       203.40 o
   6   3   3      20348.61      19658.08       546.10 o
   7   3   3       6943.11       7009.60       254.34 o
   8   3   3       5379.53       4648.55       295.85 o
   9   3   3       7136.38       6596.29       366.47 o
  10   3   3       4669.12       3879.24       277.18 o
  11   3   3       2841.20       3036.39       247.09 o
  12   3   3        110.18        253.16        91.36 o
  13   3   3       1172.95       1253.38       166.83 o
  14   3   3       2325.51       2371.98       230.36 o
  15   3   3        446.30        579.78       134.72 o
  16   3   3       3066.53       2696.55       251.01 o
  17   3   3       1620.06       1655.09       151.16 o
  18   3   3      10572.96      10163.94       393.55 o
  19   3   3       3334.31       2852.70       149.27 o
  20   3   3       2222.51       1716.67        98.24 o
  21   3   3       1602.33       1306.82        86.78 o
  22   3   3       3364.89       2704.21       128.72 o
  23   3   3        540.47        466.71        68.90 o
  24   3   3       1371.53       1266.14        61.72 o
  25   3   3        542.67        520.49        44.39 o
  26   3   3        170.70        163.39        36.59 o
  27   3   3         83.35        139.51        36.13 o
  28   3   3        740.92        634.47        45.20 o
  29   3   3        483.07        447.78        55.38 o
  30   3   3       2834.22       2800.33        76.71 o
  31   3   3        731.78        792.51        37.26 o
  32   3   3        548.83        572.79        37.16 o
  33   3   3        390.29        358.77        27.74 o
  34   3   3        864.61        791.75        28.55 o
  35   3   3        623.91        613.56        30.36 o
  36   3   3         69.99         42.91        23.88 o
   1   4   3      10295.29      10128.18       354.65 o
   2   4   3        323.14        313.29        76.51 o
   3   4   3       3644.36       3938.25       209.67 o
   4   4   3       3808.01       3742.42       204.15 o
   5   4   3       2100.71       2070.82       153.14 o
   6   4   3       1099.41        982.16       146.42 o
   7   4   3       4474.48       5179.40       357.08 o
   8   4   3       1175.71        875.54       158.90 o
   9   4   3       1480.20       1385.87       196.74 o
  10   4   3        285.32        303.22       128.78 o
  11   4   3       8131.82       8052.88       218.91 o
  12   4   3        622.99        682.02        73.94 o
  13   4   3       6098.90       5998.46       146.27 o
  14   4   3        223.35        331.01        57.90 o
  15   4   3       2364.54       1973.68       102.91 o
  16   4   3        302.31        281.81        37.60 o
  17   4   3       1578.90       1490.45        90.20 o
  18   4   3        350.31        313.74        52.13 o
  23   4   3       3207.14       2768.17       129.56 o
  24   4   3        448.89        583.32        68.92 o
  25   4   3       1729.23       1681.59        71.48 o
  26   4   3        223.82        255.34        38.50 o
  27   4   3       1030.17        993.18        46.38 o
  28   4   3        217.40        220.49        26.29 o
  29   4   3        735.05        721.18        49.29 o
  30   4   3        233.06        232.20        18.45 o
  31   4   3        107.35         78.29        16.44 o
  32   4   3        402.53        358.81        25.12 o
  33   4   3         79.60         82.09        25.10 o
   1   5   3        653.38        683.12        30.27 o
   2   5   3       1634.02       1734.44        54.09 o
   3   5   3        963.34        971.38        40.89 o
   4   5   3       1730.40       1554.85        50.82 o
   5   5   3        254.14        298.54        24.79 o
   6   5   3       7578.86       7589.46       120.24 o
   7   5   3        804.54        830.57        50.49 o
   8   5   3       1967.42       2118.30        61.45 o
   9   5   3        835.78        899.36        58.41 o
  10   5   3       2432.51       2208.51        77.44 o
  11   5   3       1217.08       1316.80        59.09 o
  12   5   3        389.15        459.77        40.91 o
  13   5   3       1503.78       1608.34       101.50 o
  14   5   3       1735.24       1622.92        66.42 o
  15   5   3       1201.35       1203.76        58.12 o
  16   5   3        532.06        471.43        42.94 o
  17   5   3        761.73        734.67        47.03 o
  18   5   3       3465.04       2904.10       120.31 o
  19   5   3        125.14         94.32        55.58 o
  20   5   3        869.77        700.19       157.44 o
  21   5   3        298.14        265.84        91.19 o
  22   5   3       1176.14       1091.61        55.24 o
  23   5   3        255.25        300.64        35.52 o
  24   5   3        122.43        162.69        25.95 o
  25   5   3        215.89        242.34        22.10 o
  26   5   3        127.62        137.72        39.35 o
  27   5   3        163.66        168.70        51.83 o
  28   5   3        291.69        267.35        22.36 o
  29   5   3         71.36         48.73        22.05 o
   1   6   3       1086.40       1070.57        54.42 o
   2   6   3        163.48        175.14        41.51 o
   3   6   3        177.43        177.80        39.87 o
   4   6   3        516.96        528.51        33.31 o
   5   6   3       1185.65       1246.00        69.64 o
   6   6   3        950.10       1178.39        44.88 o
   7   6   3        255.10        340.52        29.98 o
   8   6   3       1284.82       1300.40        45.92 o
   9   6   3        672.09        760.12        47.48 o
  10   6   3        400.35        419.48        30.65 o
  11   6   3       1340.90       1344.83        65.03 o
  12   6   3         16.65         10.02        23.09 o
  13   6   3        711.36        670.37        33.97 o
  14   6   3        193.63        173.67        23.89 o
  15   6   3        493.57        452.41        35.17 o
  16   6   3        116.14         75.46        24.88 o
  17   6   3        371.02        339.82        51.36 o
  18   6   3        361.09        418.20        77.36 o
  19   6   3        432.97        395.25        46.54 o
  20   6   3        785.64        865.13        40.78 o
  21   6   3        155.33        151.93        17.79 o
  22   6   3        247.24        253.07        17.63 o
  23   6   3        774.28        687.29        40.54 o
   1   7   3       1133.74       1283.68        47.16 o
   2   7   3        136.33        189.12        25.91 o
   3   7   3        423.44        424.49        30.27 o
   4   7   3        302.51        371.30        28.78 o
   5   7   3        147.40        186.55        23.93 o
   6   7   3        290.16        232.09        30.62 o
   7   7   3         32.89         47.90        20.35 o
   8   7   3         76.41         91.05        34.09 o
   9   7   3        193.51        175.19        21.22 o
  10   7   3        123.81         89.61        28.09 o
  11   7   3        490.14        560.76        41.28 o
  12   7   3          6.06         43.69        24.04 o
  13   7   3        524.36        536.79        35.72 o
   0   0   4       3788.25       4516.64       206.38 o
   2   0   4      61780.23      61735.45       914.71 o
   4   0   4        347.45        636.77        97.40 o
   6   0   4       3319.91       3632.52       116.93 o
   8   0   4        998.30       1002.18        60.15 o
  10   0   4      45421.13      46448.81       872.80 o
  12   0   4       6508.52       4250.54       263.85 o
  14   0   4      53869.60      53653.79      1538.58 o
  16   0   4       3269.86       2364.37       215.81 o
  18   0   4       8157.81       7777.21       491.77 o
  20   0   4        433.00        396.95       122.85 o
  22   0   4      12760.84      13922.82       667.23 o
  24   0   4       1436.74       1462.70        86.39 o
  26   0   4      17278.16      17346.35       482.40 o
  28   0   4        370.91        403.45        60.77 o
  30   0   4       1181.73       1294.70        87.90 o
  32   0   4        516.14        430.13        58.83 o
  34   0   4       1410.16       1551.59        86.10 o
  36   0   4        140.22        171.53        27.17 o
  38   0   4       2128.16       2054.75        79.81 o
   0   1   4       2296.79       2443.40        82.96 o
   1   1   4       9136.12       8399.41       124.23 o
   2   1   4      16810.26      18302.07       281.21 o
   3   1   4      83371.25      90710.12      1316.06 o
   4   1   4       8658.45       8309.69       135.22 o
   5   1   4      20388.44      20161.16       294.19 o
   6   1   4       3860.13       4454.85       179.67 o
   7   1   4       9802.58       8970.08       204.87 o
   8   1   4       1600.54       1532.30       109.10 o
   9   1   4      20981.16      19870.78       461.99 o
  10   1   4       9700.43       9751.03       275.99 o
  11   1   4       8844.56       8250.40       249.06 o
  12   1   4       6707.32       6721.38       221.95 o
  13   1   4      21960.74      21702.10       504.85 o
  14   1   4       2720.73       2509.86       134.43 o
  15   1   4      33281.44      37262.75      1182.43 o
  16   1   4        135.41        324.32       108.17 o
  17   1   4       6763.82       6489.16       275.26 o
  18   1   4        304.48        253.97        79.81 o
  19   1   4      11917.84      12595.39       419.13 o
  20   1   4        158.48        171.54       119.01 o
  21   1   4      10868.37      10928.18       400.44 o
  22   1   4       1461.29       1636.72       148.75 o
  23   1   4        257.14        386.70        67.52 o
  24   1   4        597.15        543.26        42.64 o
  25   1   4       2984.76       3099.21       104.78 o
  26   1   4       1898.31       1945.80       105.29 o
  27   1   4       7861.19       8090.40       261.15 o
  28   1   4        107.61        167.37        37.94 o
  29   1   4        496.43        466.80        44.40 o
  30   1   4        263.04        240.44        38.59 o
  31   1   4       3832.08       4146.82       112.57 o
  32   1   4         95.76        148.75        29.41 o
  33   1   4       2056.35       2116.54        59.44 o
  34   1   4        120.40        201.87        26.93 o
  35   1   4         33.11         52.53        22.11 o
  36   1   4        131.09        152.07        21.24 o
  37   1   4        613.30        674.85        32.82 o
  38   1   4        298.36        312.94        22.99 o
   0   2   4       6107.87       5113.40       179.47 o
   1   2   4        824.74       1027.27        58.52 o
   2   2   4      28721.01      30352.62       447.81 o
   3   2   4      10583.44      10441.93       201.30 o
   4   2   4        784.61        537.38        58.01 o
   5   2   4       7950.14       8025.44       350.28 o
   6   2   4        613.85        817.10       119.07 o
   7   2   4      10797.46      10706.79       426.75 o
   8   2   4       2653.23       4265.93       245.36 o
   9   2   4      10286.87       8638.49       381.20 o
  10   2   4      14217.16      14274.35       536.99 o
  11   2   4       1730.46       1916.76       168.54 o
  12   2   4       2547.75       2230.53       143.68 o
  13   2   4        954.13       1137.37       104.40 o
  14   2   4      24381.10      23280.81       586.82 o
  15   2   4       6729.37       6477.18       262.86 o
  16   2   4       1565.39       1114.68       115.31 o
  17   2   4       4152.69       4270.58       315.73 o
  18   2   4        910.63        917.42       176.06 o
  19   2   4       3872.98       3616.87       320.49 o
  20   2   4        952.22       1076.30       201.65 o
  21   2   4       2839.70       2802.91       103.10 o
  22   2   4       4452.93       4267.55        94.72 o
  23   2   4       1110.01        994.03        44.69 o
  24   2   4         65.93         27.34        28.22 o
  25   2   4        670.33        654.86        39.83 o
  26   2   4       7564.22       7718.39       146.74 o
  27   2   4       1801.57       1848.98        60.33 o
  28   2   4        770.60        862.97        64.95 o
  29   2   4        182.04        162.49        37.94 o
  30   2   4        940.87       1052.13        45.15 o
  31   2   4       1507.26       1621.38        53.39 o
  32   2   4        301.81        328.73        29.78 o
  33   2   4        938.10       1033.25        65.84 o
  34   2   4        603.97        672.76        88.35 o
  35   2   4         15.94         30.75        21.95 o
  36   2   4         50.83         57.53        18.90 o
  37   2   4        106.36         83.72        18.00 o
   0   3   4       1972.61       2079.59       196.57 o
   1   3   4       4377.50       4503.53       200.25 o
   2   3   4      22444.61      23772.25       455.81 o
   3   3   4       6629.54       7244.68       205.15 o
   4   3   4       1669.24       1724.44        96.84 o
   5   3   4        840.20        633.63        66.08 o
   6   3   4       1258.70       1407.68       110.76 o
   7   3   4        852.16        756.00       132.67 o
   8   3   4        945.22        487.85       104.92 o
   9   3   4       6297.27       6473.64       369.69 o
  10   3   4      13455.60      13825.24       587.81 o
  11   3   4       3292.87       2737.46       241.89 o
  12   3   4       3111.91       2996.44       250.40 o
  13   3   4       2361.56       1968.94       205.83 o
  14   3   4      16018.36      15812.41       669.29 o
  15   3   4       4355.39       4259.42       239.78 o
  16   3   4         61.67        125.49        82.59 o
  17   3   4        560.65        552.74       100.24 o
  18   3   4        307.18        388.66        77.51 o
  19   3   4       3838.50       3421.62       140.21 o
  20   3   4        381.75        361.69        58.36 o
  21   3   4       2136.36       1784.13        99.95 o
  22   3   4       2486.37       2131.57       144.79 o
  23   3   4       1525.08       1465.13        66.66 o
  24   3   4        307.42        286.61        40.93 o
  25   3   4        744.73        703.85        65.24 o
  26   3   4       5689.83       5615.09       291.96 o
  27   3   4       1473.23       1464.27        91.54 o
  28   3   4        811.14        853.85        48.71 o
  29   3   4        350.76        337.49        37.25 o
  30   3   4        405.86        420.19        40.62 o
  31   3   4        521.13        506.90        29.07 o
  32   3   4        180.25        209.80        27.01 o
  33   3   4        189.39        150.69        18.81 o
  34   3   4        616.39        619.02        32.04 o
  35   3   4         44.06         38.08        17.16 o
   0   4   4       2306.85       2075.85       224.81 o
   1   4   4        616.34        695.96       101.61 o
   2   4   4       1588.55       1609.57       138.53 o
   3   4   4       7140.77       7807.19       314.41 o
   4   4   4       1111.78       1186.37       122.15 o
   5   4   4       3815.07       4295.05       227.00 o
   6   4   4        172.27         79.06        79.17 o
   7   4   4       5704.38       5401.58       373.78 o
   8   4   4        703.32        756.62       153.72 o
   9   4   4       7378.56       7025.43       434.60 o
  10   4   4       1178.48       1253.06        46.71 o
  11   4   4        125.50        171.44        21.39 o
  12   4   4       2102.45       2018.23        59.43 o
  13   4   4        529.69        600.10        36.97 o
  14   4   4        715.02        805.95        40.38 o
  15   4   4       3467.60       3250.94        81.40 o
  16   4   4        833.18        794.72        42.35 o
  17   4   4       1482.02       1574.83        56.33 o
  18   4   4         46.21         75.76        50.57 o
  20   4   4         44.68         80.19        48.54 o
  21   4   4       1654.70       1559.88        95.12 o
  22   4   4        443.99        379.19        60.13 o
  23   4   4         44.05         11.86        33.39 o
  24   4   4       1417.69       1261.52        50.70 o
  25   4   4        139.70        132.88        38.77 o
  26   4   4         73.08         99.55        26.12 o
  27   4   4       1168.62       1122.43        54.67 o
  28   4   4        427.82        462.74        30.16 o
  29   4   4        214.45        242.70        24.43 o
  30   4   4        160.70        235.44        27.23 o
  31   4   4       1748.39       1622.81        40.32 o
  32   4   4         54.67         68.04        25.68 o
  33   4   4        688.15        523.85        36.17 o
   0   5   4        500.07        725.87        37.85 o
   1   5   4       1154.80       1137.15        30.37 o
   2   5   4       5801.07       5969.09        81.23 o
   3   5   4        334.57        246.25        21.46 o
   4   5   4         37.61         38.00        17.10 o
   5   5   4        820.05        897.20        41.31 o
   6   5   4        240.07        304.43        25.62 o
   7   5   4        581.56        669.53        34.00 o
   8   5   4        442.26        481.03        32.70 o
   9   5   4         42.90        145.23        29.10 o
  10   5   4       4592.60       4813.57       102.64 o
  11   5   4        244.87        303.62        31.80 o
  12   5   4        876.22       1161.80        47.50 o
  13   5   4        325.09        351.59        32.57 o
  14   5   4       5116.87       4736.97       101.55 o
  15   5   4         39.06         50.98        27.67 o
  16   5   4        308.32        311.09        30.40 o
  17   5   4        525.47        517.85        41.10 o
  18   5   4        152.65        174.62        33.74 o
  19   5   4        159.74        187.66        33.40 o
  20   5   4        311.89        395.14        35.98 o
  21   5   4        286.38        383.40        34.33 o
  22   5   4       1369.03       1184.59        41.47 o
  23   5   4        386.83        398.50        36.49 o
  24   5   4        141.99        191.54        43.05 o
  25   5   4        248.33        243.61        29.88 o
  26   5   4       1576.14       1567.88        76.43 o
  27   5   4        135.26        154.58        21.40 o
  28   5   4         44.46         26.44        32.61 o
   0   6   4       1964.14       2224.78        72.35 o
   1   6   4        136.77        106.95        25.15 o
   2   6   4        811.39        832.55        38.92 o
   3   6   4       1861.95       2058.92        57.94 o
   4   6   4        520.63        565.24        33.72 o
   5   6   4        413.73        356.59        53.74 o
   6   6   4         69.47         93.02        45.19 o
   7   6   4        554.64        663.73        35.28 o
   8   6   4        309.98        255.46        27.95 o
   9   6   4        848.77        831.41        38.85 o
  10   6   4        642.20        680.88        40.43 o
  11   6   4        164.57        175.06        41.57 o
  12   6   4       1551.70       1714.66        50.71 o
  13   6   4        188.91        208.30        25.75 o
  14   6   4        253.67        290.47        26.56 o
  15   6   4        852.69       1011.17        45.73 o
  16   6   4        478.65        386.11        43.91 o
  17   6   4        322.81        246.31        26.89 o
  18   6   4        164.67        107.11        22.30 o
  19   6   4        681.26        652.92        28.46 o
  20   6   4        176.17        201.86        24.40 o
  21   6   4        302.74        335.65        25.26 o
  22   6   4         72.40        100.55        18.14 o
   0   7   4         32.64         30.45        31.41 o
   1   7   4         67.15         73.56        20.41 o
   2   7   4        483.08        498.14        27.98 o
   3   7   4        468.43        493.01        31.09 o
   4   7   4         34.30         32.24        20.67 o
   5   7   4        499.00        565.11        31.74 o
   6   7   4         14.86          9.82        19.52 o
   7   7   4        588.21        596.58        30.88 o
   8   7   4          8.33         -0.48        18.14 o
   9   7   4        269.85        242.93        21.38 o
  10   7   4        199.62        183.62        27.86 o
  11   7   4         63.61         73.55        22.96 o
   2   0   5      14479.81      12079.98       239.96 o
   4   0   5        417.47        714.88        73.20 o
   6   0   5      80731.75      69120.44      1828.74 o
   8   0   5        242.52        121.45        89.31 o
  10   0   5      22165.50      22296.89       744.04 o
  12   0   5        260.84        249.55       102.12 o
  14   0   5       3688.87       3014.89       241.53 o
  16   0   5       4240.37       4218.29       209.93 o
  18   0   5      33473.92      33594.01      1145.16 o
  20   0   5        334.87        206.29       107.56 o
  24   0   5       2027.87       2273.11       109.50 o
  26   0   5        639.84        648.85        69.07 o
  28   0   5       1455.03       1474.84        94.56 o
  30   0   5       7549.75       7859.40       253.42 o
  32   0   5        397.66        399.61        60.60 o
  34   0   5       3515.79       3511.28       188.30 o
  36   0   5        336.05        397.77        31.03 o
  38   0   5         88.90         88.16        19.67 o
   1   1   5      17447.57      15474.20       264.61 o
   2   1   5       5470.42       6276.20       129.66 o
   3   1   5        829.82        804.93        39.32 o
   4   1   5       4255.51       4515.02        86.00 o
   5   1   5      22124.76      21008.40       257.22 o
   6   1   5       6435.57       7024.31       177.00 o
   7   1   5      33206.40      33358.83       871.96 o
   8   1   5         47.07         56.88        43.43 o
   9   1   5       2378.27       2242.54       100.37 o
  10   1   5        755.95        756.45        63.99 o
  11   1   5      23590.05      19644.63       550.03 o
  12   1   5        945.49       1092.33        79.26 o
  13   1   5      10794.96      10486.07       299.76 o
  14   1   5        129.67        239.07        78.99 o
  15   1   5        624.19        423.15        92.01 o
  16   1   5        309.14        367.38        93.95 o
  17   1   5      14441.10      13797.28       438.70 o
  18   1   5       3014.44       3139.36       197.43 o
  19   1   5       6423.79       5630.74       438.90 o
  20   1   5        385.55        469.68       101.99 o
  21   1   5       1786.38       1757.49       162.36 o
  22   1   5        455.33        540.39        49.66 o
  23   1   5      12963.16      12074.51       250.95 o
  24   1   5          0.03         29.17        40.00 o
  25   1   5       1696.98       1706.54        98.20 o
  26   1   5        279.97        206.61        52.94 o
  27   1   5       1650.88       1410.98        92.78 o
  28   1   5        409.76        449.29        34.26 o
  29   1   5       2359.38       2479.25        67.22 o
  30   1   5        378.74        436.68        34.43 o
  31   1   5       1378.79       1542.94        81.27 o
  32   1   5        112.03        134.12        27.89 o
  33   1   5        329.90        305.19        28.64 o
  34   1   5        166.79        232.89        26.29 o
  35   1   5       2571.84       2696.38        98.41 o
  36   1   5          8.20         56.25        15.57 o
  37   1   5        107.50        113.13        40.22 o
  38   1   5         18.47         27.40        22.27 o
   1   2   5      13301.24      14967.68       269.44 o
   2   2   5       9845.35       9410.28       196.68 o
   3   2   5       1908.48       2448.93        92.71 o
   4   2   5       1045.77        970.38        71.13 o
   5   2   5       3580.32       3561.95       230.00 o
   6   2   5      47508.37      45074.92      1289.79 o
   7   2   5      10399.52      11222.83       452.76 o
   8   2   5       2658.06       3106.20       216.32 o
   9   2   5       3796.82       3844.70       198.85 o
  10   2   5      13354.32      12352.57       367.27 o
  11   2   5       6200.72       7046.74       262.77 o
  12   2   5        668.94        727.06        90.80 o
  13   2   5       2711.04       2513.50       177.24 o
  14   2   5       4384.11       4128.09       204.56 o
  15   2   5       2429.70       2685.94       167.48 o
  16   2   5         64.71        167.71       127.54 o
  17   2   5       2674.64       2299.66       252.73 o
  18   2   5      16627.76      16480.80       752.52 o
  19   2   5        763.88       1015.93       190.35 o
  20   2   5        366.63        391.32        53.51 o
  21   2   5       1124.01       1084.02        38.69 o
  22   2   5       8380.15       7726.61       124.99 o
  23   2   5       7183.28       7483.25       133.50 o
  24   2   5       1252.68       1284.67        43.12 o
  25   2   5        608.88        570.19        32.32 o
  26   2   5        262.41        312.15        32.62 o
  27   2   5       1046.20       1093.97        46.99 o
  28   2   5        382.09        352.73        34.01 o
  29   2   5        449.41        531.68        43.81 o
  30   2   5       4072.96       4261.23       107.55 o
  31   2   5        143.66        186.38        28.15 o
  32   2   5        234.85        216.81        38.00 o
  33   2   5        180.62        109.07        27.38 o
  34   2   5       1667.31       1732.23       128.32 o
  35   2   5        500.46        538.90        30.59 o
  36   2   5        128.61        126.61        23.65 o
  37   2   5        127.65         78.55        24.18 o
   1   3   5       2377.94       2451.56       100.26 o
   2   3   5       5256.81       5901.52       190.06 o
   3   3   5       1112.60       1127.42        83.36 o
   4   3   5       3151.63       3038.92       135.04 o
   5   3   5       5578.56       5581.76       227.65 o
   6   3   5      19638.68      23017.90       572.40 o
   7   3   5       5235.45       5568.69       231.75 o
   8   3   5       2436.68       2786.65       163.74 o
   9   3   5       1001.70        874.74       143.87 o
  10   3   5       5398.11       5327.83       343.92 o
  11   3   5       6346.84       5908.97       362.41 o
  12   3   5        193.76        249.04        96.18 o
  13   3   5       1084.41       1028.68       120.44 o
  14   3   5        381.50        423.68        90.73 o
  15   3   5        120.52          1.09        63.21 o
  16   3   5       1269.52       1285.94       102.38 o
  17   3   5       1116.22        662.89        77.06 o
  18   3   5       9047.06       6150.18       209.45 o
  19   3   5       4522.39       3854.13       386.22 o
  20   3   5       2129.46       2124.63       106.08 o
  21   3   5       1021.69        914.75        54.17 o
  22   3   5       4530.64       4569.64       123.72 o
  23   3   5       2281.89       2140.26        78.62 o
  24   3   5         92.17        215.06        59.97 o
  25   3   5         13.05         -3.26        51.71 o
  26   3   5        421.34        350.09       120.94 o
  27   3   5        145.23        158.79        35.24 o
  28   3   5        814.01        840.26        38.08 o
  29   3   5        495.62        572.35        33.92 o
  30   3   5       1173.05       1236.95        51.42 o
  31   3   5        776.52        680.36        31.59 o
  32   3   5        376.91        491.79        45.33 o
  33   3   5        136.22        191.65        24.61 o
  34   3   5        871.02        913.14        71.14 o
  35   3   5        530.88        427.72        35.18 o
   1   4   5      12032.31      13313.30       440.66 o
   2   4   5        231.30        257.51        80.76 o
   3   4   5       1971.72       2625.60       181.71 o
   4   4   5       1466.56       1387.81       136.51 o
   5   4   5       5630.39       6111.12       408.18 o
   6   4   5       2468.51       2452.63       254.80 o
   7   4   5       2897.62       2958.88       123.35 o
   8   4   5       1161.80       1219.43        42.41 o
   9   4   5       1572.75       1346.23        55.57 o
  10   4   5       1981.38       2024.56        49.02 o
  11   4   5       5407.88       6010.63       119.27 o
  12   4   5        525.08        589.11        36.01 o
  13   4   5       6128.05       5967.09       119.77 o
  14   4   5        827.51        854.41        41.54 o
  15   4   5       2034.26       2423.45        68.42 o
  16   4   5        523.31        415.63        34.27 o
  17   4   5       2835.03       2650.35        72.87 o
  18   4   5       1275.39       1262.74        63.01 o
  19   4   5        931.20        791.35        52.15 o
  20   4   5        833.79        727.88        60.51 o
  21   4   5        192.67        213.93        37.11 o
  22   4   5        308.31        310.59        34.90 o
  23   4   5       4050.26       4460.29       117.64 o
  24   4   5        427.73        490.00        36.07 o
  25   4   5       1538.13       1502.21        51.69 o
  26   4   5         30.26         80.78        24.96 o
  27   4   5       1064.23       1229.54        43.29 o
  28   4   5         81.61         99.95        34.73 o
  29   4   5       1205.07       1250.45        39.27 o
  30   4   5        243.89        266.28        25.65 o
  31   4   5        123.79        142.95        22.82 o
  32   4   5        146.60        203.63        28.49 o
   1   5   5        482.97        427.82        24.97 o
   2   5   5       1272.95       1393.15        33.82 o
   3   5   5       1446.47       1533.44        35.65 o
   4   5   5        582.67        556.60        23.77 o
   5   5   5       1372.19       1388.51        34.04 o
   6   5   5       6196.74       6879.71       114.18 o
   7   5   5         47.34         50.51        20.65 o
   8   5   5       1479.86       1382.35        54.80 o
   9   5   5       1293.09       1321.23        50.58 o
  10   5   5       3244.70       3650.31        96.40 o
  11   5   5        285.53        237.92        36.25 o
  12   5   5        186.43        162.97        27.96 o
  13   5   5        850.26        883.58        51.04 o
  14   5   5        520.23        530.68        36.12 o
  15   5   5       1347.82       1177.15        46.24 o
  16   5   5        587.01        712.10        60.43 o
  17   5   5         13.00         23.78        55.84 o
  18   5   5       2793.64       2965.66        86.59 o
  19   5   5        533.98        568.30        38.79 o
  20   5   5        424.07        497.66        57.78 o
  21   5   5        534.22        556.87        89.45 o
  22   5   5       1537.10       1497.97        66.88 o
  23   5   5         10.75         56.89        27.57 o
  24   5   5         14.11          0.36        24.23 o
  25   5   5        288.81        293.12        41.78 o
  26   5   5         10.09         16.80        19.87 o
  27   5   5        131.05        119.88        20.58 o
  28   5   5        254.76        266.86        27.70 o
   1   6   5        679.74        763.27        31.02 o
   2   6   5        210.09        222.01        23.22 o
   3   6   5         39.19         82.37        19.55 o
   4   6   5       1115.69       1303.67        59.76 o
   5   6   5        920.18        910.36        39.79 o
   6   6   5        421.50        462.27        31.34 o
   7   6   5        549.88        539.09        39.81 o
   8   6   5       1796.87       1927.10        59.47 o
   9   6   5        173.87        250.71        27.48 o
  10   6   5         95.98         69.78        40.39 o
  11   6   5       2296.85       2242.92        58.10 o
  12   6   5         82.37         56.69        25.61 o
  13   6   5        739.72        661.69        32.05 o
  14   6   5         90.54         67.98        29.12 o
  15   6   5        142.99        207.42        26.10 o
  16   6   5        364.40        304.33        27.24 o
  17   6   5        344.45        266.47        60.12 o
  18   6   5        197.23        162.58        28.67 o
  19   6   5        239.79        189.25        29.84 o
  20   6   5        509.47        510.32        29.07 o
  21   6   5         82.40        119.17        43.91 o
  22   6   5         48.83         66.85        27.91 o
   1   7   5        688.39        702.01        23.53 o
   2   7   5         47.79         37.25        14.22 o
   3   7   5        721.85        675.40        27.13 o
   4   7   5         24.17         38.57        19.98 o
   5   7   5         14.95          9.69        18.82 o
   6   7   5        393.35        390.39        26.45 o
   7   7   5          4.27        -17.92        17.92 o
   8   7   5          6.81         13.81        16.21 o
   9   7   5        287.77        320.52        30.14 o
   0   0   6       7922.77       9303.32       219.28 o
   2   0   6      53989.53      55313.95       849.12 o
   4   0   6       3859.22       3835.31       106.17 o
   6   0   6       1108.55        979.10       129.30 o
   8   0   6       2825.51       2785.05       208.91 o
  10   0   6      43849.76      42092.50      1255.05 o
  12   0   6      20670.49      19316.71       713.93 o
  14   0   6      27619.82      29784.83       706.54 o
  16   0   6       1598.40       2002.51       217.57 o
  18   0   6       3338.39       3202.50       284.28 o
  20   0   6       2857.47       2611.35       272.71 o
  22   0   6       2938.16       3121.59       138.24 o
  24   0   6       1598.09       1523.36        65.92 o
  26   0   6       9859.33      10064.16       307.39 o
  28   0   6        984.83        966.28        77.36 o
  30   0   6       1835.84       1871.63       101.42 o
  32   0   6        567.98        509.82        61.74 o
  34   0   6       1092.41       1178.82        40.14 o
  36   0   6        918.52        808.90        35.98 o
  38   0   6       2206.63       2149.41        78.07 o
   0   1   6       1703.07       2248.60        91.38 o
   1   1   6      15869.46      15253.10       210.14 o
   2   1   6       6671.80       6305.83       126.15 o
   3   1   6      24697.59      24749.39       306.77 o
   4   1   6         88.76        168.79        35.40 o
   5   1   6       8889.85      10101.83       176.60 o
   6   1   6       3667.30       4261.38       116.71 o
   7   1   6      28365.31      29455.90       516.03 o
   8   1   6       2265.84       2914.57       116.46 o
   9   1   6      18869.14      19419.10       381.77 o
  10   1   6       2577.30       2339.91       107.79 o
  11   1   6       4632.28       5465.67       170.72 o
  12   1   6        963.18        914.49       118.74 o
  13   1   6      15639.00      15894.53      1476.82 o
  14   1   6       2885.72       2592.31       169.13 o
  15   1   6      19169.90      17798.12      1637.15 o
  16   1   6        165.21        189.41        76.74 o
  17   1   6       3778.69       3576.18       310.56 o
  18   1   6        314.96        363.27        88.07 o
  19   1   6       6261.06       6648.98       378.03 o
  20   1   6        552.47        782.07       121.58 o
  21   1   6       3428.53       3571.77        78.65 o
  22   1   6        885.92        932.09        44.99 o
  23   1   6       1893.68       1728.20        69.19 o
  24   1   6        383.11        367.63        42.41 o
  25   1   6       2062.08       2120.54       108.48 o
  26   1   6       1560.54       1556.43        93.87 o
  27   1   6       2813.57       3022.82        93.19 o
  28   1   6        868.30        809.59        41.56 o
  29   1   6       1074.20       1077.22        38.86 o
  30   1   6        228.79        308.69        26.41 o
  31   1   6       4024.43       4321.55        78.77 o
  32   1   6         66.57        142.07        38.01 o
  33   1   6       1198.58       1376.09        63.44 o
  34   1   6         17.43         46.44        20.74 o
  35   1   6        560.50        557.49        27.15 o
  36   1   6        220.66        220.50        18.69 o
  37   1   6        567.52        528.42        39.07 o
   0   2   6       2285.16       2319.82       136.39 o
   1   2   6       2842.92       3280.81       113.39 o
   2   2   6      31009.04      31563.70       670.80 o
   3   2   6       7456.50       7491.52       210.24 o
   4   2   6       4718.03       4863.68       142.49 o
   5   2   6       6423.08       5912.34       258.03 o
   6   2   6       1008.30       1067.08        83.19 o
   7   2   6       3735.11       2739.54       330.53 o
   8   2   6       2301.69       2368.45       211.63 o
   9   2   6       2067.81       1969.86       138.67 o
  10   2   6      14667.24      14352.01       416.82 o
  11   2   6        488.12        600.59        85.79 o
  12   2   6        908.37        542.08        86.04 o
  13   2   6       1873.30       2002.07       145.09 o
  14   2   6      14140.93      14492.53       436.02 o
  15   2   6       4194.74       4771.46       364.41 o
  16   2   6       1276.71       1459.59       218.01 o
  17   2   6       2685.45       2254.71       265.56 o
  18   2   6       1264.79       1369.16       215.69 o
  19   2   6       3343.88       3375.17       120.91 o
  20   2   6        730.07        674.52        37.49 o
  21   2   6       2077.25       2002.55        61.30 o
  22   2   6       2856.18       2910.56        76.39 o
  23   2   6        764.11        867.34        43.33 o
  24   2   6       1594.82       1620.58        47.87 o
  25   2   6       1002.97        986.74        38.14 o
  26   2   6       4355.34       4651.33        87.07 o
  27   2   6        504.78        592.11        31.88 o
  28   2   6        215.77        228.05        28.95 o
  29   2   6        220.48        213.34        34.29 o
  30   2   6        855.01        796.12        43.89 o
  31   2   6       1738.65       1722.11        63.65 o
  32   2   6        146.42        196.08        67.96 o
  33   2   6        466.85        434.55        48.95 o
  34   2   6        409.60        388.70        27.78 o
  35   2   6        220.84        231.71        24.28 o
  36   2   6        531.49        497.16        26.38 o
   0   3   6      10426.90      10828.07       341.70 o
   1   3   6       3648.28       3632.31       129.89 o
   2   3   6      11323.14      10176.10       234.12 o
   3   3   6       9720.29       9840.53       419.90 o
   4   3   6       2079.12       2114.53       145.01 o
   5   3   6        453.64        521.83       102.02 o
   6   3   6        659.03       1009.56       106.68 o
   7   3   6       1672.77       2153.11       274.69 o
   8   3   6       2111.59       2723.38       168.37 o
   9   3   6       2471.14       2492.61       180.46 o
  10   3   6       6719.56       6233.04       228.08 o
  11   3   6       3107.78       3095.52       247.36 o
  12   3   6       4901.80       4560.17       245.14 o
  13   3   6       2353.41       2465.18       183.12 o
  14   3   6       5956.18       6175.85       293.51 o
  15   3   6       2919.25       2701.26        81.51 o
  16   3   6       1400.99        982.38       145.65 o
  17   3   6         92.32         61.83        38.46 o
  18   3   6        972.02        737.91        69.83 o
  19   3   6       1462.64       1246.91       115.75 o
  20   3   6       1408.31       1379.05        63.64 o
  21   3   6       1041.87       1046.71        58.29 o
  22   3   6       2288.01       2152.28        81.14 o
  23   3   6       1067.02       1044.42        83.74 o
  24   3   6       2964.42       3174.52        96.26 o
  25   3   6        931.41        929.09        55.51 o
  26   3   6       4350.48       4279.55       113.24 o
  27   3   6       1423.39       1503.74        50.86 o
  28   3   6        538.53        488.52        32.49 o
  29   3   6        559.90        519.25        35.95 o
  30   3   6        716.62        679.27        61.50 o
  31   3   6        881.49        875.11        44.78 o
  32   3   6        104.86        212.20        33.25 o
  33   3   6        137.01        121.21        30.47 o
  34   3   6         59.30         61.77        29.80 o
   0   4   6       1639.71       1532.31       204.35 o
   1   4   6       1847.28       2644.06       186.11 o
   2   4   6       3645.19       3911.68       229.93 o
   3   4   6       6091.72       6756.25       120.10 o
   4   4   6       1129.97       1213.99        33.32 o
   5   4   6       4623.68       4545.48        65.12 o
   6   4   6         92.91         81.33        18.17 o
   7   4   6       6313.35       5639.41        85.25 o
   8   4   6        225.65        272.79        19.62 o
   9   4   6       2804.51       2912.22        58.29 o
  10   4   6        367.12        397.79        21.55 o
  11   4   6        619.88        633.57        26.95 o
  12   4   6       1464.59       1352.23        37.53 o
  13   4   6       1560.71       1601.21        54.48 o
  14   4   6        784.96        712.53        39.56 o
  15   4   6       3263.76       3109.35        79.21 o
  16   4   6        557.92        548.26        36.89 o
  17   4   6       1946.88       1702.66       125.54 o
  18   4   6         57.81         55.66        45.97 o
  19   4   6       3498.89       3280.08       237.10 o
  20   4   6        193.88        136.43        36.79 o
  21   4   6       2007.73       1628.71        78.71 o
  22   4   6        614.66        592.84        38.42 o
  23   4   6        288.76        392.33        33.52 o
  24   4   6        245.19        244.10        36.28 o
  25   4   6        494.19        561.99        40.56 o
  26   4   6        678.62        666.23        33.59 o
  27   4   6        676.44        801.20        34.22 o
  28   4   6        408.31        447.80        45.15 o
  29   4   6        578.15        536.49        46.21 o
  30   4   6        106.59        124.41        24.10 o
  31   4   6       1036.02       1073.26        99.88 o
   0   5   6       3703.78       4000.82       118.39 o
   1   5   6        701.09        965.35        29.81 o
   2   5   6       3507.48       3404.73        56.46 o
   3   5   6       1485.25       1669.64        40.67 o
   4   5   6        726.46        622.30        25.52 o
   5   5   6       1134.44       1323.48        33.50 o
   6   5   6        329.78        283.25        22.84 o
   7   5   6       1088.26       1121.13        34.74 o
   8   5   6       1275.43       1369.73        42.21 o
   9   5   6        480.10        409.26        28.11 o
  10   5   6       2957.44       2876.68        74.04 o
  11   5   6       1172.36       1430.65        51.14 o
  12   5   6       2197.09       1976.24        59.77 o
  13   5   6        376.13        354.29        31.57 o
  14   5   6       3291.97       3220.97        94.64 o
  15   5   6        118.80        175.92        32.18 o
  16   5   6        579.04        488.16        38.46 o
  17   5   6        469.46        432.53        56.94 o
  18   5   6        211.93        163.12        46.60 o
  19   5   6        142.44        133.21        33.71 o
  20   5   6        462.02        424.05        38.03 o
  21   5   6        242.14        298.71        41.37 o
  22   5   6        748.70        543.88        37.85 o
  23   5   6        481.78        430.47        33.65 o
  24   5   6        880.21        942.53        41.83 o
  25   5   6        148.60        141.83        23.13 o
  26   5   6       1137.95       1103.91        39.14 o
  27   5   6         70.08         88.08        16.97 o
   0   6   6       1320.23       1609.58        47.88 o
   1   6   6         34.64         22.03        15.21 o
   2   6   6        664.57        589.40        22.54 o
   3   6   6       1083.75       1241.75        42.02 o
   4   6   6        644.54        784.77        31.51 o
   5   6   6        678.31        698.48        30.40 o
   6   6   6        137.02        160.58        21.74 o
   7   6   6        280.18        261.96        26.87 o
   8   6   6         14.77         36.07        22.91 o
   9   6   6        663.51        599.72        46.55 o
  10   6   6        260.00        279.06        25.62 o
  11   6   6        153.61         93.05        21.49 o
  12   6   6       1363.58       1557.61        46.14 o
  13   6   6        442.51        375.98        30.31 o
  14   6   6        614.33        564.20        44.57 o
  15   6   6        680.42        680.62        34.24 o
  16   6   6        683.05        750.77        29.52 o
  17   6   6        205.06         91.02        23.35 o
  18   6   6         28.65         18.40        15.33 o
  19   6   6        979.87       1099.72        48.41 o
  20   6   6         14.95         26.82        19.01 o
  21   6   6        220.37        216.88        26.50 o
   0   7   6         38.92         48.79        18.15 o
   1   7   6        103.19        129.53        16.66 o
   2   7   6        430.12        346.98        20.34 o
   3   7   6        130.77        105.33        16.16 o
   4   7   6          3.71         16.07        14.46 o
   5   7   6        695.24        735.89        37.65 o
   6   7   6         79.81         44.31        13.81 o
   7   7   6        564.15        496.32        38.32 o
   8   7   6         23.60         34.95        24.27 o
   2   0   7      10607.15      11771.67       325.22 o
   4   0   7      25748.99      29856.14       516.00 o
   6   0   7      19532.81      15779.32       393.95 o
  12   0   7        528.75        479.10       109.98 o
  14   0   7       1089.73       1254.08       172.65 o
  16   0   7      10549.91      11543.98       557.26 o
  20   0   7      21710.27      22556.36       925.26 o
  22   0   7       2593.78       2455.34        83.19 o
  24   0   7        311.34        435.09        43.64 o
  26   0   7        113.60        166.61        55.05 o
  28   0   7       3184.64       3246.15       137.83 o
  30   0   7       1952.67       2124.71       105.41 o
  32   0   7       3007.22       3289.48        90.87 o
  34   0   7       1632.82       1705.82        56.90 o
  36   0   7        179.04        175.46        21.01 o
   1   1   7      11731.15      10948.83       173.10 o
   2   1   7       2212.06       2335.25        76.79 o
   3   1   7       9501.97       8672.10       190.51 o
   4   1   7       5203.30       4671.85       133.66 o
   5   1   7      20614.64      19242.96       334.25 o
   6   1   7       2544.68       2775.81        99.98 o
   7   1   7      11283.38      11910.82       272.13 o
   8   1   7       6013.21       5886.85       151.50 o
   9   1   7      10969.05      12725.66       250.28 o
  10   1   7       1695.39       1860.13       117.06 o
  11   1   7      15141.97      14652.13      1141.37 o
  12   1   7        251.95        343.29        77.28 o
  13   1   7       9382.64       9838.93       406.84 o
  14   1   7        183.51        254.81        84.54 o
  15   1   7       7694.97       7072.22       698.45 o
  16   1   7       1252.58        925.60       116.70 o
  17   1   7       4884.08       4747.66       528.22 o
  18   1   7       1229.69       1364.09       143.01 o
  19   1   7       4333.58       4930.46       265.31 o
  20   1   7       1530.20       1519.50        49.89 o
  21   1   7       6187.38       6427.58        97.24 o
  22   1   7        506.37        587.90        29.28 o
  23   1   7       8329.73       8194.33       117.89 o
  24   1   7        101.58        125.24        26.89 o
  25   1   7       2092.32       2236.61        78.99 o
  26   1   7        245.73        267.41        38.08 o
  27   1   7       2846.86       2963.21        75.40 o
  28   1   7        233.04        288.20        31.13 o
  29   1   7        947.18        928.56        59.46 o
  30   1   7        372.51        394.53        32.04 o
  31   1   7        531.19        621.80        34.86 o
  32   1   7        521.12        497.44        30.97 o
  33   1   7       1407.02       1458.26        80.23 o
  34   1   7        225.75        245.47        22.32 o
  35   1   7       1318.47       1503.02        43.67 o
  36   1   7        115.94        104.02        23.46 o
  37   1   7        476.19        534.20        36.38 o
   1   2   7       5688.41       5218.45       175.22 o
   2   2   7       1755.09       1760.49        88.87 o
   3   2   7       8180.90       8512.22       204.84 o
   4   2   7       9135.82      11026.10       264.17 o
   5   2   7       2641.34       2693.40       131.83 o
   6   2   7      11091.82      10198.27       272.73 o
   7   2   7       1638.92       1819.82       111.74 o
   8   2   7       9375.81      10198.17       277.80 o
   9   2   7       3877.45       3800.03       195.66 o
  10   2   7       5916.10       5260.83       234.95 o
  11   2   7       5589.00       5142.81       233.40 o
  12   2   7        636.71        693.46        98.51 o
  13   2   7       5766.32       4850.73       363.42 o
  14   2   7        285.35        524.17       146.31 o
  15   2   7       3338.67       3575.27       325.37 o
  16   2   7       4937.45       5543.28       403.24 o
  17   2   7        346.56        624.05       152.19 o
  18   2   7       5321.99       4478.70        87.93 o
  19   2   7        101.18        117.97        21.26 o
  20   2   7       5940.19       6033.16       108.34 o
  21   2   7       1858.59       1523.42        54.23 o
  22   2   7       4478.88       4022.62       132.53 o
  23   2   7       1940.55       2196.44        68.26 o
  24   2   7        191.80        269.47        33.05 o
  25   2   7       1631.21       1479.33        54.13 o
  26   2   7        209.54        239.42        48.16 o
  27   2   7       2457.01       2420.45        64.20 o
  28   2   7       1103.08       1278.37        56.98 o
  29   2   7        278.13        296.99        36.08 o
  30   2   7        881.48        988.52        39.60 o
  31   2   7         64.74         77.88        41.61 o
  32   2   7       1791.49       1999.26        91.60 o
  33   2   7        325.45        364.56        42.81 o
  34   2   7        966.50       1041.01        60.86 o
  35   2   7        151.98        163.41        24.72 o
   1   3   7       1162.36       1128.57        89.06 o
   2   3   7       2485.79       2280.90       108.31 o
   3   3   7       1458.53       1721.34       112.04 o
   4   3   7       8501.21       7599.51       299.55 o
   5   3   7       7384.74       7559.61       246.92 o
   6   3   7       6096.17       7154.04       240.97 o
   7   3   7       2010.48       1824.10       120.24 o
   8   3   7      13177.45      11258.13       322.41 o
   9   3   7       2258.59       2394.49       141.93 o
  10   3   7       2634.71       2977.06       158.42 o
  11   3   7       2013.41       1906.26       187.48 o
  12   3   7        199.08        262.91        68.78 o
  13   3   7        204.48        256.97        24.21 o
  14   3   7        265.27        290.30        27.75 o
  15   3   7       1063.57       1166.35        53.87 o
  16   3   7       3721.93       3167.63        94.08 o
  17   3   7       2183.54       2217.97       125.89 o
  18   3   7       2610.03       2689.22        87.26 o
  19   3   7       1374.87       1306.19        61.44 o
  20   3   7       3486.99       3020.87        93.68 o
  21   3   7        880.14        927.60        75.64 o
  22   3   7       1534.40       1565.45        66.35 o
  23   3   7       1581.30       1656.67        87.58 o
  24   3   7        142.08        153.06        27.51 o
  25   3   7        646.85        593.34        35.23 o
  26   3   7         27.84         -3.14        35.43 o
  27   3   7        372.64        434.74        42.03 o
  28   3   7        756.71        768.03        46.46 o
  29   3   7        758.83        741.41        53.31 o
  30   3   7        417.43        423.56        45.88 o
  31   3   7        475.28        457.65        32.21 o
  32   3   7       1565.11       1382.21        92.70 o
  33   3   7         69.98        122.32        18.59 o
   1   4   7       3511.49       3620.56        57.36 o
   2   4   7        286.88        360.06        20.46 o
   3   4   7       5862.61       5074.35        67.06 o
   4   4   7       1498.57       1657.80        34.07 o
   5   4   7        779.60        936.18        26.05 o
   6   4   7       1337.06       1349.52        30.72 o
   7   4   7       1330.97       1200.90        31.81 o
   8   4   7       1210.86       1093.26        28.58 o
   9   4   7       3233.57       3372.58        56.40 o
  10   4   7        922.81       1032.26        84.73 o
  11   4   7       2755.50       2647.68        70.49 o
  12   4   7        278.48        261.61        25.71 o
  13   4   7       2588.88       2228.36        63.76 o
  14   4   7        241.51        217.40        30.36 o
  15   4   7       2319.70       2468.00        68.17 o
  16   4   7        306.41        280.52        36.67 o
  17   4   7        632.48        597.64        44.79 o
  18   4   7        927.50        987.20        59.99 o
  19   4   7        226.89        127.52        39.52 o
  20   4   7        601.55        566.07        36.44 o
  21   4   7       1073.32        917.72        43.07 o
  22   4   7        614.75        733.94        38.17 o
  23   4   7       1752.83       1799.97        67.72 o
  24   4   7         61.90        119.65        24.85 o
  25   4   7       1225.89        978.80        38.71 o
  26   4   7         41.83         57.58        27.12 o
  27   4   7       1055.66        952.84        33.93 o
  28   4   7         55.01         44.88        27.18 o
  29   4   7        123.65        106.58        14.69 o
  30   4   7        442.76        368.91        35.86 o
   1   5   7        224.96        286.03        23.34 o
   2   5   7       1029.64        916.55        29.12 o
   3   5   7        569.96        652.50        23.93 o
   4   5   7       2536.48       2543.40        47.42 o
   5   5   7        427.37        555.24        25.07 o
   6   5   7       2922.06       3192.77        54.66 o
   7   5   7        387.19        391.90        22.18 o
   8   5   7       2000.21       1689.15        41.90 o
   9   5   7        978.59        952.53        36.82 o
  10   5   7        978.16       1241.52        46.90 o
  11   5   7        590.93        657.31        37.29 o
  12   5   7        224.38        174.37        27.05 o
  13   5   7        517.44        571.33        34.38 o
  14   5   7        176.95        160.90        34.85 o
  15   5   7        276.59        266.90        51.08 o
  16   5   7       1331.02       1105.68        75.82 o
  17   5   7        491.38        536.38        58.62 o
  18   5   7       1083.45       1045.58        99.25 o
  19   5   7        345.56        367.71        37.41 o
  20   5   7       1078.35       1043.52        57.21 o
  21   5   7        133.46        167.36        28.80 o
  22   5   7        593.10        644.19        62.12 o
  23   5   7        148.31        161.22        58.23 o
  24   5   7          7.91         22.21        19.72 o
  25   5   7        156.25        146.53        19.88 o
  26   5   7         58.08         26.49        23.39 o
   1   6   7        585.20        657.88        21.34 o
   2   6   7        513.73        584.92        20.87 o
   3   6   7        933.23        839.74        23.20 o
   4   6   7       1198.28       1356.20        34.35 o
   5   6   7        637.03        598.55        24.40 o
   6   6   7        201.93        316.78        20.10 o
   7   6   7        358.65        401.42        23.52 o
   8   6   7        861.91        833.65        29.37 o
   9   6   7        738.53        879.83        35.76 o
  10   6   7        117.78        129.69        21.71 o
  11   6   7        591.25        511.65        27.73 o
  12   6   7         63.07        106.21        51.21 o
  13   6   7        504.99        444.60        33.26 o
  14   6   7        122.15        125.49        25.12 o
  15   6   7        370.84        353.80        29.18 o
  16   6   7        360.34        380.95        24.02 o
  17   6   7        217.61        183.22        17.42 o
  18   6   7        327.74        373.45        37.36 o
  19   6   7        143.75         86.88        17.14 o
   1   7   7        367.43        404.49        33.85 o
   2   7   7         24.60        -10.76        21.50 o
   3   7   7        623.68        703.98        40.70 o
   4   7   7         96.31         71.64        22.32 o
   0   0   8      39380.84      40089.85      1193.85 o
   2   0   8      11233.14      11347.58       335.29 o
   4   0   8       5001.85       4458.27       195.12 o
   6   0   8       2858.96       3024.06       231.52 o
   8   0   8       7135.40       7258.67       266.81 o
  10   0   8       4309.71       3620.76       245.03 o
  12   0   8      27473.40      24663.73       861.57 o
  16   0   8      17453.74      16801.58       721.45 o
  18   0   8       1874.44       1611.64       218.04 o
  20   0   8       3893.71       3635.85       103.37 o
  22   0   8       1180.35       1271.52        60.86 o
  24   0   8       7336.66       6782.34       163.74 o
  26   0   8       3371.58       3679.59       148.41 o
  28   0   8       3891.57       3805.99       106.40 o
  30   0   8       1894.36       2053.95        56.03 o
  32   0   8        340.98        376.16        80.04 o
  34   0   8         18.96         76.71        28.74 o
  36   0   8       2924.63       2710.76        92.80 o
   0   1   8       9958.65      11259.11       261.78 o
   1   1   8      18091.41      17549.16       323.50 o
   2   1   8        266.08        366.99        48.98 o
   3   1   8       3880.34       3099.78       112.82 o
   4   1   8       1024.37       1093.54        71.41 o
   5   1   8      12962.78      11584.23       281.54 o
   6   1   8         48.28        108.90        72.57 o
   7   1   8      10180.13       9826.39       260.61 o
   8   1   8        326.03        465.81        52.69 o
   9   1   8       1351.73        933.55        71.11 o
  10   1   8        814.89        686.30        71.21 o
  11   1   8      13807.29      12990.29       319.92 o
  12   1   8       2499.73       2501.09       131.42 o
  13   1   8       6147.46       5478.95       362.22 o
  14   1   8        217.34        227.06        73.62 o
  15   1   8       4703.57       4145.52       459.58 o
  16   1   8        572.03        613.73       128.80 o
  17   1   8       9709.04       9178.28       364.84 o
  18   1   8         13.10         40.87        28.09 o
  19   1   8       5979.83       5063.13        81.67 o
  20   1   8        876.84        990.04        34.03 o
  21   1   8       2187.08       1973.07        47.65 o
  22   1   8        736.92        690.17        27.50 o
  23   1   8       4082.66       4100.75        65.92 o
  24   1   8        709.63        688.20        37.92 o
  25   1   8       3603.99       3783.20        66.86 o
  26   1   8        133.26        176.99        27.23 o
  27   1   8        251.48        229.68        25.05 o
  28   1   8        480.67        530.40        34.62 o
  29   1   8       3479.19       3827.02        85.03 o
  30   1   8         50.21         16.99        23.08 o
  31   1   8       2059.46       2024.46        54.62 o
  32   1   8         26.30         46.45        22.32 o
  33   1   8        157.80        147.87        20.18 o
  34   1   8          6.60         25.18        14.60 o
  35   1   8        778.78        596.95        29.70 o
  36   1   8         95.71        119.55        24.55 o
   0   2   8      20776.40      20224.97       753.07 o
   1   2   8       2609.58       2488.09       158.64 o
   2   2   8       4646.64       4436.56       263.03 o
   3   2   8        204.36        206.33        64.57 o
   4   2   8       6153.45       6163.67       207.39 o
   5   2   8       9065.31       9677.28       336.13 o
   6   2   8        100.45         97.05        50.29 o
   7   2   8       6555.26       7014.22       228.14 o
   8   2   8       4489.76       4032.66       170.83 o
   9   2   8       2172.24       2532.00       137.63 o
  10   2   8       4687.10       4190.46       177.71 o
  11   2   8       1962.05       1952.76       124.72 o
  12   2   8       9341.96       9173.00       361.29 o
  13   2   8       3804.79       4382.62       352.55 o
  14   2   8       4326.90       3928.52       332.75 o
  15   2   8        373.88        632.19       146.72 o
  16   2   8       5973.59       5438.69       161.63 o
  17   2   8       2661.19       2565.85        60.68 o
  18   2   8       1470.76       1690.32        93.62 o
  19   2   8       1753.72       1749.87        58.01 o
  20   2   8       1561.57       1602.76        49.21 o
  21   2   8        744.20        861.61        36.83 o
  22   2   8        492.17        539.03        35.72 o
  23   2   8       1329.68       1272.80        42.94 o
  24   2   8       4188.48       3897.99        90.37 o
  25   2   8        911.06        845.25        50.69 o
  26   2   8       1235.68       1429.75        49.48 o
  27   2   8        203.70        189.03        26.80 o
  28   2   8       1028.60       1093.52        41.81 o
  29   2   8       1666.11       1885.46        53.35 o
  30   2   8       1003.66       1063.32        48.36 o
  31   2   8        415.28        571.34        52.93 o
  32   2   8        174.58        231.98        40.41 o
  33   2   8        311.04        295.96        25.29 o
  34   2   8         29.41         46.44        25.82 o
  35   2   8        144.01        204.69        25.61 o
   0   3   8      14511.28      16928.54       693.45 o
   1   3   8       3163.25       3535.95       338.36 o
   2   3   8       2291.13       2358.36       159.41 o
   3   3   8       2236.47       2096.28       157.36 o
   4   3   8       3621.78       3655.30       240.80 o
   5   3   8        919.34        784.45        89.74 o
   6   3   8        426.68        508.37        76.62 o
   7   3   8        788.02        777.82        88.72 o
   8   3   8        717.98        913.18        95.78 o
   9   3   8        403.18        334.78        71.86 o
  10   3   8       2454.16       2544.72        52.30 o
  11   3   8       2201.88       2221.65        49.63 o
  12   3   8       7187.70       6625.02       108.92 o
  13   3   8       3238.34       3410.73        62.15 o
  14   3   8       1019.14       1103.74        53.37 o
  15   3   8       1227.76       1014.99        51.40 o
  16   3   8       4122.12       3796.76       135.47 o
  17   3   8       1801.27       1553.49        83.84 o
  18   3   8        202.54        210.31        27.72 o
  19   3   8        455.59        391.86        27.70 o
  20   3   8       1354.82       1227.68        43.44 o
  21   3   8        313.74        246.89        28.97 o
  22   3   8        512.93        541.87        34.73 o
  23   3   8        786.39        793.56        39.13 o
  24   3   8       3132.27       3063.80       203.48 o
  25   3   8       1132.43       1164.90        56.87 o
  26   3   8        606.14        682.77        69.25 o
  27   3   8        826.35        839.25        43.66 o
  28   3   8       1647.44       1609.73        67.86 o
  29   3   8        765.14        841.38        52.66 o
  30   3   8        240.50        240.53        26.21 o
  31   3   8        108.84        127.19        20.74 o
  32   3   8         15.36         -4.29        35.08 o
   0   4   8         95.89        115.60        26.48 o
   1   4   8       3995.41       3491.12        53.02 o
   2   4   8       2932.96       2973.62        47.87 o
   3   4   8        422.01        520.21        21.84 o
   4   4   8       1643.88       1554.71        33.65 o
   5   4   8       5047.91       5330.44        66.20 o
   6   4   8       1105.05       1362.72        32.39 o
   7   4   8       6236.01       6268.44        86.56 o
   8   4   8         18.82         78.47        18.06 o
   9   4   8       1069.41       1327.80        34.24 o
  10   4   8        898.84        809.72        34.39 o
  11   4   8       3023.55       2990.57        88.83 o
  12   4   8        778.34        785.40        44.69 o
  13   4   8       1634.57       1490.32        66.14 o
  14   4   8       1842.56       1616.29       165.15 o
  15   4   8        584.73        731.79        67.22 o
  16   4   8        241.12        273.85        39.74 o
  17   4   8       3944.57       3633.73       135.37 o
  18   4   8        250.23        344.64        32.11 o
  19   4   8       1849.33       1937.40        72.43 o
  20   4   8        276.25        321.10        39.88 o
  21   4   8       1082.86       1153.89        43.22 o
  22   4   8         73.91         56.79        22.77 o
  23   4   8       1581.54       1462.71        54.19 o
  24   4   8        280.11        304.86        25.25 o
  25   4   8        287.53        178.49        20.88 o
  26   4   8        408.09        456.43        24.63 o
  27   4   8         36.51         69.81        18.77 o
  28   4   8        151.54        162.59        29.37 o
  29   4   8       1091.22       1132.92        53.98 o
   0   5   8       3003.44       3470.02        81.28 o
   1   5   8         78.59        174.83        23.04 o
   2   5   8       1558.25       1665.93        35.19 o
   3   5   8       1538.55       1601.23        32.59 o
   4   5   8       1386.63       1381.83        30.35 o
   5   5   8        499.47        628.85        22.18 o
   6   5   8         81.57        101.53        16.54 o
   7   5   8        417.62        403.44        22.58 o
   8   5   8        802.19        841.78        30.71 o
   9   5   8        363.07        315.53        26.01 o
  10   5   8        181.92        272.40        39.19 o
  11   5   8        267.49        422.77        41.94 o
  12   5   8       3884.81       3698.77       104.28 o
  13   5   8        581.12        699.91        47.37 o
  14   5   8        850.02        949.85        69.64 o
  15   5   8        228.81        306.95        44.03 o
  16   5   8       1287.48       1315.70        89.88 o
  17   5   8        189.46        206.16        38.94 o
  18   5   8        135.13        167.05        30.19 o
  19   5   8        204.86        256.65        43.11 o
  20   5   8        146.54        143.23        47.03 o
  21   5   8        344.91        247.27        41.73 o
  22   5   8        156.14        192.72        56.01 o
  23   5   8         97.82        129.72        21.51 o
  24   5   8       1142.65       1121.90        37.86 o
  25   5   8         56.32         80.89        24.26 o
   0   6   8       1088.78       1242.64        36.03 o
   1   6   8        148.54        154.53        14.46 o
   2   6   8        685.07        799.09        20.83 o
   3   6   8        781.71        844.30        24.86 o
   4   6   8        211.35        202.42        17.38 o
   5   6   8        698.44        697.76        22.49 o
   6   6   8         53.65         63.10        14.74 o
   7   6   8        884.11        888.85        26.62 o
   8   6   8        348.49        372.69        20.04 o
   9   6   8        111.50        156.23        15.87 o
  10   6   8        384.43        473.11        37.78 o
  11   6   8        415.96        392.02        24.56 o
  12   6   8        519.94        487.21        27.42 o
  13   6   8        445.01        470.54        24.78 o
  14   6   8        426.00        397.13        22.65 o
  15   6   8         85.63         95.65        16.41 o
  16   6   8        395.50        453.05        26.15 o
  17   6   8        559.63        471.08        30.43 o
   2   0   9       1436.55       1428.91       122.55 o
   4   0   9      34891.80      31914.02      1045.28 o
   6   0   9        811.07       1007.01       150.46 o
   8   0   9      30904.39      32523.74      1077.16 o
  10   0   9        674.51        596.81       128.80 o
  12   0   9        328.46        490.40       131.00 o
  18   0   9         30.07        124.36        33.68 o
  20   0   9      11652.62      11366.23       194.65 o
  22   0   9        918.49        953.77        42.78 o
  24   0   9        738.31        784.74        51.72 o
  26   0   9        838.35        942.09        71.52 o
  28   0   9       2615.13       2460.74        64.54 o
  30   0   9         10.17         40.34        22.39 o
  32   0   9       3684.84       3889.31       139.65 o
  34   0   9        188.79        222.62        43.25 o
   1   1   9       6520.73       6133.83       201.11 o
   2   1   9        328.88        273.20        56.86 o
   3   1   9      14532.10      16073.58       313.45 o
   4   1   9       2016.46       2066.52        99.39 o
   5   1   9       1769.23       1842.70       110.61 o
   6   1   9         70.31        139.81        48.16 o
   7   1   9       4122.59       4138.64       167.37 o
   8   1   9       2675.68       2538.63       131.99 o
   9   1   9      20048.21      18616.21       423.59 o
  10   1   9        244.71        215.72        59.75 o
  11   1   9       3481.05       3950.12       217.25 o
  12   1   9         18.91        160.96        73.04 o
  13   1   9       8325.16       8789.17       495.18 o
  14   1   9         39.78         37.11        65.47 o
  15   1   9       8114.74       7583.79       321.66 o
  16   1   9        598.80        629.33        29.45 o
  17   1   9       2008.63       1527.33        36.06 o
  18   1   9         58.99         64.72        19.32 o
  19   1   9       2828.23       2762.80        47.91 o
  20   1   9       4324.07       4125.57        73.27 o
  21   1   9       3165.43       3131.35        56.08 o
  22   1   9        255.67        287.41        22.24 o
  23   1   9        814.65        808.36        35.35 o
  24   1   9        103.32        129.75        20.21 o
  25   1   9       2914.43       3206.86        60.26 o
  26   1   9        148.05        198.49        19.92 o
  27   1   9       3561.41       3675.14        72.83 o
  28   1   9        190.99        200.82        22.72 o
  29   1   9        115.69        105.93        28.54 o
  30   1   9         67.49         82.73        22.09 o
  31   1   9        390.69        440.34        23.18 o
  32   1   9        118.01        142.03        15.97 o
  33   1   9       2035.35       2005.76        37.78 o
  34   1   9         25.92         55.01        15.19 o
  35   1   9         18.33         -2.78        22.56 o
   1   2   9       4265.11       4449.51       225.68 o
   2   2   9        133.73        166.26        65.41 o
   3   2   9       5683.60       5758.39       261.28 o
   4   2   9      14317.99      13607.95       346.91 o
   5   2   9        749.24        804.88       105.54 o
   6   2   9       1664.28       1709.05       143.69 o
   7   2   9        362.34        447.38        89.39 o
   8   2   9      13705.79      14373.49       460.71 o
   9   2   9       3642.70       3678.85       219.93 o
  10   2   9        312.79        209.85       145.68 o
  11   2   9       1007.23        952.81       123.72 o
  12   2   9        576.30        572.95        99.34 o
  13   2   9       2051.46       1888.64       108.24 o
  14   2   9        227.45        192.11        22.21 o
  15   2   9       1344.48       1172.29        36.93 o
  16   2   9       6060.08       5844.78       136.24 o
  17   2   9         70.63        140.62        22.52 o
  18   2   9         94.99         81.90        31.28 o
  19   2   9        481.69        420.21        31.51 o
  20   2   9       5570.78       5656.19       114.34 o
  21   2   9       1393.75       1242.89        50.67 o
  22   2   9        765.17        774.36        72.55 o
  23   2   9        243.94        387.90        34.37 o
  24   2   9        547.66        625.91        31.44 o
  25   2   9       2387.23       2747.56        59.39 o
  26   2   9        108.34        116.71        30.25 o
  27   2   9       1019.49       1104.45        48.42 o
  28   2   9       1022.87        866.17        37.02 o
  29   2   9        155.78        179.59        30.08 o
  30   2   9          8.24         17.10        22.33 o
  31   2   9        177.99        221.60        49.50 o
  32   2   9       2350.16       2476.89        92.15 o
  33   2   9        299.44        328.83        23.58 o
  34   2   9        167.89        158.57        25.83 o
   1   3   9       1355.75       1146.79       128.32 o
   2   3   9       1754.92       1967.03       224.98 o
   3   3   9       4658.65       4969.75       357.04 o
   4   3   9       9421.74       9238.36       121.78 o
   5   3   9       1578.60       1720.57        34.43 o
   6   3   9        445.14        691.76        28.89 o
   7   3   9       2721.48       2763.33        42.35 o
   8   3   9       8080.33       7169.04        80.98 o
   9   3   9       4689.07       4280.82        65.48 o
  10   3   9        156.93        205.48        19.64 o
  11   3   9       1002.27       1004.72        37.01 o
  12   3   9        590.70        502.56        28.47 o
  13   3   9       1105.79       1060.61        33.96 o
  14   3   9        626.13        805.34        34.59 o
  15   3   9       1195.55        897.91        43.54 o
  16   3   9       3912.86       3514.14       101.09 o
  17   3   9        939.05        727.98        63.58 o
  18   3   9       1045.19       1206.93       121.69 o
  19   3   9        576.67        564.80        38.73 o
  20   3   9       5390.24       4897.63       128.36 o
  21   3   9       1265.11       1467.86        63.50 o
  22   3   9         74.02         57.31        32.32 o
  23   3   9        335.50        280.58        58.47 o
  24   3   9        619.79        558.28        41.98 o
  25   3   9        626.79        711.19        43.30 o
  26   3   9        415.39        493.15        52.93 o
  27   3   9        451.77        387.88        30.99 o
  28   3   9        739.64        664.78        46.23 o
  29   3   9         76.49         83.36        16.91 o
  30   3   9        477.72        551.43        43.23 o
  31   3   9        515.70        581.83        40.34 o
   1   4   9       2326.22       2440.78        40.60 o
   2   4   9        935.46        767.65        24.48 o
   3   4   9       3997.67       3756.49        56.66 o
   4   4   9        822.74        735.40        25.62 o
   5   4   9         65.40         57.00        16.99 o
   6   4   9       1447.38       1437.58        33.34 o
   7   4   9         76.81         71.39        18.43 o
   8   4   9        332.80        505.59        25.34 o
   9   4   9       4836.92       5106.44        82.77 o
  10   4   9       1009.70       1280.40        37.60 o
  11   4   9       1802.41       1819.95        59.00 o
  12   4   9         34.59         70.73        31.31 o
  13   4   9       2461.87       2206.95        94.12 o
  14   4   9         17.67         18.02        25.19 o
  15   4   9       2773.03       2723.21        68.83 o
  16   4   9        180.34        171.18        35.45 o
  17   4   9         44.68         48.82        31.16 o
  18   4   9        329.29        288.68        35.64 o
  19   4   9        377.46        384.67        37.43 o
  20   4   9        477.36        488.15        38.14 o
  21   4   9       1612.69       1647.60        60.82 o
  22   4   9        619.87        736.53        41.03 o
  23   4   9        407.74        418.36        36.98 o
  24   4   9         54.13         76.63        21.93 o
  25   4   9       1849.31       1937.68        79.60 o
  26   4   9          8.72         52.58        31.30 o
  27   4   9        655.18        711.94        45.18 o
  28   4   9         58.09        -12.19        22.27 o
   1   5   9        256.20        355.20        20.00 o
   2   5   9        311.84        321.86        17.76 o
   3   5   9         57.57         64.58        16.08 o
   4   5   9       3562.74       3513.81        49.66 o
   5   5   9       1452.03       1901.73        46.50 o
   6   5   9        345.30        399.22        20.34 o
   7   5   9        745.73        837.96        28.41 o
   8   5   9       3411.53       3176.92        65.04 o
   9   5   9         55.81        108.97        26.16 o
  10   5   9         38.03        -11.54        86.82 o
  11   5   9        884.93        892.17        50.54 o
  12   5   9         44.84        113.05        25.42 o
  13   5   9        417.86        347.60        28.95 o
  14   5   9        275.61        367.50        33.08 o
  15   5   9        141.68        123.26        23.46 o
  16   5   9       1770.56       1675.77        50.12 o
  17   5   9        604.50        715.76        31.30 o
  18   5   9        190.36        312.70        30.35 o
  19   5   9        212.31        269.47        27.10 o
  20   5   9       1887.61       1750.46        53.97 o
  21   5   9        125.36        192.35        23.01 o
  22   5   9         20.23         42.21        17.41 o
  23   5   9        148.95        179.47        20.18 o
   1   6   9        104.07        123.48        13.39 o
   2   6   9        293.82        273.71        15.21 o
   3   6   9        984.90        827.05        23.25 o
   4   6   9        337.81        416.03        18.25 o
   5   6   9        100.10         81.70        13.40 o
   6   6   9        765.96        851.02        24.03 o
   7   6   9         49.99         25.26        13.86 o
   8   6   9        381.65        326.12        22.73 o
   9   6   9        631.00        623.36        34.67 o
  10   6   9       1005.40       1193.54        66.28 o
  11   6   9        141.42        142.10        17.03 o
  12   6   9        120.36         67.13        12.91 o
  13   6   9        441.79        479.85        27.68 o
  14   6   9         84.46         96.82        18.40 o
  15   6   9        284.02        272.15        27.94 o
   0   0  10      31363.93      30361.06      1035.43 o
   2   0  10        684.45        961.35       118.09 o
   4   0  10      18074.31      17758.08       709.81 o
   6   0  10        195.52        244.18       109.44 o
   8   0  10       5269.79       5074.28       345.82 o
  10   0  10       4480.83       5555.32       372.19 o
  12   0  10      18489.59      19868.42       816.26 o
  14   0  10       1480.04       1865.30        67.31 o
  16   0  10      13946.41      13852.17       283.27 o
  18   0  10        146.73         91.35        32.98 o
  20   0  10       2181.90       2413.60        84.76 o
  22   0  10       1675.95       1998.33        60.15 o
  24   0  10       8648.57       8490.64       133.55 o
  26   0  10        551.40        685.77        40.49 o
  28   0  10       3946.17       4355.65        89.93 o
  30   0  10        254.84        183.03        28.30 o
  32   0  10        103.24         78.09        20.64 o
  34   0  10        894.80        765.23        44.02 o
   0   1  10       1406.79       1224.13       179.55 o
   1   1  10       9427.42       9914.13       284.25 o
   2   1  10       1351.44       1363.96       104.68 o
   3   1  10         60.69         97.57        48.92 o
   4   1  10        733.74        908.27       145.91 o
   5   1  10      11062.91      10980.31       369.09 o
   6   1  10        383.09        398.02        79.75 o
   7   1  10       4785.49       5187.36       363.01 o
   8   1  10       1102.34        965.65       163.45 o
   9   1  10        679.27        851.03       164.12 o
  10   1  10        328.99        240.17       119.83 o
  11   1  10       7150.42       6502.25       429.11 o
  12   1  10       1234.23        979.25       174.48 o
  13   1  10       6353.54       5866.89       114.19 o
  14   1  10        524.06        525.99        24.85 o
  15   1  10        866.89       1034.90        46.76 o
  16   1  10       1770.08       1703.90        40.24 o
  17   1  10       7571.49       8255.14       108.57 o
  18   1  10        156.71        194.97        23.82 o
  19   1  10       2289.76       2097.74        50.06 o
  20   1  10         23.60         59.34        22.51 o
  21   1  10       1315.51       1490.54        42.32 o
  22   1  10        268.30        275.72        25.22 o
  23   1  10       2053.02       2237.40        51.35 o
  24   1  10        414.07        418.16        24.17 o
  25   1  10       1643.11       1735.83        38.40 o
  26   1  10        181.32        219.62        18.94 o
  27   1  10        773.43        766.56        27.24 o
  28   1  10        297.67        319.13        23.38 o
  29   1  10       2844.37       3081.24        52.45 o
  30   1  10         57.41        107.08        16.49 o
  31   1  10        140.45        172.18        15.43 o
  32   1  10         16.45         40.68        12.36 o
  33   1  10        922.32        866.53        27.58 o
  34   1  10         16.61         37.84        22.63 o
   0   2  10      12723.31      11713.51       583.90 o
   1   2  10        958.38       1022.89       122.09 o
   2   2  10        311.69        460.11        90.37 o
   3   2  10       1595.23       1509.56       143.27 o
   4   2  10       3933.18       4025.48       325.18 o
   5   2  10       4732.04       4325.35       341.33 o
   6   2  10        175.19        130.11        97.11 o
   7   2  10       3732.13       3673.72       219.17 o
   8   2  10       2213.82       1952.68       166.43 o
   9   2  10       1277.87       1291.81        54.04 o
  10   2  10       1276.59       1442.37        48.98 o
  11   2  10       2153.50       1878.99        50.83 o
  12   2  10       9428.75       9757.76       119.61 o
  13   2  10        545.24        460.45        25.08 o
  14   2  10        158.34        204.15        21.15 o
  15   2  10        702.76        610.89        27.13 o
  16   2  10       6760.47       6348.59        89.89 o
  17   2  10       2501.19       2531.74        50.08 o
  18   2  10        306.09        225.03        24.81 o
  19   2  10       1821.08       1650.15        44.45 o
  20   2  10        450.92        379.29        31.31 o
  21   2  10       2901.08       2993.54        60.82 o
  22   2  10        361.80        567.63        48.32 o
  23   2  10        427.40        501.58        34.69 o
  24   2  10       3393.59       3398.61        79.98 o
  25   2  10        147.76        161.19        26.93 o
  26   2  10        146.83        236.05        26.89 o
  27   2  10        340.71        335.02        27.49 o
  28   2  10       2210.33       2377.68        84.76 o
  29   2  10        912.85        866.97        31.22 o
  30   2  10        180.58        160.36        33.99 o
  31   2  10        392.52        373.25        26.28 o
  32   2  10         11.11         35.82        13.47 o
   0   3  10      11656.33      11047.16       202.46 o
   1   3  10       2980.36       3539.40        54.92 o
   2   3  10       4248.37       3804.56        57.29 o
   3   3  10        433.29        530.92        21.12 o
   4   3  10       1885.19       1724.91        33.85 o
   5   3  10        428.01        354.08        17.65 o
   6   3  10         55.42         48.15        14.13 o
   7   3  10        448.40        561.77        20.41 o
   8   3  10       1539.16       1132.13        30.50 o
   9   3  10        242.91        207.65        17.09 o
  10   3  10       1034.45       1029.22        33.47 o
  11   3  10       4043.33       3723.48        60.00 o
  12   3  10       3751.04       3450.56        62.22 o
  13   3  10       1472.44       1330.71        38.16 o
  14   3  10        848.94        655.47        32.43 o
  15   3  10        385.06        383.07        33.11 o
  16   3  10       4284.07       4258.65        93.00 o
  17   3  10       1882.32       1988.65        74.66 o
  18   3  10         70.05        151.50        34.74 o
  19   3  10         96.70        133.14        34.03 o
  20   3  10        142.25        119.87        33.51 o
  21   3  10        121.07        196.39        33.62 o
  22   3  10        733.30        711.83        45.25 o
  23   3  10        793.55        733.60        36.13 o
  24   3  10       1640.94       1649.62        58.45 o
  25   3  10        626.46        814.78        63.32 o
  26   3  10        714.75        668.05        54.93 o
  27   3  10         60.41        108.68        35.54 o
  28   3  10        711.85        658.26        32.91 o
  29   3  10        955.77       1063.74        74.57 o
  30   3  10          3.23         -3.68        21.85 o
   0   4  10        517.57        435.49        29.96 o
   1   4  10       1769.14       1797.64        33.18 o
   2   4  10        378.68        423.79        20.84 o
   3   4  10       1423.41       1335.80        30.45 o
   4   4  10        398.46        556.46        22.81 o
   5   4  10       4042.47       3923.93        55.17 o
   6   4  10         98.21        174.84        17.94 o
   7   4  10       2311.07       2360.80        47.10 o
   8   4  10        230.65        222.92        21.08 o
   9   4  10        938.29        829.53        28.84 o
  10   4  10        284.45        392.37        22.83 o
  11   4  10       1495.34       1256.61        35.73 o
  12   4  10       1721.46       1837.51        50.36 o
  13   4  10        575.65        328.15        30.81 o
  14   4  10       1713.16       1940.06        61.87 o
  15   4  10        324.38        335.40        25.91 o
  16   4  10        312.42        404.00        40.99 o
  17   4  10       2642.85       2402.95        61.44 o
  18   4  10        117.28        134.52        36.40 o
  19   4  10        988.61        828.92        42.66 o
  20   4  10         29.68         57.73        26.39 o
  21   4  10       1234.66       1247.32        48.73 o
  22   4  10         25.74         32.70        33.11 o
  23   4  10        537.83        591.06        47.87 o
  24   4  10        268.69        244.03        38.28 o
  25   4  10        129.89        145.27        32.96 o
  26   4  10        180.60        126.45        27.62 o
  27   4  10        114.06        152.55        24.50 o
   0   5  10       3899.90       3617.45        71.20 o
   1   5  10        154.04        351.41        22.28 o
   2   5  10        347.48        366.81        18.11 o
   3   5  10        713.39        931.16        23.47 o
   4   5  10       1489.49       1514.08        30.93 o
   5   5  10        436.75        644.83        23.66 o
   6   5  10          1.92         11.22        16.07 o
   7   5  10        166.07        116.57        16.68 o
   8   5  10        321.15        273.55        18.39 o
   9   5  10        664.38        778.48        35.34 o
  10   5  10        527.87        456.40        38.75 o
  11   5  10         69.84         68.14        22.45 o
  12   5  10       1990.67       1858.16        52.78 o
  13   5  10        216.45        216.16        23.41 o
  14   5  10        162.60        163.41        21.44 o
  15   5  10        406.93        453.21        26.25 o
  16   5  10        766.29        749.27        30.25 o
  17   5  10         17.99          8.80        20.70 o
  18   5  10          5.33         31.39        19.30 o
  19   5  10        547.85        630.81        30.34 o
  20   5  10         88.15         61.10        14.42 o
  21   5  10         95.84         74.21        25.23 o
  22   5  10        307.18        328.38        30.22 o
   0   6  10         43.47         16.31        16.75 o
   1   6  10        369.87        360.35        22.35 o
   2   6  10        552.93        655.34        24.94 o
   3   6  10         65.09         75.15        12.30 o
   4   6  10         46.53         55.07        21.12 o
   5   6  10       1025.06        804.63        25.61 o
   6   6  10          9.97         66.14        14.84 o
   7   6  10        499.61        532.57        24.51 o
   8   6  10        149.27        125.86        16.82 o
   9   6  10        232.16        255.44        33.46 o
  10   6  10        866.50        893.02        39.56 o
  11   6  10        429.36        276.18        30.27 o
  12   6  10         89.82         76.60        22.51 o
  13   6  10        347.74        322.32        29.62 o
   2   0  11       1180.80       1562.73       199.55 o
   4   0  11       9790.17       8639.22       476.58 o
   6   0  11       6863.59       7536.79       445.53 o
   8   0  11      17670.61      14467.12       670.41 o
  10   0  11       3824.93       3109.04        94.11 o
  12   0  11        710.95        749.60        38.23 o
  14   0  11       1369.50       1329.74        63.43 o
  16   0  11       4427.83       3881.73       112.68 o
  18   0  11       2723.96       2695.63        91.09 o
  20   0  11       9180.44       9110.38       144.07 o
  22   0  11        488.72        574.16        33.55 o
  24   0  11       1397.63       1576.32        49.66 o
  26   0  11       1271.73       1340.67        45.73 o
  28   0  11        355.65        377.20        27.14 o
  30   0  11       1558.88       1439.71        39.75 o
  32   0  11       1852.84       1930.02        77.07 o
   1   1  11       6632.06       6453.67       293.42 o
   2   1  11        130.43        118.66        54.30 o
   3   1  11       8526.86       7517.79       462.59 o
   4   1  11        338.87        330.91       124.05 o
   5   1  11       3076.35       2968.72       286.52 o
   6   1  11       1914.30       2273.47       247.40 o
   7   1  11       3952.65       3789.04       329.83 o
   8   1  11       1024.25        817.32       166.52 o
   9   1  11       6081.11       5710.93        95.56 o
  10   1  11        643.83        705.10        26.15 o
  11   1  11       1507.47       1713.05        39.00 o
  12   1  11        237.75        298.87        24.58 o
  13   1  11       8154.47       7633.42       111.59 o
  14   1  11       1950.58       1917.76        47.29 o
  15   1  11       3945.11       3336.80        64.62 o
  16   1  11       1019.56        947.50        36.01 o
  17   1  11       3366.54       3348.31        65.61 o
  18   1  11        770.54        699.63        32.56 o
  19   1  11       1887.00       2053.74        50.14 o
  20   1  11        258.32        279.66        26.25 o
  21   1  11       3239.87       3042.48        61.58 o
  22   1  11        350.87        389.89        24.47 o
  23   1  11       1410.96       1556.59        37.85 o
  24   1  11         38.82         93.23        19.26 o
  25   1  11       4728.03       4780.27        75.53 o
  26   1  11         37.13         59.50        20.10 o
  27   1  11        817.59        753.96        24.12 o
  28   1  11         26.45         47.92        16.26 o
  29   1  11        564.78        440.91        21.33 o
  30   1  11        276.01        319.65        16.76 o
  31   1  11        899.69        877.28        25.28 o
  32   1  11         39.88         42.62        16.70 o
   1   2  11       2697.40       2973.64        64.73 o
   2   2  11        147.28        177.01        20.05 o
   3   2  11       1925.86       1856.89        49.15 o
   4   2  11       5232.04       5203.57        69.21 o
   5   2  11       1321.04       1213.62        25.13 o
   6   2  11       1665.64       1804.36        36.56 o
   7   2  11        580.80        453.11        25.61 o
   8   2  11       7182.38       7010.64        87.46 o
   9   2  11       1431.35       1469.85        40.96 o
  10   2  11        497.76        543.81        28.37 o
  11   2  11       3608.60       3764.28        62.11 o
  12   2  11        330.95        380.29        26.49 o
  13   2  11       3117.04       3218.99        57.29 o
  14   2  11        825.52        749.70        29.46 o
  15   2  11       1403.24       1301.37        36.40 o
  16   2  11       2884.57       2601.29        47.25 o
  17   2  11        127.73        154.26        19.90 o
  18   2  11       1019.64        945.41        29.46 o
  19   2  11       1633.08       1362.79        36.73 o
  20   2  11       3110.17       3157.09        61.87 o
  21   2  11         96.12        115.76        29.17 o
  22   2  11        377.63        493.71        39.13 o
  23   2  11        482.12        424.65        44.84 o
  24   2  11        792.64       1020.04        41.46 o
  25   2  11        644.94        804.24        30.80 o
  26   2  11        859.49        854.53        42.23 o
  27   2  11        264.51        340.49        31.46 o
  28   2  11        180.10        196.70        19.38 o
  29   2  11        265.97        267.83        15.34 o
  30   2  11        317.19        298.79        19.37 o
  31   2  11         23.24         55.06        17.15 o
   1   3  11        846.80        801.68        28.97 o
   2   3  11        431.77        457.88        21.09 o
   3   3  11       1387.99       1287.87        30.33 o
   4   3  11       1858.75       1854.66        35.71 o
   5   3  11        884.03       1041.60        27.89 o
   6   3  11       4836.11       4801.38        67.67 o
   7   3  11        812.46       1026.60        42.19 o
   8   3  11       3742.61       3921.70        54.93 o
   9   3  11       2389.47       2509.40        44.86 o
  10   3  11       2244.33       2083.00        52.87 o
  11   3  11        184.09        132.65        22.48 o
  12   3  11        256.15        304.77        22.56 o
  13   3  11        286.52        346.35        32.38 o
  14   3  11       1724.58       1548.55        53.74 o
  15   3  11        764.02        732.22        39.43 o
  16   3  11       1211.85       1301.20        51.43 o
  17   3  11        310.14        381.12        33.89 o
  18   3  11       1891.81       1826.44        69.32 o
  19   3  11        822.67       1034.09        43.66 o
  20   3  11        781.51        801.68        39.91 o
  21   3  11       1064.18       1215.68       151.95 o
  22   3  11        968.23       1073.52        63.34 o
  23   3  11         72.63         78.12        50.56 o
  24   3  11        526.15        577.47        78.23 o
  25   3  11        507.20        467.02        70.32 o
  26   3  11        220.09        275.77        41.94 o
  27   3  11        216.58        167.75        21.05 o
  28   3  11        205.25        203.49        19.90 o
  29   3  11         84.54        101.64        24.87 o
   1   4  11       1885.53       1928.99        36.77 o
   2   4  11        216.49        323.40        20.35 o
   3   4  11       1680.31       1685.81        34.06 o
   4   4  11       1160.00       1258.20        29.70 o
   5   4  11        431.45        370.43        21.30 o
   6   4  11        553.12        644.95        26.18 o
   7   4  11        910.34        717.54        30.50 o
   8   4  11        871.23        905.14        32.06 o
   9   4  11       2109.53       1883.67        44.57 o
  10   4  11        641.90        691.03        29.14 o
  11   4  11       1347.86       1351.39        47.41 o
  12   4  11         15.66         34.97        23.82 o
  13   4  11       2691.66       2811.40        76.46 o
  14   4  11         34.66         73.27        19.59 o
  15   4  11        999.72        698.02        38.80 o
  16   4  11        214.24        122.12        26.27 o
  17   4  11        754.70        785.65        53.28 o
  18   4  11        258.60        314.77        23.87 o
  19   4  11        912.73        749.25        32.05 o
  20   4  11        594.81        610.92        37.52 o
  21   4  11        384.13        421.00        47.33 o
  22   4  11        524.37        545.39        48.16 o
  23   4  11        503.02        523.06        43.50 o
  24   4  11          3.16         44.90        26.07 o
  25   4  11       1031.00       1157.62        54.09 o
   1   5  11        425.12        502.49        21.18 o
   2   5  11        488.65        533.59        22.79 o
   3   5  11        105.71         80.98        18.87 o
   4   5  11       1556.25       1400.98        30.41 o
   5   5  11        435.03        523.80        22.90 o
   6   5  11       1150.39       1150.15        29.25 o
   7   5  11        162.75        235.94        18.55 o
   8   5  11       1364.50       1484.40        40.94 o
   9   5  11         89.25         54.95        21.12 o
  10   5  11        322.65        258.43        27.73 o
  11   5  11        255.14        276.99        29.14 o
  12   5  11        154.61        199.36        22.11 o
  13   5  11         22.43         39.68        15.53 o
  14   5  11        186.74        175.43        17.07 o
  15   5  11        111.88        154.30        16.62 o
  16   5  11        256.35        296.62        19.98 o
  17   5  11        133.56        209.36        18.90 o
  18   5  11        835.27        674.61        23.90 o
  19   5  11        228.91        277.95        20.54 o
   1   6  11        438.20        432.55        21.96 o
   2   6  11        336.66        418.52        21.79 o
   3   6  11        619.96        634.11        30.69 o
   4   6  11        255.98        316.18        24.11 o
   5   6  11         58.94         92.69        18.92 o
   6   6  11        798.66        791.18        31.65 o
   7   6  11        116.08         97.92        17.12 o
   8   6  11         76.25         64.83        16.48 o
   9   6  11        477.05        320.25        29.50 o
   0   0  12       8117.24       8393.02       491.99 o
   2   0  12      12287.26      12242.42       337.50 o
   4   0  12       6119.36       6412.86       103.50 o
   6   0  12        584.90        507.16        31.13 o
   8   0  12       1410.34       1516.34        45.24 o
  10   0  12       4389.06       4116.62        80.72 o
  12   0  12       2102.30       2008.67        53.16 o
  14   0  12       4182.81       3607.03        74.99 o
  16   0  12       3425.45       3692.35        76.93 o
  18   0  12        388.81        367.16        30.39 o
  20   0  12         54.33        108.87        25.85 o
  22   0  12       2306.92       2329.84        57.09 o
  24   0  12        758.09        923.71        42.91 o
  26   0  12       2650.43       2790.19        81.90 o
  28   0  12       1584.70       1667.04        56.47 o
  30   0  12        245.72        215.98        22.92 o
   0   1  12         83.33        110.05        26.83 o
   1   1  12       3487.25       3498.28        52.90 o
   2   1  12       1047.36       1036.25        24.81 o
   3   1  12       6755.44       6779.79        73.69 o
   4   1  12        277.19        306.02        17.96 o
   5   1  12       4791.79       5205.89        75.12 o
   6   1  12          8.82         44.04        17.68 o
   7   1  12       2266.25       2260.37        38.77 o
   8   1  12        172.59        208.42        17.41 o
   9   1  12       2628.55       2509.91        44.61 o
  10   1  12       1067.33       1072.42        32.42 o
  11   1  12       3438.80       3518.86        66.09 o
  12   1  12        401.43        394.25        29.98 o
  13   1  12        806.40        825.36        33.62 o
  14   1  12       2132.00       2073.36        50.33 o
  15   1  12       2349.12       2338.29        53.43 o
  16   1  12        275.67        315.45        26.70 o
  17   1  12       2754.02       2713.40        57.99 o
  18   1  12         17.91         20.60        27.22 o
  19   1  12        750.35        776.41        33.94 o
  20   1  12         53.85         62.40        23.92 o
  21   1  12       2435.46       2356.01        52.38 o
  22   1  12        154.38        166.54        21.25 o
  23   1  12       1159.05       1076.44        29.33 o
  24   1  12         75.98        112.70        18.35 o
  25   1  12        801.36        688.34        28.49 o
  26   1  12        293.67        322.97        23.96 o
  27   1  12       1191.65       1237.75        35.44 o
  28   1  12         86.75        120.81        25.54 o
  29   1  12        914.49       1005.45        47.03 o
  30   1  12         56.01         52.50        19.30 o
  31   1  12        212.00        262.84        29.78 o
   0   2  12       7144.28       7678.92       100.76 o
   1   2  12         50.72         98.45        14.43 o
   2   2  12       4705.92       4695.98        55.13 o
   3   2  12       2158.76       1960.14        32.70 o
   4   2  12       1884.88       1998.21        34.89 o
   5   2  12       1785.50       1946.75        38.85 o
   6   2  12         15.12         23.38        17.91 o
   7   2  12       1252.65       1379.69        33.45 o
   8   2  12        501.55        613.76        23.15 o
   9   2  12       2114.54       1967.64        37.38 o
  10   2  12       3522.84       3125.72        48.34 o
  11   2  12        103.92         84.66        20.74 o
  12   2  12       1865.41       1666.84        40.69 o
  13   2  12        495.37        483.86        29.07 o
  14   2  12       2214.90       2199.30        47.18 o
  15   2  12       1618.58       1457.46        38.73 o
  16   2  12       2025.80       2135.24        46.12 o
  17   2  12        918.75       1005.87        32.61 o
  18   2  12        127.27        172.93        21.08 o
  19   2  12       1407.07       1570.60        38.14 o
  20   2  12         43.40         49.93        18.90 o
  21   2  12        746.95        783.87        29.58 o
  22   2  12       1328.25       1303.77        57.98 o
  23   2  12         26.81         39.46        19.21 o
  24   2  12        924.18       1020.15        32.33 o
  25   2  12        147.06        121.77        20.28 o
  26   2  12       1378.87       1392.22        34.16 o
  27   2  12        499.24        376.52        17.10 o
  28   2  12        713.41        821.03        22.20 o
  29   2  12        200.69        254.88        23.22 o
   0   3  12        947.32        820.37        35.35 o
   1   3  12       2559.80       2381.59        44.15 o
   2   3  12       3189.51       3023.72        50.35 o
   3   3  12        449.71        461.68        21.43 o
   4   3  12        728.64        728.57        26.24 o
   5   3  12       2153.37       2399.68        41.22 o
   6   3  12         29.06         29.61        14.64 o
   7   3  12        321.77        270.92        17.32 o
   8   3  12        511.16        466.91        20.45 o
   9   3  12        506.28        490.86        22.52 o
  10   3  12       4150.75       3880.85        81.47 o
  11   3  12       1059.28       1161.46        36.51 o
  12   3  12       1119.45       1319.36        44.06 o
  13   3  12       1085.52       1243.60        61.66 o
  14   3  12       3412.47       3233.74        80.26 o
  15   3  12        375.42        499.81        30.11 o
  16   3  12       1332.48       1143.62        39.62 o
  17   3  12       1309.61       1214.22       115.37 o
  18   3  12        156.49        115.46        32.80 o
  19   3  12         28.75         42.02        30.08 o
  20   3  12         94.62        226.65        50.26 o
  21   3  12        437.22        272.65        31.96 o
  22   3  12        838.58        859.08        50.79 o
  23   3  12        455.94        419.94        31.34 o
  24   3  12        424.14        445.04        29.01 o
  25   3  12         98.26         71.55        12.91 o
  26   3  12       1188.13       1221.16        39.13 o
  27   3  12        218.92        238.51        28.09 o
   0   4  12       1119.30       1272.14        41.77 o
   1   4  12        219.67        187.44        17.96 o
   2   4  12        287.27        543.02        22.49 o
   3   4  12       1974.17       1817.97        37.32 o
   4   4  12        288.74        306.11        21.66 o
   5   4  12       1522.99       1592.80        41.14 o
   6   4  12         80.43        134.89        21.63 o
   7   4  12       1470.60       1808.10        60.47 o
   8   4  12        369.56        405.12        24.23 o
   9   4  12       1829.43       1610.27        39.19 o
  10   4  12        275.33        223.53        22.77 o
  11   4  12        487.35        303.07        23.84 o
  12   4  12        570.93        426.35        25.67 o
  13   4  12         26.03         48.70        18.45 o
  14   4  12        105.21        102.22        20.42 o
  15   4  12       1279.69       1276.99        40.58 o
  16   4  12        450.30        455.46        30.64 o
  17   4  12        842.87        974.22        83.71 o
  18   4  12         34.07        104.37        23.76 o
  19   4  12       1316.05       1257.23        72.68 o
  20   4  12          2.33         36.08        32.02 o
  21   4  12        928.01       1033.88        58.31 o
  22   4  12         15.00         30.66        26.76 o
  23   4  12        169.01         95.38        25.34 o
   0   5  12       1003.29        901.13        64.03 o
   1   5  12        266.08        307.18        26.05 o
   2   5  12       1339.64       1322.72        33.76 o
   3   5  12        180.84        261.58        21.04 o
   4   5  12        158.34        249.33        20.13 o
   5   5  12        374.96        470.22        22.75 o
   6   5  12         46.44         65.80        17.60 o
   7   5  12        392.39        431.72        23.01 o
   8   5  12         66.03         24.27        16.88 o
   9   5  12        217.57        215.69        18.51 o
  10   5  12       1270.14       1133.29        35.51 o
  11   5  12        276.25        417.84        26.57 o
  12   5  12        687.54        699.55        20.30 o
  13   5  12        532.57        644.84        21.58 o
  14   5  12       1004.67        936.65        36.53 o
  15   5  12        161.03        239.51        16.18 o
  16   5  12        244.22        203.50        18.48 o
  17   5  12         88.89        132.24        23.80 o
   2   0  13       4297.23       3766.24       106.99 o
   4   0  13        178.16        278.94        41.81 o
   6   0  13       9038.29       9093.84       126.97 o
   8   0  13       3595.89       3363.47        82.47 o
  10   0  13       3573.29       3699.08        88.72 o
  12   0  13        221.58        274.23        27.85 o
  14   0  13       2654.33       2749.85        63.67 o
  16   0  13        572.54        658.88        40.80 o
  18   0  13       6906.81       7139.23       119.43 o
  20   0  13       1229.70       1390.46        51.71 o
  22   0  13       3456.85       3560.63        94.12 o
  24   0  13        832.46        827.76        38.22 o
  26   0  13        256.14        218.27        22.15 o
  28   0  13         97.45        146.27        17.47 o
  30   0  13       2130.28       1997.63        73.41 o
   1   1  13       5076.21       5406.71        63.72 o
   2   1  13       1264.77       1224.43        26.48 o
   3   1  13       2559.23       2238.29        35.03 o
   4   1  13        331.30        485.79        19.12 o
   5   1  13       2430.68       2436.48        38.87 o
   6   1  13        820.45        713.04        24.08 o
   7   1  13       2258.89       2314.63        40.49 o
   8   1  13        206.31        237.97        18.04 o
   9   1  13        212.89        330.75        19.39 o
  10   1  13        879.73        818.13        27.53 o
  11   1  13       3481.66       3702.98        57.48 o
  12   1  13         48.49         53.39        18.09 o
  13   1  13       3388.76       3243.31        53.28 o
  14   1  13         53.47         46.95        18.11 o
  15   1  13        208.90        297.38        19.31 o
  16   1  13        117.65        140.81        17.88 o
  17   1  13       1469.82       1417.63        31.68 o
  18   1  13        298.33        238.81        19.27 o
  19   1  13       1877.31       1755.31        32.77 o
  20   1  13         30.34         38.87        16.38 o
  21   1  13        128.29        161.06        17.34 o
  22   1  13        336.80        365.82        19.00 o
  23   1  13       2233.24       2677.53        40.47 o
  24   1  13         63.74        107.26        15.03 o
  25   1  13       1534.90       1652.29        36.52 o
  26   1  13         16.78         70.03        17.48 o
  27   1  13        370.22        519.65        31.73 o
  28   1  13         35.74         76.76        20.31 o
  29   1  13        582.38        677.33        23.79 o
   1   2  13       2685.29       2617.16        42.69 o
   2   2  13        545.94        602.54        22.47 o
   3   2  13        151.49        177.22        17.21 o
   4   2  13        247.40        297.58        25.45 o
   5   2  13        487.48        479.65        29.43 o
   6   2  13       5517.41       5646.06        74.89 o
   7   2  13       1064.88        956.12        37.42 o
   8   2  13       2721.76       2618.89        46.46 o
   9   2  13         60.14        108.28        18.75 o
  10   2  13       1512.32       1746.75        41.64 o
  11   2  13       1050.84        929.34        31.74 o
  12   2  13        197.51        209.90        22.18 o
  13   2  13       1939.15       1917.80        43.45 o
  14   2  13        941.45        845.33        30.92 o
  15   2  13       1069.08       1059.14        33.08 o
  16   2  13         14.17         29.51        19.46 o
  17   2  13       1423.98       1341.75        38.57 o
  18   2  13       2751.43       2946.09        53.45 o
  19   2  13         47.42         92.30        16.85 o
  20   2  13        752.01        808.89        25.73 o
  21   2  13         33.31         17.37        17.00 o
  22   2  13       1244.03       1267.04        41.69 o
  23   2  13       1038.49        967.75        38.89 o
  24   2  13        340.43        347.17        24.39 o
  25   2  13        590.20        512.27        22.05 o
  26   2  13        352.66        270.52        19.00 o
  27   2  13        107.71        109.22        22.33 o
  28   2  13         68.17        142.20        25.83 o
   1   3  13        190.15        236.92        19.26 o
   2   3  13       1259.05       1068.26        29.29 o
   3   3  13        176.55        275.33        35.07 o
   4   3  13       1248.42       1417.54        42.45 o
   5   3  13        918.61       1062.45        31.35 o
   6   3  13       5234.74       4607.99        61.98 o
   7   3  13       1047.94       1190.64        28.50 o
   8   3  13        692.84        800.31        25.71 o
   9   3  13        392.54        524.85        30.70 o
  10   3  13       1555.45       1450.25        40.23 o
  11   3  13        442.21        451.30        26.79 o
  12   3  13         44.89         29.45        24.75 o
  13   3  13        710.99        687.73        38.71 o
  14   3  13        229.68        165.05        28.31 o
  15   3  13         24.21         62.64        30.75 o
  16   3  13         85.94        144.99        32.29 o
  17   3  13        883.59        749.37        44.35 o
  18   3  13       1620.02       1568.18        71.27 o
  19   3  13        893.28        976.72        65.77 o
  20   3  13        213.49        203.30        59.35 o
  21   3  13        399.57        324.61        29.70 o
  22   3  13       1299.72       1190.51        44.27 o
  23   3  13        403.14        592.24        24.56 o
  24   3  13        242.80        288.09        19.90 o
  25   3  13        344.21        404.44        23.34 o
   1   4  13       3138.48       3110.47        52.94 o
   2   4  13         97.83        173.50        19.12 o
   3   4  13        441.18        522.78        21.94 o
   4   4  13        645.91        767.02        28.85 o
   5   4  13        815.80        696.20        27.14 o
   6   4  13        162.89        194.81        20.29 o
   7   4  13        823.39        719.21        44.95 o
   8   4  13        614.41        707.21        25.67 o
   9   4  13         74.95        158.41        20.40 o
  10   4  13        157.93        200.45        20.01 o
  11   4  13       1760.62       1570.82        39.56 o
  12   4  13        168.93        196.49        18.79 o
  13   4  13       1040.42       1144.77        72.61 o
  14   4  13         11.13         10.86        23.70 o
  15   4  13        502.93        416.80        30.37 o
  16   4  13        186.07        201.48        28.68 o
  17   4  13        732.68        587.16        57.40 o
  18   4  13        161.24        218.05        29.72 o
  19   4  13        263.55        225.69        20.75 o
  20   4  13        825.79        920.13        49.85 o
  21   4  13         36.78         93.84        25.03 o
   1   5  13        193.92        266.81        21.85 o
   2   5  13        384.17        361.53        24.92 o
   3   5  13        285.83        461.67        26.18 o
   4   5  13        126.61        223.20        27.04 o
   5   5  13        205.08        344.63        72.91 o
   6   5  13       1997.60       1612.65        88.46 o
   7   5  13        403.69        520.68        31.82 o
   8   5  13        229.32        310.88        41.01 o
   9   5  13        261.89        399.78        37.50 o
  10   5  13        672.78        581.53        41.15 o
  11   5  13        159.59        140.00        27.27 o
  12   5  13         13.30         27.39        22.07 o
  13   5  13         82.18         22.12        20.13 o
   0   0  14         55.10         47.72        31.53 o
   2   0  14       7874.43       7686.44       146.02 o
   4   0  14        313.08        273.23        31.82 o
   6   0  14        498.03        543.58        31.78 o
   8   0  14        284.60        281.08        27.40 o
  10   0  14       5870.45       5473.62       114.00 o
  12   0  14        116.40         52.26        28.94 o
  14   0  14       5818.79       5820.09       116.98 o
  16   0  14        331.93        350.38        32.57 o
  18   0  14        514.99        562.16        36.55 o
  20   0  14        279.88        357.79        30.74 o
  22   0  14       1586.18       1587.00        48.64 o
  24   0  14        408.94        328.75        18.90 o
  26   0  14       2517.56       2507.83        72.65 o
  28   0  14         88.49         77.08        22.80 o
   0   1  14        646.90        762.24        30.68 o
   1   1  14        779.83        873.06        25.94 o
   2   1  14        563.43        587.88        23.16 o
   3   1  14       4501.30       4421.65        56.26 o
   4   1  14        472.26        558.37        20.71 o
   5   1  14       1194.54       1153.51        27.24 o
   6   1  14        100.75        133.17        15.97 o
   7   1  14       2795.71       2657.39        41.81 o
   8   1  14        368.67        432.56        20.59 o
   9   1  14       4188.85       4082.22        53.81 o
  10   1  14        495.40        508.65        22.54 o
  11   1  14        250.42        278.11        19.54 o
  12   1  14        398.03        418.30        22.81 o
  13   1  14       1249.05       1229.32        30.11 o
  14   1  14        443.10        461.45        22.24 o
  15   1  14       3136.52       3151.78        48.10 o
  16   1  14        101.25        131.68        17.99 o
  17   1  14        547.54        493.96        21.26 o
  18   1  14         64.43         70.01        14.63 o
  19   1  14       2415.75       2563.09        37.78 o
  20   1  14         67.21         87.86        16.47 o
  21   1  14       1536.25       1400.09        36.44 o
  22   1  14        154.97        175.48        16.81 o
  23   1  14         69.93         64.92        13.89 o
  24   1  14        128.03        166.97        16.44 o
  25   1  14        561.21        556.98        22.23 o
  26   1  14        286.76        278.57        19.14 o
  27   1  14       1295.53       1300.55        33.07 o
   0   2  14         69.73        122.30        23.21 o
   1   2  14         26.05         44.68        15.89 o
   2   2  14       3092.97       3099.22        53.85 o
   3   2  14       2039.64       1847.70        40.71 o
   4   2  14         31.58         52.60        15.53 o
   5   2  14        979.32       1128.70        27.66 o
   6   2  14         87.53        176.36        18.44 o
   7   2  14       1742.43       1894.92        38.22 o
   8   2  14         64.75         74.65        18.73 o
   9   2  14       1062.46       1035.24        32.13 o
  10   2  14       2222.06       2100.31        44.60 o
  11   2  14         91.54         45.09        21.01 o
  12   2  14         31.21         53.36        18.85 o
  13   2  14        580.47        540.17        32.41 o
  14   2  14       2173.40       2440.33        46.78 o
  15   2  14        724.42        590.15        25.16 o
  16   2  14        438.00        567.89        24.35 o
  17   2  14        471.85        495.46        22.91 o
  18   2  14         98.50        157.58        17.93 o
  19   2  14        957.67       1146.36        35.63 o
  20   2  14        316.08        321.97        20.03 o
  21   2  14        481.84        436.02        20.23 o
  22   2  14        857.50        813.58        27.69 o
  23   2  14        113.89        171.06        23.85 o
  24   2  14         10.30         -1.03        18.20 o
  25   2  14        101.25         86.13        17.44 o
  26   2  14        974.24        855.38        44.58 o
   0   3  14        485.64        648.86        52.30 o
   1   3  14        794.88       1104.02        36.14 o
   2   3  14       1906.37       1969.36        48.18 o
   3   3  14        768.10        913.61        31.43 o
   4   3  14        130.81        164.22        19.35 o
   5   3  14        266.84        313.74        24.58 o
   6   3  14         16.85         26.85        17.67 o
   7   3  14        150.44        140.31        18.50 o
   8   3  14        445.16        411.07        26.75 o
   9   3  14        736.90        647.61        38.07 o
  10   3  14       1953.06       1679.42        44.08 o
  11   3  14        374.69        456.65        26.49 o
  12   3  14       1196.46       1294.34        38.14 o
  13   3  14        183.45        211.37        34.93 o
  14   3  14       2026.64       1963.35        53.88 o
  15   3  14       1199.49       1160.30        40.71 o
  16   3  14        220.86        222.89        19.26 o
  17   3  14        285.84        270.90        19.88 o
  18   3  14        478.02        465.44        21.91 o
  19   3  14        150.93        218.14        19.21 o
  20   3  14        299.03        297.74        17.75 o
  21   3  14        230.22        195.85        14.83 o
  22   3  14        555.64        518.62        18.14 o
  23   3  14        187.35        183.64        26.95 o
   0   4  14        774.86        863.54        37.40 o
   1   4  14        109.39        105.68        16.71 o
   2   4  14         16.55         69.11        19.70 o
   3   4  14       1110.06        975.97        35.99 o
   4   4  14        446.73        504.82        28.71 o
   5   4  14        747.37        878.01        34.77 o
   6   4  14          8.71         43.99        20.21 o
   7   4  14        852.43       1006.68        43.78 o
   8   4  14         58.52         21.08        23.32 o
   9   4  14        966.81        739.53        38.04 o
  10   4  14        180.85        172.97        20.63 o
  11   4  14         39.85         51.74        17.63 o
  12   4  14        388.92        572.44        25.91 o
  13   4  14        415.33        285.83        24.23 o
  14   4  14        360.51        429.83        42.46 o
  15   4  14        609.89        482.49        22.20 o
  16   4  14        153.00        203.77        16.47 o
  17   4  14        144.00        166.59        29.37 o
  18   4  14        125.62        150.96        23.82 o
   0   5  14        109.75        164.81        28.19 o
   1   5  14        207.78        350.01        22.80 o
   2   5  14       1250.61       1043.25        52.29 o
   3   5  14          0.86         37.94        25.15 o
   4   5  14         24.19         38.62        23.36 o
   5   5  14        176.57        190.97        26.96 o
   6   5  14         11.75         59.38        22.67 o
   7   5  14        271.18        284.72        28.85 o
   8   5  14        147.85        149.58        22.68 o
   2   0  15       4405.02       4544.02        77.37 o
   4   0  15        877.51        703.59        44.55 o
   6   0  15       5225.28       5671.40       117.29 o
   8   0  15        273.28        172.09        23.63 o
  10   0  15       1958.30       2276.09        55.19 o
  12   0  15        222.59        246.15        31.69 o
  14   0  15         50.99         64.53        25.93 o
  16   0  15       1221.84       1095.80        36.89 o
  18   0  15       2737.65       2762.47        57.30 o
  20   0  15        518.52        364.67        22.80 o
  22   0  15       2118.63       2165.34        40.15 o
  24   0  15        372.65        402.97        18.11 o
   1   1  15       2848.46       2911.43        43.19 o
   2   1  15        382.49        424.73        21.01 o
   3   1  15        513.64        505.34        20.47 o
   4   1  15        216.33        263.17        19.10 o
   5   1  15       1998.04       2023.50        57.20 o
   6   1  15        214.33        221.97        20.52 o
   7   1  15       1754.77       1862.89        40.50 o
   8   1  15        798.48        851.07        26.35 o
   9   1  15        466.49        473.33        21.84 o
  10   1  15        333.94        337.62        19.03 o
  11   1  15       2447.00       2550.96        39.70 o
  12   1  15         29.08         49.61        15.83 o
  13   1  15        585.21        518.76        20.34 o
  14   1  15          3.27         17.22        14.83 o
  15   1  15        304.18        299.37        17.46 o
  16   1  15        113.22        102.53        15.24 o
  17   1  15       1104.32       1115.38        25.76 o
  18   1  15        244.62        264.34        16.44 o
  19   1  15        394.69        546.65        20.51 o
  20   1  15        195.19        227.49        16.02 o
  21   1  15        433.06        412.79        17.71 o
  22   1  15         77.83        114.19        13.43 o
  23   1  15       1285.48       1328.18        25.41 o
  24   1  15         18.89         30.35        12.42 o
  25   1  15        206.62        175.09        34.56 o
   1   2  15        656.87        642.81        24.84 o
   2   2  15       1223.12       1364.32        31.70 o
   3   2  15        394.18        466.51        21.43 o
   4   2  15        767.13        660.65        23.50 o
   5   2  15         96.09         95.09        17.05 o
   6   2  15       4278.15       4561.54        61.74 o
   7   2  15        654.50        528.36        30.72 o
   8   2  15         73.93        106.73        21.63 o
   9   2  15        943.62        899.69        32.91 o
  10   2  15       1490.51       1683.53        39.33 o
  11   2  15       1354.43       1330.81        34.21 o
  12   2  15         91.69        113.26        18.76 o
  13   2  15       1062.96       1180.99        31.40 o
  14   2  15        102.54        118.26        16.44 o
  15   2  15        642.91        693.05        23.81 o
  16   2  15        481.62        370.83        17.94 o
  17   2  15        132.96         99.06        16.98 o
  18   2  15       1404.22       1313.94        28.87 o
  19   2  15        122.84        105.63        14.61 o
  20   2  15         33.87         32.21        12.50 o
  21   2  15        203.56        182.24        18.43 o
  22   2  15        715.47        810.15        27.00 o
  23   2  15        439.09        373.84        22.89 o
   1   3  15        559.67        537.74        22.93 o
   2   3  15        557.42        458.43        22.00 o
   3   3  15         16.09         81.27        20.36 o
   4   3  15       1030.19       1029.78        33.50 o
   5   3  15        322.82        418.65        29.02 o
   6   3  15       1233.91       1175.20        35.06 o
   7   3  15       1002.83       1101.03        33.89 o
   8   3  15        564.90        645.89        24.02 o
   9   3  15          7.42         33.09        15.21 o
  10   3  15        644.20        697.68        27.36 o
  11   3  15        719.65        810.49        29.04 o
  12   3  15         32.61         15.58        16.83 o
  13   3  15        242.11        190.64        22.10 o
  14   3  15        156.14        172.54        30.35 o
  15   3  15         59.85         53.18        18.43 o
  16   3  15        852.44        759.07        28.79 o
  17   3  15        195.94        211.26        23.71 o
  18   3  15       1123.09       1030.32        30.70 o
  19   3  15        296.74        343.33        22.25 o
  20   3  15        308.25        362.33        32.41 o
   1   4  15        845.04        880.31        23.78 o
   2   4  15         42.27         61.66        13.27 o
   3   4  15        522.30        495.49        21.34 o
   4   4  15        135.02        189.72        19.88 o
   5   4  15        317.30        266.43        25.58 o
   6   4  15        732.63        659.25        32.68 o
   7   4  15        385.83        283.03        25.35 o
   8   4  15         67.27        232.35        23.16 o
   9   4  15        342.88        283.40        23.29 o
  10   4  15         43.08        110.99        19.93 o
  11   4  15       1141.67        977.26        35.46 o
  12   4  15        127.95        175.50        19.10 o
  13   4  15        571.36        470.01        27.54 o
   0   0  16       1695.88       1327.87        68.51 o
   2   0  16       1170.51       1476.93        40.48 o
   4   0  16        340.81        363.98        26.97 o
   6   0  16        356.06        366.19        28.50 o
   8   0  16        668.02        641.79        28.01 o
  10   0  16       2003.74       2009.61        44.15 o
  12   0  16       1619.37       1551.08        38.38 o
  14   0  16       2798.26       2927.52        62.78 o
  16   0  16        136.25        140.81        17.89 o
  18   0  16        480.58        552.32        21.68 o
  20   0  16        493.92        465.95        18.99 o
  22   0  16        300.41        283.87        18.24 o
   0   1  16        312.85        269.47        26.87 o
   1   1  16        231.06        348.45        18.24 o
   2   1  16        107.22        151.47        16.34 o
   3   1  16       1176.48       1286.83        30.90 o
   4   1  16        196.67        153.43        18.41 o
   5   1  16       1035.56       1039.91        28.46 o
   6   1  16        169.88        172.08        20.69 o
   7   1  16       2520.50       2606.71        47.96 o
   8   1  16         79.61        122.46        19.72 o
   9   1  16       1676.36       1643.62        39.80 o
  10   1  16         98.47        108.20        18.98 o
  11   1  16        101.69         90.44        17.88 o
  12   1  16        252.24        177.10        23.34 o
  13   1  16        624.19        647.71        21.67 o
  14   1  16         27.45         58.26        14.01 o
  15   1  16       1096.43       1362.85        28.61 o
  16   1  16        126.47        142.27        14.57 o
  17   1  16        381.71        396.98        16.76 o
  18   1  16          8.43         38.27        14.21 o
  19   1  16       1621.84       1653.23        30.78 o
  20   1  16          9.84         27.25        11.62 o
  21   1  16        240.30        240.17        12.87 o
  22   1  16          4.93         12.86        14.08 o
   0   2  16        517.60        540.55        32.18 o
   1   2  16        262.55        200.23        24.97 o
   2   2  16       1226.72       1436.02        35.45 o
   3   2  16        133.82        131.46        16.80 o
   4   2  16        137.10        207.27        17.86 o
   5   2  16        458.72        400.21        26.40 o
   6   2  16          7.49         28.18        21.24 o
   7   2  16       1155.78       1135.68        37.57 o
   8   2  16        176.32        217.80        23.95 o
   9   2  16        502.64        485.75        27.21 o
  10   2  16        530.25        653.63        29.83 o
  11   2  16        311.80        327.03        24.66 o
  12   2  16        696.79        638.66        24.84 o
  13   2  16        229.78        183.92        18.24 o
  14   2  16       1712.72       1597.54        35.34 o
  15   2  16         78.90         66.63        16.94 o
  16   2  16          6.65         10.09        15.29 o
  17   2  16        436.12        417.38        17.41 o
  18   2  16        210.69        266.56        16.01 o
  19   2  16        418.41        338.62        24.34 o
  20   2  16        215.18        266.36        21.21 o
   0   3  16       1720.12       1512.90        55.07 o
   1   3  16        365.86        473.50        24.68 o
   2   3  16        844.84        817.70        29.54 o
   3   3  16        495.68        551.71        33.50 o
   4   3  16        487.26        433.45        33.49 o
   5   3  16         89.97         75.62        24.81 o
   6   3  16        139.87        104.07        36.27 o
   7   3  16         69.03         43.55        22.40 o
   8   3  16        288.51        242.29        17.28 o
   9   3  16        104.71        111.08        18.61 o
  10   3  16        209.49        269.86        16.95 o
  11   3  16        124.23         99.71        14.25 o
  12   3  16       1707.72       1439.92        53.10 o
  13   3  16        576.46        615.45        23.28 o
  14   3  16        507.38        485.42        53.51 o
  15   3  16        266.48        295.07        31.76 o
  16   3  16        351.13        334.93        30.41 o
   1   4  16        240.89        169.88        28.28 o
   2   4  16        379.45        312.61        31.42 o
   3   4  16        402.91        389.27        34.15 o
   4   4  16        220.39        236.58        29.26 o
   5   4  16        881.15        746.07        44.29 o
   6   4  16         24.43         41.30        44.04 o
   7   4  16       1011.36       1005.27        48.79 o
   8   4  16         25.67         59.18        21.56 o
   9   4  16        441.59        394.92        30.03 o
   2   0  17        411.21        507.05        25.01 o
   4   0  17       1608.73       1439.66        46.82 o
   6   0  17        915.43       1144.65        43.35 o
   8   0  17       1995.68       1652.33        42.59 o
  10   0  17        309.62        425.49        37.83 o
  12   0  17        110.49        124.21        30.22 o
  14   0  17          8.12          2.85        16.46 o
  16   0  17       1585.32       1302.47        32.20 o
  18   0  17        364.05        483.57        23.19 o
   1   1  17        571.64        562.41        23.29 o
   2   1  17        101.50        191.61        18.72 o
   3   1  17       1006.60       1018.54        26.55 o
   4   1  17        361.05        332.21        18.62 o
   5   1  17        255.60        343.82        19.84 o
   6   1  17        101.84        118.36        14.78 o
   7   1  17        741.86        751.11        21.04 o
   8   1  17        338.60        310.59        16.33 o
   9   1  17        638.84        574.94        20.65 o
  10   1  17         19.88         78.55        16.95 o
  11   1  17        997.60        959.27        23.65 o
  12   1  17         19.03         30.69        12.56 o
  13   1  17        534.16        495.40        17.54 o
  14   1  17         33.36         40.89        11.01 o
  15   1  17        688.94        662.14        19.97 o
  16   1  17         74.03         67.89        11.81 o
  17   1  17        339.41        322.27        16.85 o
  18   1  17         98.91        102.94        18.21 o
  19   1  17        140.44        111.67        17.63 o
   1   2  17       1098.29       1053.65        25.78 o
   2   2  17        176.86        226.17        20.88 o
   3   2  17        454.48        489.87        25.00 o
   4   2  17        907.75        716.48        28.07 o
   5   2  17        578.15        451.78        23.94 o
   6   2  17        489.97        588.44        25.69 o
   7   2  17         43.42        119.94        20.29 o
   8   2  17        674.16        663.36        29.89 o
   9   2  17        517.18        414.28        25.25 o
  10   2  17        246.03        340.06        24.61 o
  11   2  17        386.95        378.00        23.48 o
  12   2  17         59.23        131.45        18.55 o
  13   2  17        277.78        322.58        20.92 o
  14   2  17         25.68         31.73        14.58 o
  15   2  17        379.86        355.11        21.61 o
  16   2  17        703.47        554.22        26.14 o
   1   3  17        222.22        187.24        19.04 o
   2   3  17        114.72        168.17        20.47 o
   3   3  17        217.98        167.98        22.33 o
   4   3  17       1212.27       1051.15        33.31 o
   5   3  17        334.30        393.32        22.61 o
   6   3  17        207.82        272.37        19.98 o
   7   3  17        187.09        214.09        18.38 o
   8   3  17        475.57        380.19        20.77 o
   9   3  17        262.41        270.57        50.44 o
  10   3  17        162.61        149.95        24.47 o
  11   3  17        305.60        391.89        29.47 o
  12   3  17        107.30         62.43        24.02 o
   0   0  18       3176.54       2714.96       107.85 o
   2   0  18        300.86        437.74        26.62 o
   4   0  18        616.91        627.49        48.62 o
   6   0  18        116.81        102.13        20.81 o
   8   0  18        553.68        487.32        26.31 o
  10   0  18         27.24         75.74        18.59 o
  12   0  18       1607.61       1391.45        38.59 o
  14   0  18        432.00        622.51        24.33 o
   0   1  18        348.45        289.52        30.94 o
   1   1  18        579.37        596.88        30.03 o
   2   1  18        153.89        194.88        32.02 o
   3   1  18         61.93        173.69        34.49 o
   4   1  18         90.12         99.74        21.08 o
   5   1  18       1290.78       1265.12        30.60 o
   6   1  18         93.97        110.02        12.70 o
   7   1  18        986.21        814.52        26.60 o
   8   1  18         64.09         47.60        11.65 o
   9   1  18        128.05        174.61        16.26 o
  10   1  18         27.23         27.07         9.39 o
  11   1  18        409.25        351.04        12.35 o
  12   1  18        126.21        115.16        13.22 o
  13   1  18        611.79        618.87        18.96 o
  14   1  18        172.09        180.06        14.25 o
   0   2  18        992.83        941.45        58.47 o
   1   2  18        319.95        256.94        28.87 o
   2   2  18        317.71        377.86        30.07 o
   3   2  18        141.47        157.93        15.47 o
   4   2  18        371.37        349.03        18.37 o
   5   2  18        553.87        485.81        19.58 o
   6   2  18          3.28         15.62        12.63 o
   7   2  18        405.04        376.75        30.61 o
   8   2  18        237.78        215.84        15.06 o
   9   2  18        165.48        191.95        14.27 o
  10   2  18        115.27        102.43        14.66 o
  11   2  18         24.37        -10.05        21.61 o
   2   0  19         43.02        -10.36        25.25 o
   4   0  19       1251.43       1219.94        58.09 o
   6   0  19        117.65         95.52        27.78 o
   8   0  19        792.71        732.68        29.93 o
   1   1  19        472.92        358.42        25.23 o
   2   1  19          8.70        -10.52        19.48 o
   3   1  19        440.30        311.50        29.99 o
   4   1  19         82.91         61.48        37.51 o
   5   1  19        158.49        190.87        30.86 o
   6   1  19         64.04         41.16        17.20 o
   7   1  19          8.70         17.71        16.14 o
   8   1  19         39.31         62.49        28.13 o
                                                
